# Supplementary material for: Graph-based event schema induction in open-domain corpus
Source: PeerJ Comput Sci. 2024 Jun 28;10:e2155. doi: 10.7717/peerj-cs.2155 (PMC11639125; doi:10.7717/peerj-cs.2155)
Supplement: Supplemental Information 1 [file peerj-cs-10-2155-s001.zip]

Archive with 44 entries (38 files):
- GESI/args.py
- GESI/baselines/
- GESI/baselines/baseline-jcsc.py
- GESI/baselines/baseline-triframes.py
- GESI/build_graph.py
- GESI/build_ve_graph.py
- GESI/conceptnet_request.py
- GESI/dataset/
- GESI/dataset/ACE_2005/
- GESI/dataset/ACE_2005/corpus.txt
- GESI/dataset/ACE_2005/get_corpus.py
- GESI/dataset/MAVEN_ERE/
- GESI/dataset/MAVEN_ERE/corpus-repo.txt
- GESI/dataset/MAVEN_ERE/get_corpus.py
- GESI/dataset/read_file.py
- GESI/disambiguate_verb_sense.py
- GESI/evaluate.py
- GESI/extract_svo.py
- GESI/extract_svo_new.py
- GESI/gae_dataloader.py
- GESI/gae_train.py
- GESI/generate_po_mention_features.py
- GESI/generate_po_tuple_features.py
- GESI/generate_verb_sense_dict_features.py
- GESI/get_bert_features.py
- GESI/graph_analyzer.py
- GESI/graph_preprocessing.py
- GESI/induction.py
- GESI/latent_space_clustering.py
- GESI/latent_space_clustering_baseline.py
- GESI/model.py
- GESI/NMI.py
- GESI/parse_corpus_and_extract_svo.py
- GESI/requirement.txt
- GESI/resources/
- GESI/resources/verb_freq.json
- GESI/resources/verb_sense_dict.json
- GESI/run.py
- GESI/select_salient_terms.py
- GESI/util/
- GESI/util/amr_parse.py
- GESI/util/conceptnet.py
- GESI/util/ner.py
- GESI/util/util.py
