# Supplementary material for: Graph-based event schema induction in open-domain corpus
Source: PeerJ Comput Sci. 2024 Jun 28;10:e2155. doi: 10.7717/peerj-cs.2155 (PMC11639125; doi:10.7717/peerj-cs.2155)
Supplement: Supplemental Information 1 [file peerj-cs-10-2155-s001.zip › GESI/args.py]

### CONFIGS ###
## STAGE 1
dataset = "ACE_2005"
# dataset = "MAVEN_ERE"
label_whitelist = [
    "EVENT",  # 事件
    "FAC",  # 建筑物
    "GPE",  # 地点，国家/城市/州
    "LANGUAGE",  # 语言
    "LAW",  # 法律文件
    "LOC",  # 非GPE位置，山脉/水体等
    "NORP",  # 民族、宗教或政治团体
    "ORG",  # 组织机构
    "PERSON",  # 人名
    "PRODUCT",  # 商品
    "WORK_OF_ART",  # 艺术作品
]

corpus = "./dataset/{}/corpus.txt".format(dataset)
parsed_corpus = "./dataset/{}/parsed_corpus.pk".format(dataset)
spacy_model = "en_core_web_lg"
verb_freq_file = "./resources/verb_freq.json"
all_lemma_freq_file = "./resources/all_lemma_freq.json"
min_verb_freq = 3
top_verb_ratio = 0.8
min_obj_freq = 3
top_obj_ratio = 0.8
lm_type = "blu"
top_k_expand_result = 50
gpu_id = 0
word_graph = "./dataset/{}/word_graph.pk".format(dataset)
weight_threshold = 0
weight_v2n = 9
mention_file = "./dataset/{}/parsed_corpus_salient_po_mention_features.pk".format(
    dataset
)
save_disambiguated_path = "./dataset/{}/po_mention_disambiguated.pk".format(dataset)
dict_file = "./resources/verb_sense_dict_w_features.json"
save_po_tuple_feature_path = "./dataset/{}/po_tuple_features_all_svos.pk".format(
    dataset
)
use_all_svos = True

## STAGE 2
graph_model = "GAE"

# input_dim = 6877  # eye
# input_dim = 768 # bert-base
input_dim = 1024  # bert-large
hidden1_dim = 512
hidden2_dim = 256

num_epoch = 250
learning_rate = 0.001
# clusters = 30

# graph_path = "./dataset/ACE_2005/word_graph_version2.pk"
graph_path = "./dataset/{}/ve_graph.pk".format(dataset)
corpus_info_path = "./dataset/{}/corpus_info.pk".format(dataset)
feature_path = "./dataset/{}/nodes_feature.pt".format(dataset)
gae_feature_path = "./dataset/{}/gae_feature.csv".format(dataset)

acc_permutation_times = 1000
