# Supplementary material for: Graph-based event schema induction in open-domain corpus
Source: PeerJ Comput Sci. 2024 Jun 28;10:e2155. doi: 10.7717/peerj-cs.2155 (PMC11639125; doi:10.7717/peerj-cs.2155)
Supplement: Supplemental Information 1 [file peerj-cs-10-2155-s001.zip › GESI/baselines/baseline-jcsc.py]

import pickle as pk
import numpy as np
from sklearn.cluster import SpectralClustering
from tqdm import tqdm
from itertools import product
from sklearn.metrics.pairwise import cosine_similarity as cos
from sklearn.metrics.pairwise import euclidean_distances as euc
import json
import argparse
from collections import defaultdict


def mask_mat_from_C(C, k):
    C_mask = np.zeros((len(C), len(C)), dtype=int)
    for c in range(k):
        mask_1d = 1 - (C - c).astype(bool)
        mask_2d = np.outer(mask_1d, mask_1d)
        C_mask += mask_2d
    return C_mask


def objective(Ct, Ca, kt, ka, sim_t, sim_a):
    Ct_mask = mask_mat_from_C(Ct, kt)

    Ca_mask = mask_mat_from_C(Ca, ka)

    return np.sum(Ct_mask * (1-sim_t))/2 + np.diagonal(sim_t).sum()/2 + np.sum((1-Ct_mask) * sim_t)/2 + np.sum(Ca_mask * (1-sim_a))/2 + np.diagonal(sim_a).sum()/2 + np.sum((1-Ca_mask) * sim_a)/2


def constraint_mat(edges, num, i, C, k):
    t2c = np.zeros((num, k), dtype=bool)
    for e in edges:
        t2c[e[i], C[e[1-i]]] = True
    m1 = np.repeat(t2c[:, np.newaxis, :], num, axis=1)
    m1T = np.transpose(m1, (1, 0, 2))
    return np.log(1+np.sum(m1&m1T, axis=-1).astype(float) / np.sum(m1|m1T, axis=-1).astype(float))

def clustering_jcsc(emb_t, emb_a, edges, kt_min, kt_max, ka_min, ka_max):

    O_min = np.inf
    Ct = None
    Ca = None
    cos_sim_t = cos(emb_t)
    cos_sim_a = cos(emb_a)
    best_kt = None
    best_ka = None
    best_iter = 0

    for kt, ka in product(range(kt_min, kt_max+1), range(ka_min, ka_max+1)):

        # Clustering with Spectral Clustering
        spectral_t = SpectralClustering(n_clusters=kt, affinity='precomputed', n_init=30).fit(cos_sim_t)
        Ct_curr = spectral_t.labels_

        spectral_a = SpectralClustering(n_clusters=ka, affinity='precomputed', n_init=30).fit(cos_sim_a)
        Ca_curr = spectral_a.labels_

        O_curr = objective(Ct_curr, Ca_curr, kt, ka, cos_sim_t, cos_sim_a)

        if O_curr < O_min:
            O_min = O_curr
            Ct = Ct_curr
            Ca = Ca_curr
            best_kt = kt
            best_ka = ka
            best_iter = -1

        for i in tqdm(range(10)):
            sim_t = cos_sim_t + constraint_mat(edges, emb_t.shape[0], 0, Ca_curr, ka)
            spectral_t = SpectralClustering(n_clusters=kt, affinity='precomputed', n_init=30).fit(sim_t)
            Ct_curr = spectral_t.labels_

            sim_a = cos_sim_a + constraint_mat(edges, emb_a.shape[0], 1, Ct_curr, kt)
            spectral_a = SpectralClustering(n_clusters=ka, affinity='precomputed', n_init=30).fit(sim_a)
            Ca_curr = spectral_a.labels_

            O_curr = objective(Ct_curr, Ca_curr, kt, ka, sim_t, sim_a)

            if O_curr < O_min:
                O_min = O_curr
                Ct = Ct_curr
                Ca = Ca_curr
                best_kt = kt
                best_ka = ka
                best_iter = i

    return O_min, Ct, Ca, best_kt, best_ka, best_iter


def prepare_jcsc(data_dict):
    
    sense_emb = []
    obj_head_emb = []
    edges = []
    vs_vocab = {}
    oh_vocab = {}
    vs_inv_vocab = []
    oh_inv_vocab = []
    edge2count = defaultdict(int)
    trigger2edges = defaultdict(list)
    for t, i in data_dict['vocab'].items():
        vs, oh = t
        if vs not in vs_vocab:
            vs_vocab[vs] = len(vs_vocab)
            vs_inv_vocab.append(vs)
            sense_emb.append(data_dict['vs_emb'][i])
        if oh not in oh_vocab:
            oh_vocab[oh] = len(oh_vocab)
            oh_inv_vocab.append(oh)
            obj_head_emb.append(data_dict['oh_emb'][i])
        edges.append((vs_vocab[vs], oh_vocab[oh]))
        edge2count[edges[-1]] = data_dict['tuple_freq'][i]
        trigger2edges[vs].append(edges[-1])
    return np.vstack(sense_emb), np.vstack(obj_head_emb), edges, vs_inv_vocab, oh_inv_vocab, edge2count, trigger2edges
    


if __name__ == '__main__':
    
    # python baseline-jcsc.py --input pandemic/po_tuple_features_all_svos.pk --output jcsc_test.json --k 30

    parser = argparse.ArgumentParser()

    parser.add_argument("--input", help='Path to input data dictionary')
    parser.add_argument("--output", help='Path to output file')
    parser.add_argument("--k", help='Number of clusters', type=int)
    
    args = parser.parse_args()
    
    data_dict = pk.load(open(args.input, 'rb'))
    
    sense_emb, obj_head_emb, edges, vs_inv_vocab, oh_inv_vocab, edge2count, trigger2edges = prepare_jcsc(data_dict)
    
    _, Ct,_,_,_,_ = clustering_jcsc(sense_emb, obj_head_emb, edges, args.k, args.k, args.k, args.k)
    
    tuple_clusters = [{} for _ in range(args.k)]
    for vs, clus_num in zip(vs_inv_vocab, Ct):
        tuple_clusters[clus_num].update({(vs, oh_inv_vocab[oh_i]):edge2count[(vs_i, oh_i)] for vs_i, oh_i in trigger2edges[vs]})

    ranked_tuple_clusters = [sorted(tuple_cluster.keys(), key=lambda x: tuple_cluster[x], reverse=True)[:10] for tuple_cluster in tuple_clusters]
    json.dump(ranked_tuple_clusters, open(args.output, 'w'), indent=4)
