# Supplementary material for: Graph-based event schema induction in open-domain corpus
Source: PeerJ Comput Sci. 2024 Jun 28;10:e2155. doi: 10.7717/peerj-cs.2155 (PMC11639125; doi:10.7717/peerj-cs.2155)
Supplement: Supplemental Information 1 [file peerj-cs-10-2155-s001.zip › GESI/build_graph.py]

import pickle as pk

from tqdm import tqdm

from conceptnet_request import ConceptNetRequest


def main(filepath: str, savepath: str, weight_threshold: int, weight_v2n: int) -> None:
    parsed_corpus = []
    # word_dict = defaultdict()
    word_list = []
    with open(filepath, "rb") as f:
        parsed_corpus = pk.load(f)
    for sent_id, sent in tqdm(parsed_corpus.items()):
        trigger = sent["trigger"]
        word_list.append(
            {
                "word": trigger,
                "sent_id": sent_id,
                "word_type": "v",
            }
        )
        for argument in sent["arguments"]:
            arg = argument.split("-")[0]
            word_list.append(
                {
                    "word": arg,
                    "sent_id": sent_id,
                    "word_type": "n",
                }
            )

    cnet = ConceptNetRequest(
        word_list=word_list,
        weight_threshold=weight_threshold,
        weight_v2n=weight_v2n,
        save_path=savepath,
    )
    print("Request ConceptNet WebAPI and Building Word Graph...")
    cnet.request()


if __name__ == "__main__":
    main(
        filepath="./dataset/ACE_2005/corpus_parsed.pk",
        savepath="./dataset/ACE_2005/word_graph.pk",
        weight_threshold=0,
        weight_v2n=9,
        save_freq=20,
    )
