# Supplementary material for: Graph-based event schema induction in open-domain corpus
Source: PeerJ Comput Sci. 2024 Jun 28;10:e2155. doi: 10.7717/peerj-cs.2155 (PMC11639125; doi:10.7717/peerj-cs.2155)
Supplement: Supplemental Information 1 [file peerj-cs-10-2155-s001.zip › GESI/dataset/ACE_2005/corpus.txt]

Even as the secretary of homeland security was putting his people on high alert last month, a 30-foot Cuban patrol boat with four heavily armed men landed on American shores, utterly undetected by the Coast Guard Secretary Ridge now leads.
He lost an election to a dead man.
Paul, as I understand your definition of a political -- of a professional politician based on that is somebody who is elected to public office.
And these bozos let four armed Cubans land on our shores when they're trying to make a high terrorist alert.
Hire professionals, Mr. President.
It's OK to put Democratic career politicians at the Pentagon and the Justice Department if they're Democrats but not if they're Republicans, is that right?
Senator Christopher Dodd of Connecticut made the announcement today that he would not be the 10th candidate for the nomination.
In all, two million Americans have lost their jobs under President Bush so far, not to mention three of them being the top three leaders of his economic team.
It could swell to as much as $500 billion if we go to war in Iraq.
Former Arkansas Governor and U.S.
You cite a session you had with President Lyndon Johnson in Austin, I guess, at his ranch, right?
When I was majority leader, and later president, I spent all my time pulling every power string I could find to pull, trying to pass bills that helped people.
I knew it was time to leave.
And I've said many times, if we all agreed on everything, everybody would want to marry Betty and we would really be in a mess, wouldn't we, Bob?
Senator Bumpers, of the 22 senators of the old confederacy, when I got to Washington with the Associated Press, 45 years ago, 22 of them were Democrats, nine were Republicans.
I'm chewing gum and talking on the phone while writing this note.
Dan Snyder of Baden, Pennsylvania writes, "Bush should torture the al Qaeda chief operations officer.
If the budget goes through as is, why don't Mr. Begala and Mr. Carville just donate the extra tax money they don't want?
I'll donate to the Democrats.
He had to sue to become our president, and he keeps trying to bribe other countries' democratic governments into his supporting his agenda.
We go to war in Iraq, it would be the worst thing we can do...
Both the AMA and the Bush administration released reports this week saying out of control trial lawyers are driving doctors out of their practices all across the country.
President Bush points this way today, even the most frivolous of lawsuits cost money, premiums go up and either way, the patient pays.
Here's what the "Dallas Morning News" reported recently: "The Texas State Board of Medical Examiners, the agency that pledges to protect the public has granted second and third chances to surgeons who are thrown out of hospitals because they botched operations.
It has refused in the last five years to revoke the license of a single doctor for committing medical errors.
If there are any bad doctors we want them removed from the practice of medicine.
Because someone pays money in a case, the insurance company may pay money because they're afraid there's is going to be a giant award in this case because of this broken liability system.
Less than 10 percent of the victims of medical malpractice, and we're talking about horrific injuries here, even file a claim.
And the entire pay-out to all of the victims that get a little money, not the 90 percent who never file a claim, amounts to less than what we spend on dog food.
It's about $5.4 billion is the pay-out.
Doctors are leaving practice because of insurance premium, right?
Well, let's look at what the president is actually proposing for people who have been harmed by a bad doctor.
Tell someone who had a double mastectomy, tell an infant who's brain-damaged and has no economic loss that for the rest of their lives they're going to get dribbled out $250,000 for their entire life expectancy?
There are awards in 10 million, 20 million, $30 million in California for economic.
When the guns begin to fire, when the American men and women are in harm's way and may be dying, is that now the time for you and your allies to shut up and support the troops?
Well it's not -- are you suggesting that when tens and thousands of Iraqi women and children are killed, and when young men and women in this country are unnecessarily put at harm's risk, what should we do?
Are you going to demonstrate against them in the streets?
No, it's so important -- you know this -- and I know it's fun and we love doing partisan Punch & Judy, but is there ever a time when we stand up even if we respectfully disagree with the commander in chief and those who would wage war?
What I do know is Saddam Hussein has butchered over a million of his own citizens.
Furthermore, the United States supported him in the war against Iran.
For example -- wait a second -- in Iran, the reason that you had Ayatollah Khomeini in power is he overthrew the Shah.
You who put the Shah in power?
But I mean you're attacking the CIA for putting him in, when it was -- the problem was Khomeini.
And I'm curious, how can Democrats claim that President Bush is ignoring the war on terror if al Qaeda's second key operative was just caught?
The way we caught that guy was by coordinating with our allies.
The same weekend they arrested the guy, we had...
No, it was a joint effort by Pakistan.
Why do we want to sever that relationship with this idiotic war in Iraq?
The question of whether we go to war or not is strictly a national question.
Saddam wouldn't be destroying missiles unless he thought he was going to be destroyed if he didn't.
It doesn't mean we have to go to war.
I'm saying we don't need to use force right now.
The essence of the American case for war against Saddam Hussein.
Well, those of you who still believe the myth of the liberal media should consider this: MSNBC, an obscure cable channel, has fired Phil Donahue, the host of its highest-rated show.
Phil Donahue was fired because he's a liberal.
I used to work there.
...but they shouldn't fire a guy for his political views.
Former Illinois Senator Carol Moseley-Braun recently decided to run for president.
You become honorable by winning an election of some sort or having a high post, being an ambassador or a governor or some thing.
In a moment, we'll ask two members of Congress if they're convinced that war is the only way to make Saddam Hussein disarm.
Secretary of State Colin Powell goes to the U.N. tomorrow to do what he can.
We're talking with potential war in Iraq with Congressman Charlie Rangel, a New York Democrat and his fellow New Yorker Republican Congressman Peter King.
Congressman Rangel, a couple of months ago Senator Daschle on CBS said -- made the charge that we are, quote, "we haven't made any real progress in the war against al Qaeda.
If they don't have the pencil that's keeping score, they ought to keep their mouth shut because as a former federal prosecutor, every drug dealer I busted was the most important drug dealer in the world.
You just pass out numbers on whoever you arrest.
Because he helped plan the attack on the World Trade Center and the Pentagon?
Let me tell you, when you arrest somebody, you describe who you're arresting.
Listen, we should be arresting a lot of people.
We should do all of those things, but the most important thing is we should not have the arrogance to have a preemptive strike against a defenseless nation without the...
And how'd they get them?
They have it and we supported them having it when they were fighting Iran so it's no big deal there.
And the thing is that if we can disarm them without actually going there, killing them, I really think that we maintain our moral authority around the world.
I mean, what happens if India decides that they could have a preemptive strike against Pakistan?
I don't think we have to kill to prove that.
Time now for "Fireback," where our wacky and kooky fans and friends and critics right in.
Don from Denver, Colorado writes, "Paul, you keep referencing Halliburton selling equipment to Iraq" -- which I do.
What does that have to do with the war in Iraq?
He's trying to lead us into a war against one of his valued customers.
But it has nothing to do whether we should go to war with Iraq or not.
Chad Hensley, from Fairfax, Virginia, writes, "France, Russia and German have all multi-billion dollar oil deals with Saddam in Iraq.
I wonder why they protest the war with Iraq.
On the other hand, the region is pretty unstable, filled with people who already hate Americans and seek to do America harm.
And my question is, after today's meeting in Paris, where France, Russia and Germany decided to not back a second resolution, who is not (UNINTELLIGIBLE)?
So what is it like for them to face combat far from home?
Staff Sergeant Tom Ridge opened fire.
A Viet Cong soldier dropped dead.
(on camera): Did you at the time or have you since looked back and pondered on killing someone?
Duke Cunningham was a Vietnam fighter ace shooting down five enemy planes.
And one of the guys looked at me and says: Duke, what's it like to kill somebody?
I knew I could do it again.
Sergeant Chuck Hagel was seriously wounded twice in Vietnam.
If you're killing people, it's out of fear, not really, in my opinion, out of bravery.
(on camera): Did you do it again?
I shot down four more MiGs.
They're expecting a total at this particular base near the Iraqi border of 300 sorties in a 24-hour period ending today according to the Air Force total from all the bases and there are more than 30 bases in 12 different countries in the Middle East according to the Pentagon.
They're saying there will be 1500 sorties in a 24-hour period ending tomorrow.
Some of the 40,000 British troops are kicking up a lot of dust in the Iraqi desert making sure that nothing is left behind them that could hurt them.
A man driving what appeared to be a taxicab came to the checkpoint, waved soldiers over, appeared to be having mechanical problems of some kind.
They assure us that as soon as they do start turning on these radars that they'll take those out too and finish the job in terms of airspace over Baghdad.Judy ...
You're looking at live pictures of Baghdad where there have been more strikes, more bombs dropped, more missiles this evening and of course as always, CNN keeping a close eye, a close watch, a close listen on what's going on in Baghdad.
House clearance Royal Marine style, troops from (UNINTELLIGIBLE) commando task to seek out the last pockets of Iraqi resistance in Umm Qasr go in hard to arrest suspected regime sympathizers and search for weapons.
A man in this vehicle took a pot shot at the commandos.
Ken Pollack, that resistance that we just saw the British troops dealing with, you and I were talking earlier today.
The story the last few days has been the surprising level of resistance but you're telling me your sense is that the coalition forces are beginning to adjust to that.
They are desperate to be rid of him but by the same token, they don't like another country coming into their country to overturn the government and beyond that, I think it's probably most important for most Iraqis is they're deeply suspicious of the United States.
One last thing, Ken Pollack I want to ask about this British officials saying that they have information that Saddam Hussein has fired his air defense chief.
Well, if it's true and obviously we don't know just yet but if it's true, it is very significant because it's effectively the Iraqis admitting that many of the civilian casualties that we've seen over the last few days may in fact have been caused by Iraqi surface to air missiles falling back to ground in residential areas.
Exactly, in that market and I think it was pretty apparent when you looked at the video of that market, if that had been a U.S. bomb or a U.S. cruise missile, that market would have been obliterated.
Judy, you're seeing us through the night scope because basically for the last hour we've been watching as this ridge behind me in Kalak which of course is the front line between Iraq and Kurdish (ph) forces, we've been watching as planes, planes we can hear but cannot see, have been bombing the ridge line behind us.
Now precisely what they're hitting to the south of us is unclear but my understanding is that there are further Iraqi positions in that direction as well.
Ben Wedeman describing coalition hits in the area where he is, the town of Kalak in northern Iraq.
He just called in and we wanted to get this report to you right away.
As our convoy rolled through southern Iraq the desperation of the people here soon became evident.
In trucks and on foot they came to the town of Safwan.
We hate any state in war here.
Delivery drivers were threatened.
One of the buses in our convoy was held up at knifepoint.
The troops have moved into Safwan.
Here in the United States this weekend just as they did last weekend, anti-war protesters taking to the street.
In Los Angeles, the International Black Coalition for Peace and Justice is sponsoring a rally for peace today.
In the meantime further north in California, San Francisco is the setting today for a rally aimed at boosting the moral of the American troops in the Persian Gulf region.
Rusty, what sort of crowd is showing up there?
Well Judy, this is the largest group really we've seen of the support the troops rallies that have been over the last few weeks.
We get reports that these civilians especially in the (INAUDIBLE) population have been attacked by the Iraqi regime themselves so they can't blame the American and said look what the American doing to us.
It will be attack the Iraqi regime.
It was in northern Iraq today that an eight artillery round hit the site occupied by Kurdish fighters near Chamchamal.
It happened near an area abandoned earlier by Iraqi forces.
A day ago it was controlled by Iraqi troops and packed with these land mines but now we can drive far enough to see the outskirts of Kirkuk.
I'm glad to see them go this one says.
They killed a lot of our people in Chamchamal but I feel bad for them too.
They talked by videophone this morning.
When we came across the bridge, the enemy launched some 155 artillery rounds at us.
It came pretty close and the concussion knocked my tooth out.
We've had an absolutely terrific story, pushing forward north toward Baghdad.
Seventy-two hours of that was under constant fire coming at us from both sides of the road.
We have under heavy fire for the past couple of miles.
We will be back later on the war in Iraq.
CNN's Kelly Wallace reports on today's attack in Netanya.
It had been very quiet inside Israel since the start of the U.s.-led war against Iraq.
Police say a suicide bomber blew himself up outside this cafe, called The London Cafe, earlier Sunday afternoon.
Many here though say they are relieved only one person dead, the suicide bomber.
Dozens, though, injured, including some Israeli soldiers, because according to an eyewitness, he said many soldiers were here also enjoying the spring weather.
As for this attack, the Palestinian militant group Islamic Jihad is claiming responsibility.
According to a leaflet from the group obtained by CNN, the group says the attack was to show the union of Palestinians with the people of Iraq.
The group is also claiming that Islamic Jihad militants are already inside Iraq to carry out attacks against U.S. and British forces.
Israel has been on a heightened state of alert since the start of the U.S.-led war against Iraq.
Judy, in the next hour, on our special "WOLF BLITZER REPORTS," I'm going to be speaking live to her older brother who is in the Army, her younger sister who wants to be in the Army, just around the same time as Jessica is going to be arriving at Ramstein, the air base in Germany for some serious medical treatment.
Also the Pentagon is seeing lighter than expected resistance indicating at least that they may have really seriously degraded those Republican Guard divisions before the U.S. troops arrived, both in Karbala and also in Al Kut.
But the Pentagon officials stress that as they close in on Baghdad, this becomes the real dangerous part as they enter that so- called red zone where Saddam Hussein is believed to have given his commanders authority to use chemical weapons, and that use of chemical weapons remains a real fear at the Pentagon.
We are not expecting to drive into Baghdad suddenly and seize it in a coup de mains, or anything like that.
So, in regard to that, we are paying great attention to their ability to defend on the ground.
Additionally, their ability to use chemical and biological weapons, they've proven it historically.
Clearly, as we threaten the core of the regime, which Baghdad and Tikrit represent, we believe that the likelihood of them using those weapons goes up.
He said, quote, "The dagger is clearly pointed at the heart of the regime now, and it will remain pointed at it," he said, "until the regime is gone.
Jamie, these descriptions of the weakening of the Republican Guard begin to bring back memories of the first Gulf War 12 years ago.
Could be the most loyal fighters left as they draw into Baghdad.
Simply that its combat effectiveness has been eliminated - Judy.
Well, rescued American prisoner of war Jessica Lynch is expected to arrive at Ramstein air base in Germany just about an hour from now.
CNN will have live coverage of her arrival.
Lynch was rescued in a daring raid by U.S. forces on the Saddam hospital in Nasiriya.
This nightscope video shows troops carrying the 19-year-old Army private to a Blackhawk helicopter.
When she's in Germany, Lynch will be treated for bullet wounds and broken bones.
She and more than a dozen other members of her Army maintenance unit were ambushed near Nasiriya more than a week ago.
We'll have more on the march toward Baghdad after a quick break.
U.S. forces moving ever closer to Baghdad, but military officials say they are not counting on capitulation.
He's retired with the United States Army.
And besides, as soon as you get control of it you'd be able to start using it for air operations, and put a survey team in there as soon as it's secured, and then start using it for helicopter operations, haul forward some big bladders of fuel to refuel helicopters and rearm them and things like that.
Now, as you go from Saddam International Airport into town you see there are some big, wide divided highways there.
I would think, probably, various facilities as well as major government buildings that they need to control to set up a new government.
The Shias are a bit gun shy, if you will, in the south because of what happened in 1991.
They rose up, didn't get American support.
Colonel Patrick Lang, retired, United states Army, thanks for your insights.
That means stocks were up today on Wall Street as they look at the progress of the war in Iraq.
As coalition forces push ahead in their march toward Baghdad, they have encountered some resistance in the Shiite holy city of Karbala.
But American troops and their superior technology have turned out to be a key factor in the fighting there.
And to the south, British forces continue their attack on targets around Basra.
These are soldiers of the U.S. 3rd Infantry, fighting near Karbala, southwest of Baghdad.
We will approach Baghdad.
British troops control the outskirts of the town, and today destroyed another building they said housed Iraqi fighters.
There is much fear here of the Saddam loyalists who still hold sway in Basra and of the invading troops waiting at the gates.
(on camera): The Americans are racing towards Baghdad, the British still seem anxious to make their progress here as measured as possible.
But there may first be fighting in the capital, 250 miles to the north.
It happened outside the oil-rich city of Kirkuk.
We are now between the lines, a no man's land of abandoned Iraqi bunkers and an unnerving silence, broken by the roar of warplanes and the distant surge of air strikes.
In two weeks after the air war began, there is no let-up and no effective response from the Iraqis.
We can tell you that a lot of pilots of this base are not flying to another base in Iraq.
It's a base that was taken over by the coalition last week.
And when you arrive there, you are greeted in a sense by Saddam Hussein.
But the are no more Iraqis here, the coalition took over this base last week.
What's happen is the military personnel who have arrived here have taken out their markers and are writing messages on Saddam Hussein's portrait.
There is a lot of fighting in this area.
After he told us that, we asked him during his missions, and he's flown about 30 in the last two weeks, we asked him does he still have any artillery being fired at him?
Yesterday I was up just south of Baghdad by 30 miles and we were fighting SA-2s and SA-6s and AAA on the ground.
But the air power and the air package that we take to the fight, we continue to be effective.
And when we put our power punch to them and then the Army and the Marines move forward it's a very effective, coordinated effort.
We want to tell you the Air Force has just informed us that between this morning and tomorrow morning, it will fly 1,900 sorties into Iraq.
That air base that coalition forces have now taken control of near Nasiriya.
What they are doing, Judy, some of these A-10s behind me go there to refuel, to stage operations further north.
With the power out now in Baghdad, we're getting word that loudspeakers have been blaring in the Iraqi capital, urging citizens to go to the international airport there, presumably to defend it against coalition forces.
In the final push to Baghdad, U.S. forces face limited resistance from Iraqi troops.
But the Pentagon believes some Iraqi Republican Guard units have withdrawn to the capital for what could be their last stand.
Farther south in Basra, smoke rose over the city as coalition vehicles moved in today.
And in northern Iraq, Kurdish political leaders and members of the Iraqi opposition are engaged in talks with U.S. military commanders.
Coalition forces launched their latest advances toward Baghdad in the pre-dawn hours today, heading toward the Iraqi capital from the southeast and the southwest.
The forces encountered limited resistance along the way and are now poised for the final assault not far from the edge of the city.
Baghdad is now within striking distance as troops make their final thrust through the desert.
But by and large, the Republican Guard has either been destroyed or has withdrawn.
And the way seems to be open for coalition forces to close in on the city's southern limits.
These dramatic pictures show a raid on a presidential palace less than 60 miles from Baghdad.
The Americans say they've destroyed two divisions of the elite Republican Guard.
(on camera): The Medina division, which is one of the toughest outfits in the Republican Guard is now down to 10 percent of its fighting strength.
Armed coalition soldiers moving toward a venerated mosque at the behest of a Muslim cleric.
She has fractured legs and her right forearm.
Can you tell us what she said to you on the telephone?
Her parents said they don't know yet what caused their daughter's injuries.
Armed coalition soldiers moving toward a venerated mosque at the request of a Muslim cleric, but angry locals who didn't understand what they were trying to do.
Anybody could be an informer and punish us for talking to you, even my family, he tells me in Arabic.
Word comes from the grand Ayatollah Sistani that he's willing to meet the American commander, but he asks first for soldiers to secure his compound, located halfway down the road to the mosque.
(voice-over): Chaos as the crowd apparently believes the soldiers want to approach the shrine.
They want to get inside the holy shrine of Imam Ali.
He orders his men back to their compound to await cooler heads.
Meantime, Iraq says that 420 civilians, they say, have been killed during the war.
And they say 4,000 injured.
Seven Americans we know remain prisoners of war in Iraq.
We are much more likely to use patience and finesse rather than assault tactics.
That said, the armored fighting vehicles that you see there they look to me as if they're moving a little bit faster as than we probably will.
Typically, when they'd assault a target like this, they'd do what?
New explosions rock Baghdad after dark.
Witnesses say they heard blasts around a presidential complex in the center of the city.
ITN reporter James Mates was with the U.S. forces when they moved in to secure the airport.
These pictures were taken on the runway just moments after the coalition attack.
It lies just 12 miles from Baghdad and will be a key forward base for U.S. troops as they prepare for a push on the capital.
More than 300 Iraqi soldiers have been left dead.
Some Republican Guard troops fought fiercely on the northern side of the airport complex.
The answer to that could well decide how quickly they make a final push into the city.
Soldiers were Kurdish, but the special forces calling in air strikes on Iraqi positions were American.
As U.S. warplanes dropped bombs near the town, Kurdish fighters moved forward.
(on camera): There's a slow-and-steady battle going on here for control of the key bridge.
(voice-over): That blast turned out to be a rocket-propelled grenade, but there's plenty of artillery and mortar fire to come.
Are you coming here?
Less than 20 minutes later, with Iraqi defenses pounded by the bombing, they no longer held the bridge over the Khoser River.
Now, it's a small part of this battle for the bridge just behind us.
And one of them, not from our CNN, but from a very close friend of all of ours, Michael Kelly, paid that price.
Well, funeral services were held today in Colorado for 21-year- old Marine Corporal Randall Kent Rosacker.
He was killed in action in Iraq.
He received word of his son's death within hours after the submarine that he was assigned to returned home from an extended deployment.
The Iraqis promise an unconventional attack on U.S. troops tonight.
Do they mean guerilla warfare, as in Vietnam?
Well, as coalition forces push ahead in their bid to capture Baghdad, big questions remain about Saddam Hussein and his whereabouts.
It is still not clear, looking at the latest tapes of the Iraqi president, whether he's dead or alive.
CNN senior international correspondent Nic Robertson, who was expelled from Baghdad, is with us now from the border of Iraq and Jordan, on the Jordanian side, to talk about what's happening in the Iraqi capital.
Nic, we're getting information in bits and pieces about the incursion by coalition land forces, about air flights over the city.
Well, from what we hear from sources in Baghdad this evening, it had been mostly quiet in terms of bombing throughout the day in Baghdad.
Then there was a large explosion not far from the hotel journalists are staying in in the center of Baghdad.
He did promise to take journalists to the airport, however, he never made -- he didn't make good on that promise throughout the day.
The information minister also read a statement from President Saddam Hussein today, the Iraqi leader calling on people to be resolute, to be strong, and saying that if they put up a good fight, then the coalition would eventually back down.
But to harm the enemy more and more, go against the enemy and destroy the enemy and follow the plans that you got in writing.
And Iraqi officials promise to take journalists to this particular hospital, the Yarmuk Hospital, that is now located, it's on the southwest of Baghdad, and it appears to be pretty much between the position of where coalition forces have been seen and where Iraq now has a militarized front-line position.
It is a garden -- it is a large garden-type area for people to take their children to go and play.
Well, as American forces do push ahead toward the Iraqi government's key center of power, British forces are keeping up their work to the south of the Iraqi capital.
ITN reporter Juliet Bremner is embedded with British forces in Iraq's second-largest city, Basra, where the fight for control goes on.
We watched a nighttime raid on the homes of Ba'ath Party officials and Fedayeen militia.
We've been playing warnings to people to stay in their houses, and we've only lifted those people we've got very good intelligence on.
Up next, evidence at a makeshift morgue points to mass executions by the Iraqi regime.
But first, more scenes from today's fighting in Baghdad.
Go ahead and stop the tape.As you make every entry, Miles, there are two dead spots, one, of course, in this direction right here, which you can't see from the doorway, the other in this direction right here, and that's always the problem, because as you come in here, you've got to be able to get in there quickly and make sure that this person here doesn't get shot in the back.
You'll see another person come right up here, and he'll hold on this door, because that's not been cleared space yet, again, straight trigger finger, but ready to shoot if he needs to.
Same thing when you come into a building.
You see them having their sectors of fire.
Most had died from gunshot wounds to the head.
Others were mutilated beyond recognition, their faces burned and swollen.
These could take out a Jeep or a Humvee in a heartbeat.
It's -- yes, it's extremely dangerous, because once you enter these buildings, we found, actually, enemy, you know, guarding these sites.
And we have the capability to send pictures or actual video, and then they can make (UNINTELLIGIBLE) if they want to maybe avoid that area or go ahead and go out and engage those folks.
Dodging missiles and triple-A fire is something new to this squadron.
They've just come across one of the Marine convoys that they need to track, so they're watching every move that the Marines make as they move towards Baghdad, making sure they don't come across any type of threat.
... making sure they don't get ambushed.
We'll look at the routes ahead of where our guys are going to go and try to see what enemy is there.
And one more safe Marine is one more Marine that can continue on north to Baghdad.
Coming up, we are going to go live to Fort Bliss, where the name of that base is a far cry from the mood there today, after confirmation that more of their own were killed on the battlefield.
An apparent friendly fire incident in northern Iraq is taking more of a toll on Kurdish leaders than we knew at first.
Eighteen people are now reported dead.
At least 17 Kurdish commanders and their guards were killed, along with an interpreter working for the BBC.
More than 40 were injured.
The military chief of the Kurdish KDP, the brother of their leader, Massud Barzani (ph), was gravely hurt.
The idea was to open the way with heavy sustained American bombing of Iraqi positions.
(voice-over): Even as we filmed the wreckage, U.S. jets were still dropping their bombs nearby.
Then, as the Kurds advanced again, the Iraqis opened up.
(on camera): Now we're hearing the boom of Iraqi guns as they fire towards our positions.
All morning, the Kurds have been trying to advance, and that was the shell going off.
Here in the north, Iraqi tanks and guns are still firing, and the American effort is looking a little ragged.
I haven't received mail in two days.
I'm ready to come home.
When I get home, I don't want to see a camera.
I just want to come home.
Perhaps I can do better when I get home.
Tiffany O'Neal, a military cook, vents her frustration about the rigors of desert warfare to a friend.
I tell you all this not to worry you, but to give you comfort knowing what you hear and see is true and that, despite that, I am safe and will continue to be.
But they also discussed the Middle East and, as well, getting the Northern Ireland peace process started up again.
Here, prisoners were tortured.
People died.
So many people come here, but we don't know about them at all.
These ordinary Iraqis had been terrified to come here, until today, though one student on the left had been here before.
These men had relatives murdered here.
They sentenced him to death.
Well, the journalists' death raise questions about the tactics of U.S. troops trying to take control of Baghdad.
When an Al- Jazeera reporter was killed today, the network charged it had been targeted by U.S. force.
Central Command said, no, its forces were trading fire from a hotel where the network was housed.
More than 65 journalists of many nationalities died in Southeast Asia.
Sometimes reporters, like "The Wall Street Journal"'s Danny Pearl, die in covering a different kind of war.
Pearl was murdered by terrorists in Pakistan.
The 600 journalists embedded with American troops in Iraq will be threatened by the same fire as the troops they are covering.
(on camera): Now, none of this means journalists will ignore unsettling news: military setbacks, lack of supplies, the infliction of civilian casualties.
The president then climbed aboard Marine One, the helicopter, heading back to the White House, where he will arrive pretty soon.
Still ahead: How is the world reacting to the war in Iraq?
The United States Navy and Coast Guard crews are providing port security in the Persian Gulf during the Iraq war.
And one group of sailors is getting letters from elementary school children in North Carolina.
It started as a story on port security, how U.S. Navy and Coast Guard reserves are keeping ships safe from attack in Kuwait and Iraq.
(voice-over): But among the boats, guns, radar, sonar and communications, we found a secret weapon posted on the side of the tent that serves as the command center: letters from second-graders.
He was sent over right next to the Persian Gulf now since New Year's Eve.
Her second-graders were very interested in sending some letters out to the troops.
For these kids to takes time to read letters to us and stuff like that in their class, what more can you ask?
You might want to mention that in your letter as well.
This time, they hope the sailors will write back with answers to their questions.
We started work on our letters the last week of February and worked on them the first week of March and sent them out a few weeks ago.
And they got the letters pretty quickly over there.
And thank you very much to your students for all the support and the letters that they sent out to us.
When a car fails to stop, it's the cue for a violent gun battle.
It is a huge sigh of relief, because it could have been much worse and Baghdad could have been a war theater with more destruction to property.
In other parts of Iraq, I received with great sadness the killing of one close colleague, Saeed Abu Naji Abhuey (ph) in Najaf.
He was not killed by former members of the Baath Party or the security of the army, but by just a local organized group.
And, particularly, I have in mind the Iraqi National Congress that Mr. Chalabi, who was assisted by U.S. forces in getting back into Iraq?
Unfortunately, we do not have a national group that can appeal to Iraqis as Iraqis within a credible voice.This needs to be constructed, maybe through a conference to be held in Baghdad, where representatives from provinces all over Iraq need to participate, as well as political groups.
A reminder, Jessica Lynch coming back to the United States within the hour.
Now, his tenure at the United Nations is over, too.
CNN's Richard Roth has more on this once prominent frontman for the Iraqi regime.
But now, it's the Iraqi ambassador's time to leave, the United States.
Aldouri was in better spirits as he departed for the airport with a final message.
I hope that the United States Army will leave Iraq soon, and we will have free election for a free government for a free future for Iraq and the people for Iraq.
For others, the stories can be seen in their injuries.
Corpsmen quickly take patients by ambulance away from the blowing sand to a triage tent.
Saddam's clan is said to have left for a small village in the desert.
He wants to call his mom in Houston.
And the first to call is the mother.
Everyone wanted to call.
So, on small notes, they wrote the phone numbers we didn't get to dial, hoping we'd deliver on our promise that we'd call on their behalf.
And this final story: retired Senator Strom Thurmond has never made a secret about his fondness for young, pretty women.
So some think Thurmond's travel plans in South Carolina next month are rather fitting.
He'll fly to his first public appearance since returning to his home state aboard the private jet of a Hooters Air executive.
Has the situation improved, especially in the aftermath now of the secretary of state's meeting with Bashar al-Asad?
I talked to Secretary Powell this morning on the phone a bit, and it's not, I think you need to let the dust settle on that.
The secretary of state has written you a letter expressing, apparently, some concern about the length that the prisoners are going to be spending, those detained at the U.S.
I don't think that's quite accurate as to what he wrote me about.
I think what he wrote me about was the fact that the inter-agency process, where we have all these FBI and Department of Justice and CIA and DIA, and what have you, involved in interrogating these detainees, it takes time to find out what intelligence they have.
Do you want the troops to be honored in that way when they come back, to have parades in New York, Washington, elsewhere?
In the case of 1991, the task was to go in and get them out of Kuwait, and they did it, and they were properly greeted coming back to the United States.
If he is alive, obviously, he doesn't pose the kind of threat that an Osama bin Laden does with his cellular network around the world to reactivate al Qaeda and international terrorism.
But I don't think it's absolutely critical for the ultimate success of this mission that we apprehend him or find out what happened to him.
And secondarily, what about countries like France, Germany, and Russia, which opposed the Bush administration's war plans, do you want them shut out?
They'll also be taking your phone calls.
lawyers in texas are trying to keep their client from becoming the 300th person executed in the state since 1982, when texas resumed capital punishment.
they're asking the supreme court to block tonight's scheduled execution of delma banks.
he'd be the 11th killer put to death in texas this year.
in northern iraq, u.s. warplanes hit targets including a ridge east of mosul, where iraqi troops have been entrenched.
one concern these men have in the waterways of iraq is the threat of an ambush, so there are five weapon stations on the special operations craft.
that's what we're doing as we come through here and completely search theses have else to make sure there's no one lurking on there with weapons or rpgs or some other pad to take down helos that are flying by or any other ships that are coming in through here.
central command says it is investigating iraqi allegations that u.s. attacks are to blame for hundreds of civilians casualties in hillah.
a member of the international committee of red cross visited the local hospital there, and he says it's a horrible scene.
the associated press is reporting that u.s. troops have launched an attack on saddam international airport.
witnesses say iraqi troops are dug in trying to fend off coalition troops making their way into the capital's main airport.
ozzy's wife reportedly got into a fight with hollywood agent renee tab.
osbourne's spokeswomen says sharon was quote, "viciously assaulted and treated at a hospital.
palestinian sources say he had tried to flee into syria, but was turned away at the border.
in october of 1985, four hijackers under his command took over the italian cruise ship "achille lauro" and killed a wheelchair- bound american tourist, leo klinghoffer.
the flight attendants came in with a close vote rejecting these concessions so the ceo has extended the deadline today, if they don't ratify these agreements, amr will have to file for bankruptcy.
they'll be arriving at ramstein air base in germany a few hours from now.
once doctors there say they are good to go, the seven will head stateside.
medical officers say they became a team while in captivity and want to stay together as a team until it's time to go to their separate homes.
major league baseball sent its head of security to chicago to review the second incident of an on-field fan attack in the last seven months.
in northern iraq, u.s. marines and residents exchanged gunfire in the city of mosul today, in the second day of civil disturbances there.
a senior kurdish intelligence official says citizens were protesting the american occupation of the city's main government building.
central command says troops were involved in a gun battle yesterday.
negotiators say he demanded the release of four prisoners, including ramzi binalshibh, a september 11th suspect apprehended last year in pakistan.
police captured the 17-year-old hijacking suspect without firing a shot.
a russian soyuz capsule dropped them off this morning after docking perfectly at the orbiting outpost.
it was the first manned flight to the space station since the february first shuttle "columbia" disaster.
the soyuz will carry that crew back to earth may 4th.
at a white house gathering of aids activists and lawmakers from around the world, the president said hir plan could prevent 7 million new hiv infections -- and treat at least 2 million people over the next decade.
a week after these pictures surfaced, and after saying he'd fight for his job, larry eustachy resigned as basketball coach at iowa state.
he seeped a $960,000 buyout from the university.
an eighth american has died.
in all, 21 people were killed, not including the nine suspected bombers.
nearly 200 people were injured.
u.s. and saudi officials say the bombings bear the trademark of al qaeda.
they may have been timed to coincide with the arrival of secretary of state colin powell in riyadh.
the state department is ordering all non-essential diplomats and dependents out of the country.
they targeted three residential compounds for americans and other westerners.
police say a bomber blew herself up outside a northern israel shopping center when she was stopped by a security guard.
they have reunited with their families and friends, at the aircraft carrier's home port in norfolk, virginia.
he joins us now from washington.
his brother, uday, was very highly personal, arbitrary, spontaneous in his attacks, extended to young girls, to friends, to employees.
also one friend he was afraid was going to leave the country and spill the beans on him.
he had him arrested by his fedayeen saddam.
he is also suspected in three atlanta-area bombings.
to our top story of the evening -- martha stewart is stepping down as head of her media empire.
in a statement, she says she's stepping aside in the best interest of the company, but she will stay on the board of directors.
stewart pleaded not guilty to a nine-count indictment.
the charges include conspiracy to obstruct justice and perjury connected to an insider trading scandal.
the government also filed civil charges against her.
she is charged with using insider information to bail out of a biotech stock the day before its price tanked, and then trying to cover it up.
her stockbroker was also charged.
the high-end baby carriage company went bust last year.
but a toymaker and one man's dream have put the silver cross pram back on the stroller circuit.
that is, until silver cross went out of business last year.
a toy company bought the silver cross name so they could make toy versions.
i felt t7ire was something else too, much history behind silver cross to end is now.
reporter: he bought the machinery, moved to a new factory, rehired some of the old workers and started heritage programs.
it was hand delivered to harrod harrod's by the new chief executive nick paxton who wouldn't trust its futcher to anyone else.
sam waksal was sentenced to seven years and three months in federal prison.
the imclone scandal led to charges against waksal's friend, martha stewart, last week over her sale of the stock the day before the price collapsed.
a pizza delivery helped police nab the suspect in the kidnapping of a 9-year-old california girl.
24-year-old enrique alvarez, also known as david cruz, was arrested monday in san jose.
he's charged with kidnapping, felony assault and sexual assault.
they're facing misdemeanor charges.
mothers of two of the students at glenbrook north high school have also been named on misdemeanor charges of supplying beer to the teenagers.
how could so many people end up in prison for crimes they didn't commit?
of the 46 people arrested, 39 are african-american.
march 17, 2003 -- with coleman's credibility under serious attack, new hearings for the tulia defendants get under way.
the hearings are stopped when the judge, defense attorneys and prosecutors agree that coleman lied under oath and is a racist.
it took a special act of the texas legislature to clear the way for monday's release.
but these men and the others caught up in the tulia tragedy are still convicted criminals.
now it's up to the appeals court and the board of pardon and paroles to officially clear their names.
the bush administration is officially endorsing the pro-democracy demonstrations in iran.
for a week now, protesters have been clashing with police and backers of the clerical regime in tehran.
80,000 people with a shared love of music converge on a tennessee pasture for three days of good vibes and who knows what else.
at least ten people have been injured and at least five homes have burned in benton harbor since the rioting began.
but city officials say several people have been arrested on civil disobedience charges.
a father in new york is accused of dropping his baby out of a seven- story apartment window, here's jordena ginsberg with more from affiliate news-12 westchester.
reporter: please measure the spot where she landed after she was thrown from a seventh floor window.
the baby fell 80 feet.
reporter: now, willie williams, the little girl's father is charged with attempted murder.
then the baby's mother made a frantic call to the police.
you can hear williams say, go ahead, kill me.
at that point the baby's mother stabbed him right in the hand.
reporter: police measure the spot where ten months old miana williams landed after she was thrown from a seventh floor window at this apartment building.
reporter: now willie williams the girl's father is qharthd attempted murder.
cops say he allegedly kidnapped her in his car and threatened her but eventually brought her back to her home.
reporter: then the baby's mother made a frantic call to police.
while she was on the phone, police say williams picked up the child again and this time, threw her out the window.
then police say the baby's mother pulled out a kitchen knife opinion on the 911 tape you can hear williams tape say "go ahead kill me.
intelligence sources say the correspondence came from the border between pakistan and afghanistan, where osama bin laden is believed to be hiding.
couriers delivered the letters to locations including africa, asia and the middle east.
a month later, u.s. and pakistani force hs a lead on osama bin laden, but by the time they moved in, he had vanished again.
is the u.s. going to war?
if you listen to the from's men it sounds like the battle is about to begin, maybe only days from now.
first to chris burns with news on the president and the secretary of state who switched from diplomacy to talk of war.
they rejected challenges to the law of sentences of 25 years to life without parole for a man convicted of stealing some golf clubs and 50 years for a man who stole some videotapes.
the idea is if you have three felony convictions, you're out of here.
they appealed to the supreme court on behalf of these two people.
you can e-mail us at am@cnn.com.
tens of thousands of college and high school students stage antiwar protests on campuses yesterday from coast-to-coast.
california now, high school and college students there skipped class to show their opposition to a u.s.-led war with iraq.
the books not bombs demonstration coored naed by the national youth and student peace coalition.
another story out of belgrade, violence at the highest form.
the word from serbia, zoran djindjic, the prime minister, is dead.
earlier reports said he was shot in the back, as well as the stomach.
and i just hope and pray that congress will quickly pass the amber alert so that those children will have a better chance because they cross the state line and they're out of commission.
perhaps with that in mind, the nation's threat level back at orange, or high, to discourage and thwart potential terrorist attacks.
it gives you a sense of, perhaps what 50 years of tension and war will do to your mentality.
the national security advisor fanning out, we're told in phone calls to more than three dozen world leaders offering them an update on what is going on.
we see baghdad, a capitol under siege.
that is handful more nations that were actively involved in the coalition his father assembled 12 years ago for the persian gulf war, but there is a significant difference, of course.
in this coalition, it ips the united states doing the overwhelming load of the fighting.
in the last gulf war, you had arab forces on the ground.
while we do, we want to tell you marines battling for control of the bridges in the southern city of nasiriyah face stiff resistance from iraqi paramilitary groups today.
for some perspective, let's turn to miles o'brien with retired air force general don shepperd.
if you are going to fight on the ground, you have to encounter bridges somewhere along the way.
this is one technique, one possible way u.s. forces might seize a bridge, a bridge that might be defended by iraqis.
makes it vulnerable to fire from the other side.
artillery behind them firing back.
the idea of the smoke screen is to obscure the oncoming forces fire ing at you from being able to see.
again, today, there were disturbing hints, and we underscore hints here, that coalition forces may soon face an attack using chemical weapons.
reporter: the evidence is accumulating that iraq may be planning to use chemical weapons.
reporter: the findings are heightening concerns among coalition forces approaching baghdad since, as the iraqis should know, u.s. and british forces do not use chemical weapons.
there has been intelligence scraps, who knows how accurate they are, chatter in the system, that suggests that the closer that coalition forces get to baghdad and tikrit the greater the likelihood and that some command and control arrangements have been put in place.
reporter: experts say saddam hussein's forces will likely try to hold out in baghdad for as long as possible without using the weapons his government insists it does not have, hoping to build international pressure on the u.s. and britain to back down.
in that sense any use of chemical weapons would be counterproductive to saddam, because it would only galvanize international
if there's any kind of terrorism that happens here, i think that would definitely put a damper on everything.
and these pictures show iraqis running for cover just before u.s. planes dropped a bomb near northern iraq.
ask any american marine and they'll tell you they'll do anything possible to recover the bodies of fallen comrades.
that grim task was carried out by marines engaged in the fierce battle for the city of nasiriyah nasiriyah.
usairways is flying its way out of bankruptcy.
now let's go back to wolf blitzer in kuwait city for more special coverage of the war in iraq.
we're getting late word tonight that geraldo rivera may not be be kicked out of iraq after all.
originally the central command said the veteran fox news correspond was being expelled because he compromised the location of the unit he's been embedded with.
says he's not aware he's being expelled but says if so, it is because some bitter former colleagues of his at msnbc blew the whistle on him.
it sounds to me like some rats at my former network, nbc, are spreading some lies about me.
the central command on the other hand says rivera is being kicked out of iraq because "he gave away the big picture stuff.
all of this now under review, whether or not geraldo stays or goes.
we'll continue to monitor that front on the store yix another veteran war correspondent is being fired for his controversial conduct in iraq.
nbc is terminating freelancer reporter peter arnett for statements he made to the iraqi media.
he said the coalition's first war plan had failed because of iraqi resistance.
arnett had been covering the war for national geographic, which also fired him as tv reports were given exclusively to nbc and msnbc.
late word from london that the tabloid the daily mirror just hired peter arnett to be its correspondent in baghdad.
the dying regime if iraq may try to bring terror to our shore shores.
other parts of the global terror network may view this as a moment to strike, thinking that we're distracted.
we're not just going to say we're lucky we didn't get attacked today.
an airport in key west, florida, today became the setting of what appeared to be a desperate attempt to enter the u.s. by a cuban national.
jessica lynch arrived at the ramstein air base in germany for medical treatment.
a little later we'll speak with her family and talk a closer look at the daring operation that produced her safe recovery, but first the push into baghdad.
they say their forces today with the iraqi republican guard units as part of a protwo-pronged advance on the city.
u.s. officials say they aren't sure whether the iraqi president is still alive.
regardless, the statement praised iraqis who have fought coalition forces.
it was said to be saddam hussein's response to a letter from his niece.
jessica lynch says she cannot wait to get home to west virginia.
the 19-year-old army private spoke to her parents yesterday pie phone from a hospital in germany.
greg lynch says that when he talked to his daughter she hadn't eaten in eight days and was quite hungry.
coming up on our next hour, u.s. forces edged toward the outskirts of baghdad and we'll tell you what kind of resistance they're fating from saddam hussein's elite republican guard.
that is the very joyous town of palestine, west virginia, on the news that jessica lynch is eventually going to come home.
did you hear about the injuries she sustained.
did you hear about the firing she did.
home front responses to the ongoing war in iraq.
cass apd ra gave birth to her first daughter.
since her husband couldn't be there for alexis' birth.
u.s. forces moving in on the airports at saddam hussein international airport, 12 miles west of the city's center.
that woman, we believe s married to one of two journalists who disappeared in iraq almost two weeks ago, both work other for the network, itn.
and we are told that, of those, 850 were strike sorties, motor vehicle most of those directed against the republican guard.
two of those divisions absolutely devastated, destroyed.
and that raises questions, questions that have been in front of us since that first strike on march 19th against the location that the cia military intelligence thought was a place where saddam hussein, perhaps his sons, were.
that preemptive strike they put, i think somewhat elegantly, trying to strike at the head of the snake.
new explosions rocking parts of baghdad tonight.
we, of course, will bring the word to you just as soon as the army and coalition forces do take control of saddam hussein international airport, just on the outskirts of baghdad.
in southern iraq today, british forces also moving closer to the center of the second largest city in iraq, basra.
they captured an iraqi base in an unused factory in the southern suburbs of that city.
these are the latest developments in the war on iraq.
the pentagon tonight said coalition troops have reached baghdad international airport.
troops are involved in heavy fighting with iraqi forces.
reports suggesting airport buildings have been attacked, but runways remain operational.
tonight, a series of large explosions rocking central baghdad, as we've been reporting to you over the course of this hour.
the army's 3rd infantry division 1st marine division, leading the assault against baghdad.
looks like tracer fire we're looking at, anti-aircraft guns firing at what they sense is some sort of threat coming from the skies.
baghdad has had sporadic episodes of this tonight.
we also know that 12 miles southwest of the city, coalition forces remain largely in control of what was formerly saddam hussein international airport, now renamed by the coalition baghdad international airport.
other report at least 15 are wounded.
some of them critically, hope to get walt up in a couple minutes to get more information on what is happening there.
as we watched this picture of the air force one getting into this airport i want to bring in our military analyst general dan crisman to go over what happens happening in baghdad.
what they're doing is going in now, very carefully, obviously some symbolic raids against palaces.
they're going to be defended fanatically but intelligence is so crucial from aerial platforms and special ops personnel to give the three assets the intel which they need to close with and eliminate final remnants of the regime in those citys.
it's cannon, it's ability to implace troops and fire through the firing ports in that bradley vehicle to take them in under protection.
troops from the u.s. army's 101st airborne division went to the site on friday, finding a number of large drums buried in bunkers.
a live picture of the president united states landing at an air field in northern ireland.
they talked about a lot of things, about what peace in the middle east could look like, what post-war iraq could look like.
they talked about problems in northern ireland.
that some of what the prime minister and president shared with reporters at news conference following their meetings.
we'll talk more about what the two leaders discussed at the joint news conference following their series of meetings.
central command says the iraqis shot down an a-10 tank killer today.
officials report that the plane was apparently down with a surface to air missile.
u.s. marines entered southeastern baghdad today and found dozens of chemical suits masks and atropine injecters.
now back to wolf blitzer and our continuing coverage of the war in iraq.
2:58, a.m., explosions reported around the palestine hotel where international journalists are staying.
three reuters journalist were killed.
7:00 a.m., u.s. central command says the coalition may never know if iraqi president saddam hussein survived a u.s. air strike yesterday.
brigadier general vince brooks confirmed a usa-10 warthog aircraft was shot down by an iraqi missile today.
military officials say a missile hit his warthog and he was forced to eject.
he was going on a mission south of baghdad when he was close to his target area, all of a sudden he heard a noise.
turns out it was an iraqi missile, a very likely a shoulder fired missile that hit his aircraft.
ejected landed in the desert south of baghdad and then he was rescued by u.s. army ground troops who were in the area.
the pilot, whose name has not been released, was brought back to this base.
they, two, were hit.
that particular a-10 was hit in the right engine.
those are three planes hit today.
another a-10 warthog was hit here today.
that pilot was hit by at least one missile and some artillery.
a federal appeals court will decide how long dirty bomb suspect jose padilla can be retained and whether he can meet with attorneys.
he is accused of attempting to ignite a dirty bomb in this country.
it was hit by coalition bombs and missiles and then burned and looted by iraqis.
people in baghdad celebrate the fall of a leader whose fate is unknown tonight.
we'll be talking with an expert on saddam hussein, author andrew coburn about whether saddam hussein is dead or alive and where in the world is he.
prosecutors charge lindsey ryan with stealing firearms from her parents' home.
56-year-old forry drake has been charged with interstate transport of a minor.
i'm lebanese born.
had to stop an attack south of baghdad.
those pilots were captured on march 24th, after their apache helicopter went down in iraqi territory.
during a brief phone call with their son from kuwait on surngd the arm asked the young family not to get into any specific details about what happened during their son's capture and release.
i came home, she was in bed, i laid on the couch for a couple of hours, walked around, i thought, i'm going to sleep tonight, i really am.
young's mother says, when she sees her son, she plans on hugging him for a good solid half hour.
i was on the phone with michelle williams yesterday, when she saw those first pictures on cnn of her husband, and she sleeked with delight.
the two met, michelle and david in flight school.
he's been in libya and he's been living under the protection of saddam hussein in baghdad, but he is wanted for murder in italy italy.
the coroner examining the remains of two bodies recovered near san francisco bay yesterday was unable to determine the cause of death.
police are now considering the possibility that the remains are those of laci peterson and her unborn child.
and they say these experts will be able to tell how long the body had been in there and if the remains of the almost full-term baby boy were inside the female's remains at the time of death.
if the workers don't approve the steep cut backs american says it will file for bankruptcy.
he was shot and thrown overboard.
u.s. forces in baghdad are staging spot raids around that city, searching for holdout members of saddam's regime.
and as part of that effort, u.s. special forces today raided the home of the iraqi microbiologist known as dr. germ.
the jury deliberated for three hour before returning a death sentence.
by u.s. forces and which appears to be run by members of the the war began in iraq several weeks ago.
you might remember last week when another half-brother of saddam hussein was picked up trying to cross into syria and that time, we have been told syria has closed its border with iraq to prevent any of that ongoing.
one is the capture of number 24 as it's described, samir who is responsible for the baghdad district, indications are the kurds in the north handed this man over so this is number 4 out of that playing card deck of 55 that the u.s. is after.
also that bomb site in baghdad hit about a week and a half ago, the mansour district.
we know of one detention center, well over 7,000 iraqis held there and almost a thousand have been released.
they say they're looking forward to going home, which relatives of one former p.o.w.
officials at the hospital say the sev reason in good shape and their prognosis is excellent, even though three have gunshot wounds.
6:21 eastern time, 2:21 p.m. in iraq, iraqi protesters demonstrate outside a baghdad mosque, opposing what they call the u.s. occupation, and saying any new iraqi government must represent the people.
but it's not clear whether the people buried there are victims of regime atrocities, or whether it's simply a military graveyard.
7:05 a.m., u.s. central command says another top baath party official has been captured.
a man who had assault, he actually had assault with a deadly weapon, this is pictures.
the man came out and did the spread eagle like that, just as he did that, that's when you saw the child just walking just a few feet away from him but the officers were able to get the child away.
they handcuffed the man and they took him into custody.
knew saddam hussein's rej geemg is no more, the focus in iraq is turning from military action to rebuilding which means the coalition's role in the country will have to change.
military analyst and retired army general claudia kennedy joins me with a look at possibilitys.
for the latest on the company to avoid bankruptcy, check with rhonda schaffler.
and if it's rejected the largest airline may have to file for bankruptcy.
what's go on is that union members became outraged after learning about the airline's executive compensation plan where woi would have paid huge bonuses even in bankruptcy.
american airlines may soon have a new destination as well, bankruptcy court.
the world's largest airline needs the concessions to avoid a bankruptcy filing.
shares of american airlines are falling sharply for the second straight day on the fears that the company might be forced to file for bankruptcy.
156 iraqi police officers were supposed to show up to this college to report for work.
but instead, 2,000 showed up because they heard about it on the radio.
we came across a checkpoint and there were about maybe five, six iraqi locals with ak-47 machine guns and checking cars.
those kind of neat that the iraqis are taking pride in the fall of the regime and wanting to restore order themselves.
sars is spreading, major league baseball plans to warn its players heading to canada, particularly to toronto for the all-star break in july to take some precaugs.
a cruise ship is being searched off the hawaii coast after two notes threatening terrorist attack were found on board.
passengers were taken to the ship's dining rooms while bomb sniffing dogs went over the ship.
she has no idea where her husband is now, but thanks to a little help from a delta flight attendant, she knew he got where he was going.
reporter: along with the picture, the flight attendant wrote a letter saying she was prague for jack's safe return.
the trip to georgia was just the first leg.
he asked us to call you to let you know he's okay, and she told us that he whipped out pictures of our kids and everything and showed all the family pictures and stuff.
reporter: jamie is not the only military wife who received a photo and letter.
her friend anna also got one.
reporter: even though neither of the women have ever met the flight attendants, they say they'll never forget their act of kindness.
we get thousands of e-mail from our viewers every day.
we love hearing from you.
we read all of your e-mail.
the 11th executive of health south charged with two counts of bank fraud.
the former chief financial officer became the 50th execute anybody corporate america to be charged since enron's collapse.
seven enron executives have also been charged.
507 days since enron filed for bankruptcy.
the se kre held a closed door meeting on the settlement over conflict of interest in stock research.
a management blunder we heard an awful lot about on behalf of donald carty, the ceo of american airlines, parent company amr has cost carty his job.
carty is out as ceo of amr, the parent of american, the world's largest airline.
the company saying if they don't get the flood attendants to concede to a special offer, they will indeed file for bankruptcy.
the chief executive of the world's largest airline has resigned, not a com plately unexpected move because several board member his talked about wanting him to leave.
two southwest airline pilots were reportedly fired for stripping down.
usa today" says the pilots were dismissed for allegedly taking off all or most of their clothes in the cockpit.
the pilots are calling the sdebt -- incident a misunderstanding and appealing their termination.
he's willing to talk with us, but not be interviewed.
across town in a less affluent neighborhood, reactions to aziz's arrest are profoundly different.
he should get the death penalty, just like saddam, 60 times over.
we give mr. bush six months to get things right he says, going on to explain, if not, we will fight the americans.
they fired off 50 tomahawk missiles during "operation iraqi freedom.
they all reunited with their families.
we got to meet up with one such family.
katie was born on christmas day, anderson.
china, the country where sars originated, has been the hardest hit, with thousands of cases and more than 100 deaths.
another six executives from enron could be charged with securities fraud and other crimes.
federal prosecutors notified the former employees that they could face charges as early as this week.
been 511 days since enron filed for bankruptcies.
as bob pointed out, the next battle ground is a bill to block lawsuits by victims of gun violence or families against gunmakers and dealers.
jonathan lowe is an attorney with the brady center to prevent gun violence who filed the suit on behalf of johnson and other victims' families.
we'll put a small part of that up on the screen right now where she said, "i am confident that the criminal justice system will work to punish the people who killed my husband.
those who share responsibility for my husband's death must also be held accountable.
now palestinian leaders must vote on whether to september 24-member cabinet that mazen is presenting.
ari fleischer expected to come into the west wing briefing room to brief reporters on a wide variety of subjekts.
karl penhaul is joining us life on the phone with more.
first of all, karl, how many iraqis were killed in that incident?
happily watching tom and jerry on his mini television, his transformation from the pain-racked boy who left baghdad.
with the encouragement of his doctors, we visited him in the intensive care unit.
i will say he will come out of the burn unit in three weeks time, but he will be, you know, in kuwait until we find him really constructive plan that takes into consideration all aspects of his needs, psychological, social and future plan.
u.s. officials believe zarqawi planned the assassination of u.s. diplomat lawrence foley in jordan last october.
coalition forces also said saddam hussein's former oil minister has surrendered.
the former minister, the 6 of spades in the deck of cards, showing the most wanted members of the saddam hussein regime.
he is married to the iraqi microbiologist known as dr. germ.
she was in charge of the iraqi facility that weaponized anthrax.
the former governor of basra province also surrendered to coalition forces today.
the top story there today, the world health organization announced it is lifting its advisory against travel to toronto because of fear of sars.
the who says sars advisories against travel to hong kong, beijing and the chinese provences will remain in effect.
we anticipate in a matter of moments, the secretary of defense, donald rumsfeld, to arrive inside of this hangar and we'll carry his speech live when that gets underway.
that was then, this is now, 20 years after meeting saddam hussein in baghdad, defense secretary donald rumsfeld is back in the iraqi capital with victorious u.s. troops.
from its flight deck president bush will make a major announcement to the american people tomorrow night on the end of major combat in iraq.
he -- after landing and taking a brief tour of part of the ship, he also went out on to the flight deck and observed some of the flight operations of some of the f-18 aircraft that are now leaving these aircraft, headed to lamore after this 10-month long deploy am.
dramatic rescue and then a return home.
and you see apache helicopter pilot and his wife michelle who was talking with us on the telephone the sunday morning when the video came in of the rescue of the p.o.w.s and she was able to tell us on the telephone as we had those pictures up on air, she identified her husband and life just got better and better for her after that.
the fraternity also faces more than 150 charges for other hazing activities, as well.
typical perfect day in san diego waiting for these men and women to come home.
i just think about all the family members sitting at home, sitting on the dock looking at this boat coming in.
just about to come home.
although this came home by itself from hawaii.
it's going to have to make a trip up the coast.
20 people were killed in that state.
in kansas, authorities say seven people were killed when tornadoes cut across the southeastern part of the state.
an emergency official tells cnn that ten people died there.
dozens were hurt.
joining us on the phone is the mayor of jackson, tennessee, charles farmer.
interesting point here also, people are suggesting he may be raising this money to buy those atlanta sports teams that apparently are on the block.
israeli troops are facing a similar situation with two journalists killed in just the past two weeks.
reporter: friday night in the gaza strip and a journalist is about to lose his life.
moments later, another shot and the sound of someone in pain.
34-year-old british journalist james miller died on the scene after israeli soldiers come to his aid, the israeli defense sources says.
james was not shooting and he was not with somebody shooting.
those close to miller believe he was shot by an armored israeli personnel carrier.
we know the israelis fired.
whether or not he was shot by israelis gunfire, we are not certain at this time.
miller becomes the second journalist in just two weeks to be killed covering the israeli-palestinian conflict.
he was called comic albuquerque i or baghdad bob during the war in iraq when he keptic sifting things were going badly for the u.s. and great for saddam hussein.
reporter: iraq's former information minister might need a job right now.
reporter: if he doesn't claim his royalty, they'll donate them to an iraqi children's charity.
are they trying to swim to shore we'll
what's believed to be the terror cell responsible for 9/11.
major fighting may be over, but many american service men and women injured in iraq are just beginning the very long process of recovery.
reporter: the story of how he got to washington, d.c., is compelling for several reasons, starting with how close he came to not being here at all.
there were small pockets of resistance in the area, two, three man groups who had ak-47s and possible rpgs and what not and our job was to just observe forward and make sure no one was waiting to ambush the avs or the tanks and i was on a metal roof and i stepped
[trance lay or the speaking] across the globe, spain and america will continue as strong allys in the war against terror.
your journey, particularly to southern iraq, what is evoked there a sense of both that you evoke is a sense of history of this regime.
he said, i could either invade kuwait or finish developing the nuclear weapon.
maybe before the weapon and then later he said, oh, i should have got the nuclear weapon before i invaded.
but that means that he inaugurated at that point like a dozen-year's war where the united states could be criticized for doing too little and acting too slowly but all we're arguing about lately is to do with those that should have been finished in '91 when it could have been finished.
taken the risk of supporting a shiite insurrection at that point.
the little town i was in this southern iraq, as far as i got, i can't boast of further, is where the talks took place.
they use the gunships to kill, we think, not less than 50,000 inhabitants of southern iraq and trying to do that to the kurds, as well, so it was a knife edge.
when they made the decision not to move toward bagdad with bad information.
reporter: it was the lead story across connecticut in early april, police say jennifer o'conner, a connecticut woman with a history of psychiatric problems confessed to shooting her daughter 7, while the 7 -year-old girl lay sleeping.
thomas, owner a local gun and motorcycle shop, said he felt gutted when he saw the news reports of o'conner's vest on murder charges.
reporter: had sold oconer the rifle a few months before.
a former fbi informant accused of being a double agent has been indicted.
the charges against katrina leung are the latest in an alleged case of sex, spies, and international intrigue.
leung's lawyers wasted little time responding to the grand jury indictment.
she was recruited actively by the fbi because of what she could do and because of what she knew.
the wizards may not want jordan, but the head of the expansion team says jordan could run operations there, if he wants to.
on wednesday, washington wizards' owner ended the three-year association with jordan.
reporter: for the first time since being cut from the team in high school, michael jordan was left in the awkward position of being unwanted by the game he has come to define.
instead, during a meeting that lasted only minutes, team owner told jordan his services were no longer necessary.
she's accused of beating two of her three children to death because, she says, god told her to.
this is a rather remarkable arrangement because they are cheering there the arrival of khatami, the president of iran.
now, he is making a trip and you see him there with his hands raised, there with the cloak on, shaking his fists, hands classped there, in a salute to the crowd.
hezbollah is an organization based in lebanon that has beenify dn dn been tied to terrorist activity and peter bergen mentioned saudi hezbollah an organization working in that country.
we'll watch and listening very closely to president khatami's visit there in beirut, lebanon.
twice before becoming president he was so sick, a priest was brought in to give him last rites.
but dallic shows he youed his family's influence to get into the navy just as america was on the verge of world war ii.
kennedy entered the navy earning hero status for saving his ship mates when his boat pt-109 was sunk by the japanese.
a trial date was not immediately set by the judge whose decision came as prosecutes were still presenting evidence.
yesterday a silent dee ana laney waited as the judge read the charges against her.
a man with a pistol was arrested outside of the courthouse and police say he admits planning the bombs.
he is awaiting trial.
right now she lives on the upper east side, works at a presbyterian church, has two married daughters and after the news is out, after carrying it for 41 years, she feels better about it.
i was born four years too late to have slept with jfk?
they came from the richmond marina as well as the urbuinano island, the coast guard station.
as you know about a month ago laci peterson's body washed up right here.
they believe -- police say that is where scott peterson told them that he did go fishing the day that laci peterson did disappear.
today, steve case officially out at aol time warner.
investigators looking for answers today at a shareholders meeting today in virginia.
the couple is preparing to tie the knot at gracie mansion in new york tonight.
has somebody from your magazine spent time with him?
he spent time with this guy and there was stockholm syndrome, he ended up liking the guy.
but now there's been an awful lot of monday night quarterback quarterbacking taking place now that she's teped down.
that's interesting because leading into it, while she was new jersey governor, she sued the epa and she was very much considering herself to be an environmentalist, and then only to end up becoming the head of the epa and then of course, there was a lot of criticism over relaxed regulations.
let's hear what she had to say last wednesday here on cnn just after announcing her resignation.
i'm not leaving because of clashes with the administration, in fact, i haven't had any.
i'm leaving now because it's the appropriate time to do it.
for the next 12 hours into the morning, planes from the carrier will fly missions over afghanistan.
adrenaline is high on the flight deck of this carrier at war.
soon after dawn on this fourth day, confirmation of the ship's first strike.
fourth day of combat operations today bore fruit for the air wing and the ship team here.
reporter: the fighter jets dropped their ordnance in a coordinated atack on a convoy near the afghan city of choft.
there was an attack on a convoy of leadership that was identified through various intelligence means.
we have dropped ordnance today.
and i'm sure we'll continue to drop ordnance.
on highest alert as a carrier at war.
more now on the louisiana serial killings.
can owe tell us exactly the details, the precise details of how you arrested the suspect?
this evening, about 8:45 p.m., members of my fugitive unit received a telephone call from an informtive saying they thought that they had observed the suspect derrick lee in the area of woods drive and donald lee holland parkway in southwest atlanta.
he was arrested without incident.
and just to be clear, exactly where -- what kind of facility was it that you arrested him at?
well, security is tight as exxon mobil shareholders meet today in dallas.
yesterday, protesters blocked the entrance to protest what they claim is the company's inaction against global warming.
a source tell us enron is considering suing its own investment bankers for giving it bad financial advice.
jpmorgan, citigroup, and other advisers have already been sued by shareholders and they also face regulatory investigations.
he served less than nine years.
maryland is the only state that allows unchecked judicial reconsideration, allowing judges to reduce prison terms at any time after sentencing.
those favoring the rule say it gives convicts incentive to behave in prison and enables judges to release prisoners if new evidence comes to light.
at some point after his release, michael serious befriended a woman named darlene williamson.
today the judge in the case retired prince georges county circuit court judge issued a statement to the news media.
he called the case and i'm quoting now, a judge's worst nightmare, but he noted that maryland parole boards and the facility where michael serious was held, the institution made what the judge called the final decision on whether to release serious.
reporter: while u.s. forces still haven't found any weapons of mass destruction, the new cia pentagon report says officials are now confident the mysterious trucks filled with high-tech equipment found in iraq are indeed mobile biological weapons production facilities, just as secretary of state powell predicted and presented the united nations before the war.
israeli prime minister ariel sharon and palestinian prime minister mahmoud abbas scheduled to meet today, their second chance now to discuss the bush administration's road map more mideast peace.
to mark his historic climb to the top of mt.
what i should tell you is there are about 15 possible routes to get you to the top of mt.
the companies settling a lawsuit.
aol time warnerings our corporate parent, will get $750 million from microsoft.
the software giant paying to settle charges it used its monopoly power in after to block the aol netscape browser.
the president called that meeting helpful and said the disagreement between the united states and france over iraq does not mean the two countries have to be disagreeable.
their more intriguing argument is that one of the charges against malvo is under virginia's anti-terrorism statute and they argue that every resident of fairfax county is potentially a member of the victim's class.
defense attorneys argue that an individual cannot be charged under federal law and then state law for the same act.
that's just one of the ten sniper shootings here in the greater washington area.
today's motions hearing just part of the preliminary skirmishing.
the actual trial will be getting under way this fall.
but a joyous day for 5,000 sailors and marines and friends and family in the san diego, california area because the giant u.s. carrier constellation is now returning home from the war in iraq.
they're coming home for the last time to san diego.
we are expecting some 15,000 people to greet the "uss constellation" as it comes home.
they were headed home.
you were telling me this little beautiful boy was born two days after deployment.
he was born on november 4th.
the mars express on its way on a seven-month journey to the red planet, contains really two spacecraft.
it also has a lander known as beagle two, named after charles car win which he sailed to the island and went into its bit of fame.
this is the first european mission to mars.
you'll recall december of 1988 1988 -- 1998, i should say, the mars polar lander had a very unsuccessful conclusion to its flight to the red planet.
president bush is going to be meeting with several arab leaders.
are you optimistic that president bush is actually going to, at this time, take the steps and say what has to be said to remove the skepticism that the arab leaders are bringing to the summit?
all 225 people aboard were killed.
a pair of laci peterson's missing shoes could be very important evidence in scott's murder trial.
no sign of geragos or peterson in court yesterday when a judge was considering whether to unseal warrants obtained before scott peterson's arrest.
the court says it will not hear this case until late august.
the 31-year-old mother of three was convicted in march of having sex outside of marriage.
three other nigerians also face stoning deaths for the same crime.
the prosecution of premarital or extramarital sex is not quite as rare as you might think.
our next guest this morning faced 100 lashes for premarital sex in pakistan.
she was there as a journalist in the wake of the 9/11 attacks.
she resigned as chairman and ceo of martha stewart living, omnimedia, the company that bears her name.
after pleading not guilty to a laundry list of charges brought by the justice department and the sec, insider trading, obstruction of justice, conspiracy to hide what they say is an illegal stock sale, we're talking about 4,000 shares of stock that netted her about $225,000.
bernie evers is living his life and unindicted.
but the question is she being unfairly singled out for prosecution?
and i'm sure we'll hear from many of you and we will select some of the responses and share them with you a bit later.
there's a concern with the huge series there this weekend with the yankees coming to town that sammy would be suspended during that.
martha stewart unfairly singled out for prosecution or is she getting what she deserved?
jim in new york, i've des piesed martha stewart for years before the imclone scandal, but all this prosecution does is how bias prosecutors are when they deal with moguls who strip the hopes of investors.
the jury has handed down a $30 million, a grand rapids jury saying taco bell has to pay the true creators of the chihuahua mass cot.
taco ball is appealing.
we begin tonight talking about the way the justice system deals with those accused or suspected of terrorism, and we'll talk more about that in just a moment.
he was told today he will have his dmai court.
former prosecutor and about the last person on the planet that you would ever call ablying liberal.
reporter: her marketing vision also included kmart a company that recently emerged from bankruptcy.
the celebrity indicted on charges stemming from the sale of imclone stock.
reporter: after stewart was charged by federal authorities wednesday, her lawyers issued a statement in which they said, quote, martha stewart has done nothing wrong.
if she lied, then that is the obstruction of justice charge.
reporter: stewart is vowing to clear her name of the charges.
when we sat down to lunch, she had put out these beautiful chop sticks which i commented orion.
sam waksal, founder and former considers o of imclone is scheduled to be sentenced today.
the charges related to her sale of imclone stock.
sam waksal, sentenced, 10:00 a.m., local time here in new york.
up first, on "cnn live today", sentencing this hour in the case of sam waksal, the man at the center of the martha stewart scandal.
cnn financial news correspondent chris huntington is outside the federal courthouse where sentencing is underway.
this morning hamas vows revenge for an israeli missile attack.
israeli hospital gun ships fired on a jeep in gaza.
the strike targeted a hamas leader.
and two other people were killed including a mother and bodyguard.
two israeli helicopter air strikes against palestinian targets, hamas targets in gaza.
he is now getting word of his sentence from the federal judge.
seven years in prison, actually more than seven years in prison, $4 million in fines and back taxes, a story we've been following here on cnn throughout the morning.
clearly some frustration with the sharon government in israel in the wake of these attacks in gaza.
this shows some of the layers effects scientists find so interesting, captured by the mars global surveyer, which has been in orbit since march of 1999, one of the more successful missions nasa has ever staged to the red planet.
they'll arrive in january.
it's only then a mission to the red planet is possible.
reporter: the twin missions to hunt for signs of life are set for a journey of a quarter billion miles, carrying identical red planet rovers.
they will enter the atmosphere on opposite sides of the planet in january and then deploy parachutes and air bags to cushion their arrival on the rust-colored surface.
in 1999, the mars polar lander was supposed to arrive alive by using
embattled imclone founder sam waksal sentenced to more than seven years in prison for insider trading.
we understand there has been an explosion there.
this right now, again, following up in the last few days of violent activity we've seen in the wake of what was widely perceived to be as progress in the peace process.
we understand that a bus has been -- exploded.
however, two others who were there did die.
this now, this happened over the weekend and then this morning,ware hearing it appear as though perhaps there has been another retaler to strike of some kind.
all we can tell you, there was an explosion on a bus in jerusalem in ventral -- central jerusalem.
once again, we're trying to get ahold of our mike hanna, who was just with us on the phone.
i believe mike is over in jerusalem in the bureau working the telephones, trying to get as much information as he can and once behe gets something we'll deliver it to you.
president bush called upon the world to stop terrorism after a suicide bomb attack on a bus in jerusalem today.
16 people were killed.
at least 70 were injured.
shortly afterward, israel killed seven people in gaza, two of them members of hamas.
mike hanna in jerusalem, but first, going to kelly wallace in kba sda where there's more helicopter attacks tonight.
a massive manhunt underway where a rapist is targeting children.
we talked with the lieutenant in miami and there is big time concern in the shenandoah neighborhood, southwestern portion of miami.
yeah, there's a little tension between the house majority leader, tom delay, and his successor as house majority whip and his former deputy, lloyd blunt, kind of came to light when "the washington post" had a front-page story showing disagreement on the provision, delay had it taken out.
maybe they're jossling for who's going to be the next speaker.
i don't think dennis hastert plans to step down soon anyway.
some of the national democratic operatives think john edwards is going to run for president and that he ought to get out and concentrate on being reelected senator of north carolina which won't be easy.
slaughter in congo.
for a while, the world focused on the war in iraq.
now the spotlight turns to the conflict in the middle east.
a massacre of massive proportions is unraveling in africa, and most of the world is turning a blind eye.
but the land is home to other natural gems being fought over.
reporter: settlers call the just concluded israeli-american- palestinian summit a surrender, and were not impressed.
we are all saying that the resistance will continue despite the summit in aqaba.
translator: hamas will not drop our weapons, even if all leaders are assassinated.
including hamas leaders targeted for assassination.
i think that hamas is ready to join the political process, however, if the only price for the political price is you must fight hamas, if that's what they are requiring abu mazen to do, they are almost mandating that he will fail.
it lost $862 million in the first quarter, but that's much better than the retailer did a year ago when it was under bankruptcy protection.
you can e-mail us -- this done count, sorry.
and now joining us by phone from liverpool with more on the harry potter heist is caroline forham, press officer with the mercy side police.
as you mentioned, if anyone is seen to be selling these on the black market they will be prosecuted.
we have police officers looking for them and will prosecute anyone seen selling them or buying them.
canada is on the path to becoming the third country to allow gay marriage.
prime minister jean chretien says the government will now draft legislation legalizing gay marriages.
as we've been reporting, only within the past hour or so, there's been a shooting incident in central israel, not far from the west bank.
a 7-year-old israeli girl has died.
they were jumping in the sea when they saw the rescuers were on the way.
thelma gutierrez telling the story of the kramers meeting kramer.
reporter: mark and denise are going to china to pick up a baby girl.
they're heading to quinn joe.
we understand that's where the sars epidemic started from and we're going right to the heart.
the people that gave birth to you are not necessarily your mom and dad.
reporter: the kramers must wait and travel to another town for abby.
reporter: finally the kramers meet abby.
reporter: they know little about their little girl, found by the side of the road days after she was born.
and we put in a call to the agency.
in michigan, a second straight night and into this morning, hundreds of people have been rioting in benton harbor.
a man on a motorcycle was killed while being chased about i police, the violence broke out.
the head of the catholic church in phoenix, arizona, bishop thomas o'brien has resigned.
just one day after being charged with a felony.
earlier this month o'brien narrowly escaped prosecution over his handling of sexual abuse allegations against priests.
under a charter approved last year by the national conference of catholic bishops, diocese officials will report allegations of sexual abuse of a minor to public authorities.
then when they're ready to breed they go to the wb.
but they turned it into an empire, what shirley temple could have done.
they're not just sitting there hiring people to do their business.
reporter: wolf, the government will announce a plea agreement that was reached with an ohio truck driver who allegedly has ties to al qaeda, and the driver's name is iman ferris, and according to government sources al qaeda leader, khaled sheikh mohammed told investigators that ferris's order to surveil the brooklyn bridge was the ultimate goal of trying to cut the suspension bridge's cables and he was involved in a plot to drive a truck loaded with explosives onto an airport tarmac to blow up a plane.
ferris disappeared from sight, and cnn has confirmed he was taken into custody.
the documents regarding this case, wolf, were just unsealed he pled guilty to two counts back on may 1st, because of the extreme sensitivity of the case, details about the plea arrangement were kept under seal.
we are told he pled guilty to conspiracy to provide material support to terrorists and actually providing material support
meanwhile, islamic jihad is claiming responsibility for a bombing today at a small israeli grocery store in israel, but near the west bank board.
the store's owner and the palestinian bomber were killed.
andrew luster, though arrived yesterday at los angeles international airport on a commercial flight from mexico.
he was taken to a prison in kearn county, california, about 100 miles from los angeles, a place mostly known for its grapes.
it'll be a busy weekend for secretary powell on the sidelines of the forum, members of the middle east quartet meeting on sunday.
reporter: there are some suggestions after the viz it yesterday of colin powell meeting with ariel sharon, palestinian prime minister abbas said more progress may be made on implementation of the u.s. administration's road map to peace.
the "l.a. times" reporting that negotiations continuing and will resume tomorrow.
now, from the israeli perspective, that also means they would expect palestinian authority to fairly quickly begin to disarm and dismantle organizations like hamas in particular.
reporter: in days of yore, an english prince, a king in waiting would be charging off to battle on a horse, just before his 21st birthday, prince william is chasing a polo ball, such of what has become of the british monarchy over time.
those who wept when his mother, princess di anna, died, apparently transfered their affection to her eldest son.
he is part teen idol, part king in the making, but unlike his father, prince charles, who is likely to precede him to the throne, this prince sustains -- disdains being called your royal highness, signing his name, william wales.
despite prince charles' ugly divorce with princess di anna, the affection between father and son is now palpable and enviable.
one of the big questions about mars is when or whether humans will ever be able to visit.
it was only about 30 years ago when we went to the moon.
so what's the difficulty in being able to go to mars?
then if we stay there for about a year or two, the whole trip could last about three years.
the communications conditions once you're on mars, just to talk to people on earth, there's a 20 minute delay in the conversation.
well, first of all, the spacecraft would not be launched from earth.
you'd have to launch is from in space already, which means we would have to build it in space.
then we have to come up with the fuel that will take it out of the earth's orbit all the way to mars.
the bigger issue is once we get there, we can't carry oxygen or water or food to stay there three years, so we're going to have to do all of that on the surface of the planet.
looks like it will be some time before we make our way to mars.
he got married.
i think if we're going to get this terror thing overwith, i think we need to clear the countries that house them.
it would be deadly to let iran let their hands on nuclear weapons employ i would support any action.
kay jones in waterford, connecticut, sure, let's invade iran.
especially a nuclear september 11th.
i would support military action in iran if it helps to stabilize that area of the world.
we're told the russian president vladimir putin was greeted by prince charles as he arrived in london today.
his private plane arrived at heathrow airport.
putin and his wife left for the official reception that you're seeing now here in central london.
first time for russian head of state to visit britain.
when i visited your country in 1994, i recall saying to president yeltsin that he and i spent most of our lives believing such a visit would never happen.
although, the tragic loss of british lives today reminds us all of the difficulties to be faced.
first, a big hearing tomorrow in the scott peterson case.
then the texas woman accused of hitting a man with her car, driving home about him stuck to her windshield and leaving him there to die.
what drove him to become a serial rapist and to jump bail in the middle of the trial.
she didn't become pregnant by choice, she was raped, police say in a group home overseen by the state of florida.
still undecided, an appeal by governor jeb bush, who wants the guardian apointed for the fetus.
last month in miami, a judge ordered an abortion for another severely disabled raped woman who had been living this a state-regulated home.
is it doing anything to tighten up security in these places with respect defenseless people are being attacked?
that is certainly true and know aaron tonkin and according to to "vanity fair," he's at the heart of half a dozen investigations with fraud and angry investor lawsuits a-plenty.
what's interesting, i mean, reading the article, basically a lot of the celebrities paid by him to attend charity functions.
one of them being an irs investigation into several million dollars worth of cash and gift that is he gave to many many hollywood celebrities.
we begin with strom thurmond the man who set an endureance record for politics died last night in his hometown of edgefield, south carolina.
he won his first election in 1928, the office of the county superintendent.
services and tributes for two political figures who died this week.
a funeral today for lester maddox who died wednesday.
he was a segrationist who once closed a restaurant he owned rather han serve african-americans.
and maynard jackson lies in state today at his allah matter.
and the pope will reportedly name a new head of the troubled boston archdiocese this week.
sean patrick o'malley, the bishop of palm beach, florida, is expected to replace cardinal bernard law.
a wildfire in california forced hundreds of people from their homes.
no injuries have been reported thankfully hat this time.
I mean, I'd like to s- -- I'd like to see the Greens run David Cobb again.
You know, I I mean obviously, if Schwarzenegger could run, he's got the name recognition, but I would be really surprised -- both to see him run and to see him win, but then again -- I was a little bit surprised when he won California, so
She would be my s- -- well you know what, actually, I liked Dean a lot I must say, in this election.
Well, I was the one, who just happened to go home back in like nineteen eighty or something and saw Bill Clinton
I said, that guy could be President.
And I said, that guy could be president.
I said, you know, and I was before -- they said, well, I thought you supported George Bush, and I said, well I did support George Bush, but he doesn't know what he's doing and he needs to go.
So I went and volunteered for him and everything, and -- and I met Hillary, and and Tipper and Al, and and I almost got to meet him.
Workplace Culture Describe the organizational structure of your current or former workplace.
Uh not me personally, but we uh we all meet there and we we have our little sales meetings every morning.
So you were in Pittsburgh, and you went a hundred miles to the south, or eighty miles south, you'd be in Fairmont.
Yeah, I did go through -- West Virginia, one time through -- from Pittsburgh.
And when I started there, in two thousand and two,  there were only twenty-three employees, and to date, we have about a hundred and forty.
Um I worked -- we just recently um got bought by our our strategic partner -- so, whoa, my radio.
Yes, we got uh purchased by our strategic partner, so um
Y'all recently got bought?
Why're you, why're you at um -- um -- I'm going to come over here tonight.
I started there in like -- uh I'd say about -- what was that, I think it was -- two thousand two.
I started there, and we only had -- it was only like maybe thirty kids that that came to the -- to the uh community center.
Yeah we got about -- we got about -- I'd say -- girl, when I started, it was like four counselors.
Exactly we we got uh we got a lot of programs we got like basketball programs for the kids to play basketball,  volleyball,  um we take them out on a lot of trips, lot of field trips.
Every Wednesday, we go down to the uh River Bank Park.
So we could raise raise money, so we could take them to Great Adventure.
And with the constant merging with other banks,
And then, and then when we finish merging, they give the guy something like a twenty-five million dollar package, and if he dies, his family still gets all the money.
And that was a long time ago, and we just c- oh, all that money,  for just about bankrupting us.
They because they got some better insurance policies and some better -- bonuses that they paid out at the end of the month and -- you know, it was a little better.
I've got a a manager that -- you know, she's -- I defer to her on who thinks whether she thinks I should hire somebody or not.
and bought our company out from our previous owner.
Who would you like to see appointed to his cabinet next term?
Who are they, and why do you think they should be appointed?
If you were president, which national figures would you appoint to your cabinet and why?
I I'm sorry to see Colin Powell leave, leaving.
He he's very honest, he's very strong in his beliefs, and I'm sorry to see him go.
I'm also sorry to see Tom Ridge resigning.
it's so soon -- since nine eleven, and he has been creating his own job, i- in essence, because it's such a new position.
Um -- one -- two of the men are from New York, one is a Head of -- the the -- who was there at nine eleven.
uh and just wipe it out,
Who would you like to see appointed to his cabinet next term?
Who are they, and why do you think they should be appointed?
If you were president, which national figures would you appoint to your cabinet and why?
Let's see, my first call I got was from Russia.
Eh uh I -- I heard uh that Colin Powell wanted um -- to resign last year and they talked him out of it.
Oh thi- you were surprised that he yo- that he decided to step down.
They're appointing her ta- to a new position, and I was surprised about Ashcroft.
Ashcroft surprised me a little bit um but um I sort of started to think he might step down because evidently he was being he was considered somewhat of a lightning rod for um you know some of his more controversial stands and stuff so.
Where's he going to Commerce?
Is that where he's headed?
I think that's why Al-Qaeda -- took down the the uh twin towers.
So any thoughts on who you uh you would name?
(()) -- You know who I would name?
So who would y- what would you appoint him to?
Who would you like to see appointed to his cabinet next term?
Who are they, and why do you think they should be appointed?
If you were president, which national figures would you appoint to your cabinet and why?
And the one that, oh what's the -- the guy that, um -- Tom Ridge just re- resigned yesterday.
But I heard that they were going to -- one of the possible candidates is the the guy he used to be the chief of police of New York.
Well, the homeless people -- I guess, they need their shopping cart, so they kind of went elsewhere, so -- um -- I mean it's a small thing,  but it was, they just figured out, they were -- you know, uh -- learning from experience on what they need to do in the -- city and -- I think he would be a good -- candidate for the Homeland Security,  running that.
Um -- like, uh -- well, it was -- Colin Powell was Secretary, was he Secretary of State?
And Condoleezza Rice is going to step into that position, the way I understand it, uh.
Who would you like to see appointed to his cabinet next term?
Who are they, and why do you think they should be appointed?
If you were president, which national figures would you appoint to your cabinet and why?
I think -- I think Rudy Giuliani was a great mayor -- for nine eleven.
Well, I I'm a New Yorker, and I got to tell you that I I think nine eleven I I think -- basically made him.
Exactly, exactly, I I think that nine eleven made him and
And if if if I don't think the rest of the country knows that, because they don't know what he did before nine eleven, because they don't pay any attention.
Yeah I think I was -- I think I was -- I was on a cruise, and I put on the television uh when I got in at the six oh clock news, and bingo, there he is, uh resigning as Governor of uh New Jersey.
I don't think he's guilty and, I hope he doesn't get the death penalty.
I don't, I don't know why like his uh, the wife's or the mother said divorce is an option I think.
And the trial's there.
I think he got into an argument with her and he pushed her.
Where he had committed the murders, so.
Once they sentence him ((I bet)).
Hopefully, you know, if he's guilty hopefully, you know, they find him guilty -- and hopefully they have evidence, you know.
Is that -- is that the one where somebody called a news-
Because somebody had -- called the news people.
What kind of sentencing should Peterson receive?
he -- killed his wife when she was -- eight months pregnant and -- and dumped her in, uh -- the ocean, basically.
I hear though, that he's going to be -- the first person to be (()) um -- uh -- killed for a crime in California in like, thirty five years or something.
I don't know if they've, I don't know if they've -- um -- given him the death penalty yet.
But I think he would be the first in, in a really long time to actually -- be killed.
Um -- why, uh, now why did they decide that this was to be this big (()) out of this with the most heinous crime in all of California?
I mean I guess that's not how they decide who died, but it's because of the
they have many many worse crimes going on in California, parents killing their children and everything, that you would think -- would would, um -- you know, be
I mean there's like, genocide in Sudan right now but like, nobody talks about that.
Oh yeah and what's going on in, I know and people -- flock, flock to the store to buy all their -- all their foreign made goods and it's like what are you -- doing?
Do you think he is guilty of the crimes he's been convicted of?
What kind of sentencing should Peterson receive?
Uh, there there's something about this Scott Peterson trial, though, that the th- that I can't I can't recall hearing.
When I first -- heard the case,  or about it,  I -- told myself,  if he did do it,
Yeah, he probably did.
and I think he did,
Well, he he he probably will, yeah.
I'm not -- -- I I don't know, and -- I wouldn't really be able to vote -- on that because my father was killed at work.
because they're -- I've never totally -- believed -- that Peterson did this all by himself.
Do you think he is guilty of the crimes he's been convicted of?
I- I think his motive must have been to be with his new girlfriend, but uh- -- kill his own first child that way is extraordinary.
I know that he had done a lot of volunteer things before, and that was the one things that made me wonder there was any possible chance that it could have been somebody else who did it.
Do you think Arafat's death will help or hurt the Israeli-Palestinian peace process?
What do you think US policy should be toward Palestine now that Arafat has died?
Well,  um, I would- I would have to start- -- I would have to start, generally, in stating- -- stating what I think is the problem and -- -with the Middle East and what- For me, one of the major problems is the fact that -- the -- United States government gives so much aid to the state of Israel.
And, um, Yasser Arafat was kind of in a difficult position, because you have these,  um, incredibly -- oppressed and in some ways imprisoned,  uh, Palestinians,  and if -- Arafat hadn't, um, tried to stand up -- and help them and- and fight for their rights, then -- m- they wouldn't have respected Arafat,  but then again, you know, he couldn't be too friendly with the West,  um,  and, um, and so he did the best he could, I think.
Um,  well, there's been a couple where -- they've- they talked about the Cabinet -- for -- Bush, and Bush has been,  um,  you know,  selecting new Cabinet members and -- all of the new members are people that I'm- I don't really know very well.
Do you think Arafat's death will help or hurt the Israeli-Palestinian peace process?
What do you think US policy should be toward Palestine now that Arafat has died?
Well, um, where they were going to, uh, give them, like, ninety-six percent of the Ga- of- of Gaza and he said that he wanted all hundred percent.
I really, truly do and now it's a- a situation where, with his passing, um, I think there's a real, um, new opening, a new possibility for- -- some extremely positive steps to come forward out of this -- I do think that the United States -- will probably be requested to be involved in the negotiation process and I understand that, I me- uh, because,  um, I think -- both sides -- have a trust in the United States that make it-
They had those retreats and things with the leaders,
Do you think Arafat's death will help or hurt the Israeli-Palestinian peace process?
What do you think US policy should be toward Palestine now that Arafat has died?
I I think -- that, uh,  he -- he's -- pretty much -- -- or he was pretty much -- following what he had always done, even as a young man,  uh, back in Algeria -- when- when he led the -- terrorist attacks against the French to kick them out of -- Algeria.
Ev- everything kind of stopped when- -- when he became president and all,  uh,  activity regarding -- Israel, Palestine stopped.
Do you think Arafat's death will help or hurt the Israeli-Palestinian peace process?
What do you think US policy should be toward Palestine now that Arafat has died?
but it wasn't actually for peace but was to try to find a way to ((send)) the Israelis out of Jerusalem in the areas that they wanted.
I think that, um,  his death -- marks a beginning of trying to find somebody that -- really wants peace.
If you know the Bible well you would know that there's always going to be a conflict there.
I don't think that we should get involved to a level, a point where we're sending people over there and, um, trying to -- help keep the peace or anything like that,  um.
I think that now he's gone, his family is still around, and
And I agree that we shouldn't send people over there.
I'd like to -- I know that,  you know, there's been problems, a lot of conflict over there, and it seems like no matter what,
just like Iraq ye- eh, we try to go in and get peace and- and how long has it been and,  I mean, I think Saddam needed to be removed but it's- -- there's just -- s- all these people that are going to follow him no matter what.
I think that it was a front -- for him to allow to to be accepted in an international community, but I think -- that his ultimate plans and goals were to to run the Israelis out -- maybe closer to the Gaza strip, and to re-take Jerusalem -- and other cities near Jerusalem,  and to, uh, uplift his people in a way that -- they could say, you know, we conquered the Israelis.
It's a matter of, uh -- I mean, it's more than just land,  it's a, um,  conflict of- -- of,  um, hatred,  uh, and racism, I mean, eh, different types of people, um, they don't like each other,
Do you think Arafat's death will help or hurt the Israeli-Palestinian peace process?
What do you think US policy should be toward Palestine now that Arafat has died?
For example,  when there was, uh, like,  a -- decision against Iraq,  the United States -- went directly -- to Iraq to -- -- for, eh,  uh,  an invasion -- and -- for -- whatever reasons- -- she even was out, uh,  putting any attention to the United Nations,  uh, like, uh,  approval.
But, eh,  eh, for Israeli, Palestinian conflict there's a lot of decisions that has to be -- applied but until now -- she didn't put any pressure,  eh,  toward ((this and)) and I believe this policy has been, uh,  this kind of policy,  eh,  um,  eh, became more and more during -- eh, during, uh, eh, Bush -- -- President Bush time.
For example, before, eh, during Clinton,  I believe at that time -- Clinton was trying hard -- to solve this problem and I believe at that time, if you remember,  um,  Yasser Arafat -- and, uh, the prime minister of Israel, his name was Barak,  they met together in the White House -- and -- they almost came to an agreement -- to solve this problem -- and during Clinton, eh,  period -- they had, uh, this ((Oslo)) a- eh, agreement.
I think,  the people,  uh,  the people that are in charge, the- eh, the people that run the governments there -- do need to sit down an- and- and be in touch with each other and if they need a mediator or something like that, that-
Criminal Trials/Peterson Scott Peterson has been found guilty of murdering his wife Laci and their unborn son, and he now faces the death penalty.
There's been a lot of media coverage of the Peterson trial.
I -- I'm calling you from New York City, Paul, it's a pleasure to meet you.
Have yo- how so, how do you feel about this Scott Peterson trial and all the publicity they're putting into it, and
he'll probably get some wacky woman -- who wants to marry him,
get married two or three times in there.
And, um,  I think he s- m- was meeting women in the jail like that, too, when he was there, but he just got out of doing fifteen years and,  you know, he was just, eh, Central Park, he had, uh,  well, rough sex or something, with a woman in the park and they said he strangled her, or
There's been a lot of media coverage of the Peterson trial.
Uh, what do you know about this Scott -- Peterson trial?
Um,  so when they found the baby, the baby of course had been -- they don't know if the baby was born, through delivery,  or -- if maybe from um -- the corpse I guess
And they're making the determination if -- in fact he will get the death penalty, or life in prison.
And -- they were in fact trying to enforce the death penalty on that charge if they were -- found guilty on both charges.
So he didn't get both first degree murders.
Where -- Um,  I guess because he didn't murder the baby directly.
And actually I don't even think they were married that long, maybe a year or two.
I know they're also -- I've been reading some articles lately about they're -- thinking about, uh,  uh,  why should only a native born person be allowed to, uh, be President.
And, uh,  well, I I -- I did read a a column today by,  uh,  a Hispanic fellow and, uh,  he wasn't native born, he was from Cuba,  and, uh,  he stated that, uh,  we he was in the fifth grade and and, uh,  uh, he was taking -- no, I guess he was in middle school and he was taking a civics class and and it was pointed out to him that, you know, he could never become President.
Elections Did you vote in the recent US Presidential election?
Yeah, I guess the elections, ah -- basically, who did you vote for, and the vice presidential candidates, and why, and I'll be honest with you
and, ah -- I mean, and, and a lot of it has to do -- and then, I just didn't know much, John Edwards seemed nice, but he just, you know, he was just, he just got elected to the Senate,  and,  I wasn't really familiar too much with hi- I mean, I think it's great that he got into the vice presidential role, but -- again, it's the whole parties that I'm really not really I don't like their policies.
And the reason was was that, ah, I'm retired Air Force -- and before, ah, because I was in the military -- ah, didn't didn't really think that my vote, um, counted one way or the other, that's that was my thinking.
Elections Did you vote in the recent US Presidential election?
In fact, we just got back from Disney World,  you know, about an hour ago and they're down there and they're but they're both, uh,
Elections Did you vote in the recent US Presidential election?
So, uh the election, um -- the, um -- let's see, overall I felt -- ju- just give you a brief -- summary, I felt -- that -- John Kerry and Edwards were were pretty strong candidates and -- uh -- mm, I don't know, I guess just in terms of policy I didn't -- I didn't, uh, find -- that as compelling as just -- the personality of -- the different candidates.
And I -- felt like, hm -- if we're trying to, um -- make -- um -- the United States safer and more stable -- conflict in the world more stable then we probably need somebody -- who is a little bit more -- of a politician in the sense that -- the, they care about diplomacy and -- uh, even though we may not -- give in to -- the will of the other nations present it in a nicer way.
And all the meetings he's missing, and just, you know, I think it's more of a status quo for him.
What do you think caused his illness, and could it have been something malicious (like poisoning)?
What do you think of Israel's policies surrounding Arafat's illness and death?
but it wasn't -- like, ah, wasn't Bush, I definitely wouldn't send him, I don't think you want to have him in that part of the world right now.
Yeah, was good enough, just to show -- the Palestinian people -- that, uh you know, America does care somewhat -- that you've lost your leader.
What do you think caused his illness, and could it have been something malicious (like poisoning)?
What do you think of Israel's policies surrounding Arafat's illness and death?
Yeah, I don't think he was poisoned.
Well, I I guess now that that he's he's died -- it'll be, uh,  or it it should be a change for the ~PLO
He he seems like a guy who is much more comfortable -- being under siege than in negotiating peace settlements.
You know, if he if he made peace he had factions of his own people that would've killed him -- and if he didn't make peace, eh, then he's considered, you know, the the warmongering, uh, man who won't make peace, you know.
Well, I I don't remember who they sent, but they did send over some very -- low level state department person
And, uh,  it would've -- gone an- a little farther to encourage them to, you know, be willing to sit down at the table with us, at least, you know.
But, uh, at at least for the ceremony in Egypt I think, uh,  I can understand that no one would want to go into -- Palestinian territory.
What do you think caused his illness, and could it have been something malicious (like poisoning)?
What do you think of Israel's policies surrounding Arafat's illness and death?
He's- I mean, like, you know, let's- i- -- for- for all he did in his later years, eh, Yasser Arafat was responsible for -- a good chunk of al- you know, a lot of -- Israeli dying -- i- you know.
Um,  you know, you- e- -- granted, you know, there were there were Jewish people already living there,  but -- all the Jewish people started going there and they j- basically just- you know, they just took over.
They're fi- they don't even know why they're fighting anymore.
There were -- two very strong -- militant groups that were Israeli and they -- committed a lot of terrorist acts,
So, I mean, i- -- you know,  uh, how we consider -- Arafat a terrorist,  we also should consider that -- could've been, in some ways, a reaction to some of the terrorism that was -- initially -- committed by the Israelis.
But if Arafat hadn't been I don't know if he's -- directly -- been linked to Hamas' acts,  uh,  but he was put in a -- pretty -- sticky situation having to negotiate -- the militants of -- Palestine -- the international leaders -- and if it if Hara- Arafat hadn't -- somehow appeased -- the Hamas groups or the Palestinian militants,  then -- he would've been kicked out,  overthrown -- by- -- by the Palestinians.
Oh, forget about kicked out or overthrown, he would've been killed.
He was he was basically -- I mean, I've read I've read articles an- and- and- and -- stories that basically have linked him to the to the to the Munich -- massacre -- th- you know, the Munich Olympic massacre th- the Is- the Israeli team.
What do you think of Israel's policies surrounding Arafat's illness and death?
Well -- I, uh, I don't think there was anything malicious, uh, in terms of his death -- uh, just looking at him these last, uh, couple of years uh, it seems like he had Alzheimer's or something.
They were doing all these talks in Camp David and and it should have just continued when Br- Bush came into office.
my family's, uh,  parents are deceased and most of ((them)) is, uh, passed my brothers all over, so her family's still younger -- and, uh, you know, just the odd sides.
So -- keep it together through thick and thin and -- when it comes to Thanksgiving we go up there and we celebrate.
to go out of the country as part of our New Year's
But um, actually, this year I -we're going -- uh My parents are also divorced, so it was always difficult because we had to, like, split Christmas.
We're actually, um, going to France for Christmas to have with my aunt, so-
I'm retired from full-time teaching,
Um, actually, usually we're out of town so we don't attend our church.
Your gran- you go to your grandma's house.
But, still,  uh, they go to, uh, grandmother's -- every Christmas.
It's not like you just go and eat dinner a couple of hours and go home.
I've been to your lovely state once before, down in the hollers.
we go to my niece's house and
My kids, uh, kids and their kids come, all but one of them.
I have a sister in Ohio, she usually comes in.
and then when we moved to Alabama there wasn't a lot of family close by.
Anybody can come here Christmas day that wants to.
-and she's going to have to fly back to Wisconsin, um-
-I went to a place ca-- I want to say it was called Stump Town,
It- they w- had to go up there about some natural gas rights or something like that.
Yeah, you had to cross a little walking, swinging bridge to get to this man's house, you know.
Where do you go and who do you visit?
I think we may have talked before.
I've talked to people from Pennsylvania, yes.
Go to Tennessee to see my, uh, two sisters.
So, pretty much, uh,  um, n- m- We, uh, have- we have two adult children that have been married in the last two years,  and I'm just wondering just how long it's going to be that the- -- they're doing the, um, you know, his parents her parents,  uh, Christmas trips, but sounds like you've been doing that for a while.
Well my mom and dad are dead.
I'm fifty-one, and both of my parents have been dead a while.
going to Tennessee, and the regular tradition is going to my mother- in-law's.
Uh, we have,  uh, one of our married children in the same town up here, and one of them down in South Carolina.
Well, my daughter is in Louisville, clear across the state, and she's not coming home.
My son's going to be moving back home next year, and he's a joy.
He's going to go into the, uh- He's going to be a pastor and a counselor.
When you get in the severe stage, you know, you get out once a week and do what you have to do- because my husband doesn't drive, because of coordination problems from a head injury- -- and that puts you out for the rest of the week.
I have -- my cousin's getting ready to go over there and it just, oh, it just makes me sick.
But my dad was in the army and he was in Vietnam war and he's like, this is crazy, you know.
Well, you he- you hear these people saying that, I mean, that are in the mili- military you- you -- that it sa- you- some people who have come back home already and everything that they don't agree with the whole thing.
And and and to me, to let people die because so your friends
right -- a little bit right after the war started in Iraq there was a soldier that spoke out and he got reprimanded for it.
We're going over there, we're saying,  look, this is how we do it -- and, um, i- -- so we think everybody else should be that way.
Much of the country is unstable, but national elections are still scheduled to take place in Iraq in January.
Do you think the elections scheduled for January will take place, and if not, then what?
Well, I have a nephew, he just got back from Iraq.
He was in the army and he's going to probably be going to Afghanistan he told me.
he didn't get his papers where he's going to be c- -- he's in upstate New York right now but he's going to -- have to probably go back to- to either Iraq or Af- Afghanistan.
I- I didn't know they could send them more than once.
That's why his father didn't want to invade Iraq, because of all these problems they're having now.
Look at what happened a couple days ago, they killed, um,  like seventy people.
I don't know why- how he got elected, I mean, there's a lot of people that did vote.
Yeah, it's all -- you know, I I I don't know if we're doing the right thing because now look at Iran, what are we going to be, uh,  and he he's talking about trying to invade Iran now.
Much of the country is unstable, but national elections are still scheduled to take place in Iraq in January.
Do you think the elections scheduled for January will take place, and if not, then what?
I just talked to somebody from ~LA a couple days ago about that on the -- survey line.
Yeah, I think the -- I think they're still they're going to go through even though, uh, even though,  um, what's it called,  that you know of all the -- turmoil that's happening there and all of the argu- you know, and all the -- killings and everything.
I know they set up the council,  uh, interim council, but that hasn't gone,  you know, perfe- smoothly.
I don't know if that could, uh,  if that's a -- plausible goal or not because, uh, it's just that- that -- a lot of that's, you know,  uh, weapons and terrorists have been, you know, getting through the borders, probably from Syria.
The first sizable relief convoy arrived in Iraq during a sandstorm Wednesday as allied forces struggled to clear the way for more aid shipments, using dolphins to remove mines from waterways and hunting Iraqi fighters around the port of Umm Qasr.
Three days after U.S. President George W. Bush promised ``massive amounts'' of humanitarian aid, seven large, battered tractor-trailers arrived in Umm Qasr carrying food and water donated by Kuwaitis.
The convoy was escorted by U.S. soldiers.
After days of fierce fighting that shut down the city of Umm Qasr, Iraqi youths cheered and swarmed British troops as they handed out yellow meal packets and bottles of water Wednesday.
White House spokesman Ari Fleischer blamed Saddam Hussein's regime for slowing the flow of US$105 million in U.S. aid by placing mines in the port of Umm Qasr.
The British said they had enough control over the area to begin sending in ships.
A British ship, the Sir Galahad, moved into position at the mouth of the Khor Abdallah river Tuesday night with 211 tons of food and 101 tons of bottled water.
It was to begin the six-hour journey into Umm Qasr on Wednesday, according to a pool report.
The World Food Program, a U.N. agency, said it would make its biggest single request for cash in its history	_  more than US$1 billion to help feed the war-stricken nation for about six months.
Iraqi Trade Minister Mohammed Mehdi Saleh accused the United States and Britain of causing the hardships by launching the war and disrupting shipments of supplies under the oil-for-food program.
Kurdish militiamen and U.S. special operations troops linked up with more than 1,000 U.S. Army paratroopers Thursday to secure the area around a strategic air strip, as the first large coalition ground force in northern Iraq began opening another front against Saddam Hussein's regime.
The Army's 173rd Airborne Brigade , including elite Army Rangers, jumped out of low-flying C-17 transport planes under cover of darkness Wednesday and secured a snow-dusted airfield, which will be used to bring in supplies and support personnel.
The airdrop  _	one of the biggest paratroop drops in decades  _ was a dramatic entry for ground troops into a region where only small groups of U.S. special forces have been operating.
Coalition airstrikes have been hitting Iraqi military forces and other strategic targets in the north.
``This tightens the noose against Saddam's forces battling coalition forces to the south,'' Brig.
Giving cover for the deployment, U.S. warplanes struck Iraqi ground troops and bunkers in northern Iraq.
Three waves of combat planes from the aircraft carrier USS Theodore Roosevelt hit ``ground troops, command and control bunkers, artillery positions and ... a surface to air missile battery,'' said Lt. John Oliveira, the ship's public affair officer.
Around dawn Thursday, strikes resumed, with a massive explosion just outside the Kurdish zone close to the village of Kalak.
Warplanes pounded forward Iraqi positions in the hills overlooking Chamchamal, 35 kilometers (22 miles) east of the key oil city of Kirkuk.
Early Thursday, Kurdish fighters closed off a highway and roads near the airstrip where troops were said to be arriving, outside the town of Bashur, about 30 miles (50 kilometers) northeast of the Kurd-controlled city of Irbil and 30 miles (50 kilometers) south of the Turkish border.
Future airlifts into the area will include supplies and support personnel for the 173rd's fighters, defense officials said.
Lt. Col. Thomas Collins, a spokesman for the U.S. Army's Southern European Task Force, refused to say whether the paratroopers deployed directly from Italy into Iraq or had taken a different route.
The country's parliament voted this month to allow U.S.-led coalition forces to use Italian air space and military bases	_  but not for directs attacks on Iraq.
Pentagon officials have said for weeks they would have U.S. forces in northern Iraq to open another front against Saddam's forces.
The vast majority of the coalition ground troops in Iraq are moving toward Baghdad from the south after entering from Kuwait.
Pentagon officials had hoped to have the Army's 4th Infantry Division invade Iraq from the north, but Turkey balked at allowing up to 62,000 U.S. troops on its soil to prepare for that option.
Most of the Adnan Division of the Republican Guard relocated from the Mosul area to the Tikrit area shortly before the war began.
The hearing was scheduled for April 10.
TV2, quoting Toefting's lawyer Anders Nemeth, reported that that 33-year-old midfielder was ready to serve his sentence immediately.
The club said it wasn't aware of Toefting's decision to drop his appeal.
Toefting transferred to Bolton in February 2002 from German club Hamburg.
Toefting has been convicted before.
The popular player  _  known for his temperament and the words ``No Regret'' tattooed across his chest  _  retired from Denmark's national team after it was knocked out in the second round of the 2002 World Cup.
Toefting joined the Danish squad in 1993 and has 41 caps.
``We mowed down'' the attackers, said Lt. Col. B.P.
For the first time in the war, large parts of Baghdad lost electricity.
At one stage, it appeared that U.S. forces had taken control of the airport, ``and then it got more confusing with continued fighting, Myers said Thursday night.
Along the city's southern edge, U.S. tanks and Bradley vehicles destroyed at least seven Iraqi armored personnel carriers and more than 15 Iraqi tanks in fighting that went on for more than four hours.
Two weeks into the war, American commanders reported a string of successes  _  on the battlefield and within an Iraqi population initially reluctant about embracing invading troops.
And an Army soldier investigating a destroyed tank in central Iraq was killed by friendly fire when he was mistaken for an Iraqi, the military said.
U.S. defense officials also were investigating whether a Navy Hornet jet that crashed Wednesday was shot down by a U.S. Patriot missile.
``He's in heaven,'' the commander in chief told the family of one fallen Marine in a private moment.
``Fight them with your hands.
God will disgrace them,'' they said, referring to invading American and British troops.
To the far north, U.S. special forces and Kurdish militiamen captured the town of Bardarash and a nearby bridge, one of few routes into the city of Mosul near government-held oil fields.
American officials cited continuing examples of Iraqis cooperating with invading troops.
In Najaf, they said a prominent cleric under house arrest by the Iraqi government had urged the population not to interfere with the operations of American or British forces.
Ground forces closed in on Baghdad from separate southern approaches, the Army from the southeast and Marines from the southwest, in advances begun Tuesday night.
At the same time they worried about chemical weapons attacks, Brooks disclosed that a special operations force in the southwestern desert had found a number of bottles ``marked in strange ways.
Russia has accepted a US$150 million World Bank loan to combat the spread of AIDS and tuberculosis, ending a negotiating process that lasted four years, World Bank officials said Friday.
The World Bank first offered the loan in 1999, but disagreements over treatment kept the project on hold.
But after drawn-out talks, President Vladimir Putin signed off on the loan, which will take effect this year, the World Bank said.
North Korea on Sunday rejected the U.N. Security Council's plan to discuss the standoff over its suspected nuclear weapons development, calling it ``a prelude to war.
Meanwhile, South Korean officials said Cabinet-level talks scheduled this week between the two Koreas looked unlikely to take place.
Seoul had hoped to use the meeting to try to persuade its communist neighbor to scrap its nuclear ambitions.
The Security Council is scheduled to discuss North Korea's nuclear program on Wednesday, and Pyongyang has said that any sanctions imposed on it will be tantamount to war.
For months, North Korea has insisted on direct talks with the United States to negotiate a nonaggression treaty.
But KCNA quoted the spokesman as saying that the U.S. invasion of Iraq showed that Washington was not bound by international agreements.
For weeks, North Korea has claimed that the United States plans to attack it after Iraq.
Seoul had hoped to use the three-day talks to try to persuade its communist neighbor to scrap its suspected nuclear program in return for aid and better relations with the outside world.
North Korea called off two working-level talks with South Korea last month.
Also on Sunday, South Korean lawmakers said they would work to quickly set up a special parliamentary committee to deal with the North's nuclear issue.
Reporters saw the tanks roll into the heart of Baghdad on the western side of the Tigris River, which divides the city.
More than 70 tanks and 60 Bradley armored vehicles were involved in the blitz, military sources said.
Most of the compound was severely damaged from prior U.S. raids.
Col. David Perkins, a brigade commander of the 3rd Infantry, told his troops before the operation that the mission was intended to be ``a dramatic show of force'' to demonstrate that U.S. forces can enter Baghdad at any time, anywhere.
``I hope this makes it clear to the Iraqi people that this (the regime) is over and that they can now enjoy their new freedom,'' Perkins said.
Monday's incursion by U.S. armor was the second, but appeared to be much heavier.
Since coalition troops seized Baghdad's international airport, they have encircled the heavily-bombed city of 5 million people, blocking off entry and exits and monitored all movement from the air.
In a move weighted with symbolism and tactical importance, a hulking U.S. C-130 transport plane flew into Baghdad's airport.
Monday's advances came one day after British forces in the south made their deepest push into Iraq's second largest city.
Intense fighting over the weekend took a growing toll on combatants and civilians.
Southeast of Baghdad, Marines seized one of Saddam's palaces and poked through remnants of a Republican Guard headquarters.
Explosions were heard throughout the night Sunday, and shortly before dawn on Monday, shaking downtown buildings.
On another vital front, British troops thrust to the center of Basra, Iraq's second largest city, with a sense they were finally shaking Saddam loyalists loose.
The United States is deploying some of Iraq's exiles and internal dissidents around the country to help root out pro-Saddam elements, keep order and distribute aid, according to one such organization, the Iraq National Congress.
The group said several hundred of its members were flown to an area near the city of Nasiriyah.
A convoy of Russian diplomats, including the ambassador, came under fire Sunday while evacuating Baghdad, the Russian foreign ministry said.
Toyota Motor Corp. said Tuesday it will promote Akio Toyoda, a grandson of the company's founder who is widely viewed as a candidate to some day head Japan's largest automaker.
Toyoda, who joined Toyota, based in Toyota city, central Japan, in 1984, spearheaded the automaker's Internet and telematics business  _  a technology that puts wireless communications into vehicles.
Ominously, they also took a prison where they found U.S. Army uniforms and chemical weapons suits possibly belonging to American POWs.
Some army units routed Iraqi fighters from a Republican Guard headquarters inside the capital.
The toll on Iraqi civilians four days after Americans first penetrated the Baghdad outskirts is unknown.
An Abu Dhabi TV office in Baghdad also was hit.
Al-Jazeera categorically denied that its Baghdad bureau had been used by Iraqi forces to fire on U.S. troops.
``All the shooting was concentrated on the bridge and across the river,'' where U.S. forces were located, he said.
Iraqi rescue workers pulled two bodies from the rubble but said the toll could be as high as 14.
``I don't know whether he survived,'' U.S President George W. Bush said of Saddam at a joint news conference with British Prime Minister Tony Blair.
Officials did not say whether the plane was shot down or crashed accidentally.
British forces also began establishing the country's first postwar administration Tuesday, granting a local sheik power to set up an administrative committee representing the groups in the region.
This is my last word to you,'' he told hordes of journalists who chased him Thursday at his New York residence and U.N. headquarters seeking comment on his talks with the secretary-general, his future and the war.
Annan also declined to comment on Thursday's meeting with Al-Douri.
Beside meeting with Annan, Al-Douri spent several hours during the late morning and afternoon meeting with ambassadors and diplomats in the Delegate's Lounge.
In an interview with The Associated Press Wednesday night, Al-Douri said he will continue to work at the United Nations and had no intention of defecting.
``We did talk about what happens, depending on the evolution of things on the ground,'' Annan said.
The ambassador had vehemently defended his country for months as the United States and its allies sought U.N. backing for war on Iraq.
Al-Douri taught international law at Baghdad University for over 30 years before becoming a diplomat in 1999, first at the United Nations in Geneva and since early 2001 at U.N. headquarters in New York.
He said in the AP interview he would love to return to teaching but for now he plans to remain at the United Nations.
``What I worried about is that things are settled in the country ... so in the future the Iraqi people will live in peace without sanctions, without wars, without suffering.
Larry Klayman, chairman of Judicial Watch, which represent 14 survivors and victims' relatives who have filed a $1.5 billion federal lawsuit against Iraq in Washington, said his organization had served a subpoena on Al-Douri twice, on March 26 and March 28, but said he has not responded.
U.S. District Judge John S. Martin did not immediately rule but scheduled a hearing for next week.
The April 19, 1995, bombing of the Alfred P. Murrah federal building was the deadliest terrorist strike on American soil at the time.
The lawyer of former Zambian president Frederick Chiluba was reprimanded by a Lusaka magistrate when his client failed to appear in court on theft charges Friday.
Chiluba, who is accused of stealing millions of dollars while in office, did not appear at the Lusaka magistrates court as scheduled because he has filed an appeal to have case heard at a higher court.
``The matter is before this court and whether an accused person wishes to request for an adjournment or they wish to be absent for any other reason, such a request must be done here,'' said Magistrate Christopher Shacifwa.
Chiluba faces 65 counts of theft including that of 15 billion kwacha (US$3 million) in cash from the Zambia National Commercial Bank in Lusaka.
Chiluba was Zambia's first democratically elected president.
He came to office in 1991 and served two five-year terms.
After Sept. 11, 2001, Indonesia was quick to sign onto U.S. President George W. Bush's global war on terror.
Yet, Washington maintains a 12-year ban on arms sales to the world's most populous Muslim nation with the aim of curbing human rights abuses still happening despite momentous political change.
Later this month Indonesian President Megawati Sukarnoputri travels to Moscow to seek the Kremlin's help in modernizing her increasingly obsolete 300,000-member armed forces.
And, currently, both have opposed the U.S.- led war on Iraq.
Indonesia's Foreign Ministry spokesman Marty Natalegawa says Megawati's meeting with Russian President Putin slated for April 21 will touch on the Iraq crisis.
But other diplomats say that issue will serve primarily to bring the two closer together on bottom-line issues such as trade and arms sales.
And, broad opposition to the U.S.-led attack on Iraq threatens to lead to a backlash by militant Islamists.
``Nearly everybody in Indonesia sees this Iraq war as completely unnecessary and there is widespread public opposition to U.S. policies,'' said Jusuf Wanadi of the Center for Strategic and International Studies in Jakarta.
Indonesia relied on Soviet military assistance in the 1950s under Megawati's father and founding President Sukarno, but these were severed after the anti-communist Gen. Suharto seized power in 1965.
The United States quickly became the Southeast Asian country's main weapons supplier, and annual arms sales peaked at US$400 million in the 1980s.
In 1991, however, the U.S. Congress banned this after Indonesian troops killed hundreds of civilians in East Timor.
In 1999, East Timor became free, but only after Indonesian forces laid waste to it as they withdrew after a pro-independence referendum.
The shocking level of destruction prompted U.S. lawmakers to expand the ban to cover almost all military ties with Indonesia.
Since then some in the Bush administration  _  particularly Deputy Defense Secretary Paul Wolfowitz, a former ambassador to Jakarta and a prime architect of the Iraq war  _  have pushed for the ban to be repealed.
Jakarta has recently purchased some Russian weapons, including 10,000 Kalashnikov assault rifles, a squadron of naval Mil-2 helicopters and a dozen BTR-80A amphibious carriers for its marines.
The Air Force is reportedly considering purchasing several squadrons of Sukhoi Su-27 interceptors, considered the world's premier dogfighters.
It also called for dissolving Saddam's Baath Party but left open the question of separating church from the state.
Retired Lt. Gen. Jay Garner, who will head the U.S.-led interim administration in Iraq, opened the conference under a golden-colored tent in the shadows of the 4,000-year-old ziggurat at Ur, a terraced temple platform of the ancient Sumerians.
Many Iraqis boycotted the meeting in opposition to U.S. plans to install Garner atop an interim administration.
Thousands of Shiites  _  who constitute Iraq's most populous religious group but were repressed under Saddam Hussein	_  demonstrated in nearby Nasiriyah, chanting ``No to America and no to Saddam!
U.S. officials hope more Iraqis join the process and stressed that this was just the first of many such meetings in Iraq.
A national conference is planned to select the interim administration, perhaps within weeks, a senior U.S. official said on condition of anonymity.
The interim administration could begin handing power back to Iraqi officials within three to six months, but forming a government will take longer, said Maj. Gen. Tim Cross, the top British member of Garner's team.
Garner's Office of Reconstruction and Humanitarian Assistance is charged with coordinating humanitarian assistance, rebuilding infrastructure shattered by years of war and U.N. sanctions, and gradually handing back power to Iraqis leading a democratically elected government.
Sheik Ayad Jamal Al Din, a Shiite religious leader from Nasiriyah, urged the delegates to craft a secular government, according to a pool report.
He asked coalition representatives to address problems of security, electricity and water in Iraq and help rebuild destroyed and looted hospitals.
Iraqi opposition leaders fear the United States is trying to force Ahmed Chalabi, head of the London-based umbrella Iraqi National Congress, on them as leader of a new Iraqi administration.
U.S. officials said Chalabi was brought in because he offered forces to the coalition.
Neither Chalabi nor many other leaders of anti-Saddam groups attended Tuesday's meeting, but they sent delegates.
The protesters held banners written in English and Arabic saying the ``Hawza,'' or the Shiite religious seminary in Najaf, represents them.
Even some of those at the meeting said they did not want Garner leading the interim administration.
Grigory Pasko's lawyer Genri Reznik filed the appeal with Russian Supreme Court, the Interfax and ITAR-Tass news agencies reported.
He asked the court to invalidate the verdict and throw out the criminal case against Pasko, they said.
Reznik said he addressed the new appeal directly to Supreme Court Chairman Vyacheslav Lebedev and asked that it not be considered by military judges ``because the military justice system has adopted a biased attitude against Pasko,'' Interfax reported.
American commandos captured a half brother of Saddam Hussein on Thursday, the latest success in a campaign to round up insiders from the former regime.
U.S. troops thwarted a Baghdad bank robbery over the protests of Iraqis eager to share in the loot.
``I don't think we'll discover anything, myself,'' Rumsfeld said at a meeting with Pentagon employees.
Eliminating such weapons was a chief reason President George W. Bush gave for the U.S.-led invasion of Iraq that began March 20.
A U.S. intelligence official, speaking on condition of anonymity, said Barzan Ibrahim had been a presidential adviser to Saddam's regime since 1998, but had a shaky relationship with his half brother and was not part of the regime's inner circle.
He was a representative to the United Nations in Geneva from 1989 to 1998.
As word spread that the robbery was under way, Iraqis gathered, saying they had accounts at the branch, and a riot broke out.
Gen. Tommy Franks, the commander of Operation Iraqi Freedom, told reporters during a visit to Kuwait that ``the looting goes down every day and I think you will continue to see it go down because the Iraqis are now stepping up and controlling the problems for themselves.
Still, more than a week after the regime collapsed, Marine Staff Sgt.
Brooks, briefing reporters at the U.S. Central Command headquarters, also disclosed that Marines had broken up violent clashes on Wednesday in Tikrit, Saddam's hometown.
The fighting broke out between club-wielding members of the former ruler's clan and a rival group, he said.
International experts, appalled at the looting of Iraqi historical artifacts, met in Paris under U.N. auspices and called for a temporary embargo on Iraqi cultural objects.
Some of the participants at the meeting said it appeared the looting was organized, and some of those involved had keys to museum vaults and were able to remove items from safes.
A three-judge panel of the Court of Appeals unanimously upheld a verdict by High Court Judge Arifin Jaka nearly three years ago that found Anwar guilty of sodomizing his wife's former driver.
Anwar is expected to appeal again with the Federal Court, Malaysia's highest court.
Speaking to reporters after the verdict, Anwar lambasted the judges, saying they had been ``preselected'' by the government to quash his appeal.
But Anwar's lawyers said they were filing a fresh request for bail pending a further appeal.
He then began serving the nine-year prison sentence for sodomy, his lawyers said.
Prime Minister Mahathir Mohamad fired Anwar, his former protege, in 1998 following disputes over financial policy.
Shaunie O'Neal gave birth to the couple's third child at 1:52 a.m. at a Los Angeles-area hospital, team spokesman John Black said.
He was scheduled to fly on his own to Minneapolis late Saturday for Sunday's opening game of a first-round playoff series against the Minnesota Timberwolves.
``We're really happy for the delivery of a child and the fact that everything's safe and sound and we can go forward from there,'' coach Phil Jackson said.
``Hopefully he can get to Minneapolis, get some rest and be ready to play the first game.
Teammate Kobe Bryant said he would not be surprised if O'Neal had a big game Sunday despite his expected late arrival in Minneapolis.
The surprise move by France, which led opposition to the U.S. war against Iraq, followed last week's call by U.S. President George W. Bush for sanctions to be lifted quickly, so Iraq can trade freely and its oil revenue can be used to finance reconstruction.
The Security Council imposed sanctions after Iraq's 1990 invasion of Kuwait.
At another closed-door council meeting later Tuesday, the council was to hear from Benon Sevan, head of the U.N. oil-for-food program, which had been providing food for 60 percent of Iraq's 24 million people.
U.N. inspectors went back to Iraq for the first time in four years in late November and discovered no weapons of mass destruction during 3{ months of searching.
She made the statements after a meeting with the speaker of the Portuguese parliament, Joao Mota Amaral.
Many are hoping to reap benefits from Portuguese government support of the U.S.-led war to oust Saddam Hussein.
Nine scanners, developed locally for military purposes, were placed at Singapore's Changi Airport last week to check people arriving from SARS-affected countries.
Each day about 90,000 people cross the border between Malaysia and Singapore.
Singapore has reported 16 deaths, the world's third-highest toll, out of 186 infected from the flu-like illness.
Globally, at least 236 people have died and more than 4,000 have become sickened with the illness.
Immigration and Checkpoints Authority spokeswoman Ngoon Pei Ling said during the trial period the scanners would be placed at bus checkpoints, where passengers are already required to disembark for immigration purposes.
Talks between North Korea, the United States and China ended Thursday with U.S. State Department officials saying it was uncertain whether discussions on Pyongyang's nuclear program would continue.
North Korea also hinted during the meetings that they have nuclear weapons and may conduct a test, a U.S. official said.
Powell also expressed hope that South Korea and Japan will be able to participate ``when and if'' there is another round of talks.
``North Korea should not leave the meetings having the slightest impression that they might force us to make a concession we would not otherwise make,'' he added.
A U.S. official said the North Koreans implied during the talks that they have nuclear weapons and that they may conduct a test.
In Beijing, chief U.S. negotiator, Assistant Secretary of State James Kelly, declined to answer questions, saying only the sides ``had talks.
The talks are the first high-level U.S.-North Korean contact since tensions over the North's nuclear program spiked six months ago over Washington's claim that the North said in October it was trying to develop nuclear weapons in violation of a 1994 pledge.
The North retaliated by withdrawing from the nuclear Non-Proliferation Treaty, expelling U.N. inspectors and restarting a plutonium-producing reactor.
KCNA said the war in Iraq had shown the only way for a country to protect itself was to have a strong military deterrent.
Officials from Seoul and Washington say the swift U.S.-led victory in Iraq prompted North Korea to agree to the nuclear talks.
The North also likely wants aid for its economy, which has been crippled by the loss of Soviet subsidies and years of drought and mismanagement.
North Korea and Washington have no formal relations and are still technically at war.
China, the North's ally and major aid donor, says it doesn't want Pyongyang to acquire nuclear weapons and has appealed for a negotiated settlement to the crisis.
A U.S. official praised the Chinese contribution to the discussions.
Ri Gun, deputy director of American affairs for North Korea's Foreign Ministry is representing North Korea at the talks.
Rudolph Giuliani will wed his companion, Judith Nathan, on May 24 in the ex-mayor's old home, Gracie Mansion.
In interviews last year, Giuliani said Nathan gave him ``tremendous emotional support'' through his treatment for prostate cancer and as he led the city during the aftermath of the Sept. 11 terrorist attack on the World Trade Center.
Last month, she and her fiance  _  an old high school sweetheart  _  invited the press along as they went shopping for wedding bands, saying they are planning a wedding in the New York City area this summer.
Giuliani's first marriage to his second cousin, Regina Peruggi, lasted about 14 years.
It was annulled by the Catholic Church because the couple had not obtained a church dispensation required when second cousins marry.
Nathan divorced wallpaper salesman Bruce Nathan in 1992.
An accident on a diesel-powered Chinese submarine has killed all 70 officers and sailors aboard, the official Xinhua News Agency reported Friday.
The submarine was on an exercise when the accident occurred, and ``because of a mechanical malfunction, the 70 crew members on board died,'' the Xinhua report said.
It did not give further details or say how the crew died.
The vessel already has been towed back to an unidentified port, Xinhua said.
Foreign military analysts said it would be highly unusual for an accident to kill a whole submarine crew while still allowing the vessel to be recovered.
McGinty said that the submarine's batteries might have leaked acid that mixed with seawater, creating toxic chlorine gas that killed the crew.
The torpedoes might have leaked propellant that poisoned the crew, he said.
Cole said the loss of all hands suggested the vessel was flooded or sank because of a collision or engineering problem.
In a conflict over Taiwan or some other confrontation, he said, ``China's ability to field a force of even a dozen submarines could pose a big problem for any other naval force.
Six European countries have agreed to contribute troops to the British and Polish sectors to create an international stability force, the official said.
The draft resolution would limit the U.N. role to helping with refugees and displaced people, reconstruction and humanitarian assistance, the official said.
U.N. Secretary General Kofi Annan said this week that the body has no interest in policing a postwar Iraq, although it could contribute to the political resuscitation of the country.
The proposed draft resolution would probably face resistance from other U.N. Security Council members who have favored a U.N.-convened conference of the kind that helped establish Afghanistan's post-Taliban government.
International stability forces will be sent to Iraq as soon as possible, the U.S. official said, though it was unclear when that would be.
Representatives of those countries will meet with British officials May 7 and Polish officials May 22 to determine what forces each country will contribute and whether they will be put under British or Polish command.
Planning for both the U.N. resolution and the international security force left out France, Germany and Russia, three U.S. allies that vehemently opposed the war in Iraq.
The outlines for the international stability force were decided at a conference Hoon hosted Wednesday with representatives from 16 countries, mostly NATO members.
Countries in the Gulf Cooperation Council have offered to donate money for the effort.
Rumsfeld also met Friday with King Abdullah of Jordan, an American ally in the Middle East.
Police intercepted 33 African immigrants who came ashore Thursday in southern Spain aboard an overcrowded boat, including several pregnant women and other travelers suffering from hypothermia, police said.
Police also arrested two Moroccan men suspected of trafficking in human beings and navigating the Zodiac boat across from Africa, Efe said.
Red Cross officials administered first aid on the scene, and the detainees were taken to a processing center for the government to begin expulsion proceedings.
Most are caught trying to sneak in and some die in the attempt.
A state security court suspended a newspaper critical of the government Saturday after convicting it of publishing religiously inflammatory material, the newspaper's lawyer said.
The Khartoum Monitor may not appear for two months and must pay a fine of 1 million Sudanese pounds (about US$400), lawyer Ngor Olang Ngor told The Associated Press.
The court ruling stated that the verdict and sentence would be submitted to the National Press Council, a government-appointed body, for approval, Ngor said.
The court convicted the paper of violating article 25 of the Press Law, which prohibits the publication of material that defames religion or incites religiously unacceptable activity.
Earlier this week, security police detained the Monitor's managing editor, Nhial Bol, for 24 hours.
North Korea's military may have fired a laser at a U.S. helicopter in March, a U.S. official said Tuesday, as the communist state ditched its last legal obligation to keep itself free of nuclear weapons.
No one was injured and no equipment was damaged in the incident.
The announcement came as U.S. President George W. Bush and South Korean President Roh Moo-hyun were about to meet Wednesday in Washington to discuss North Korea's nuclear programs.
A U.S. military official in Seoul, speaking on condition of anonymity, said Tuesday North Korea is believed to have exported US$580 million worth of missiles to Iran, Pakistan, Libya, Syria, Egypt, Yemen and the United Arab Emirates in 2001.
In December, a shipment of North Korean missiles bound for Yemen was briefly stopped in the Arabian Sea.
North Korea accuses the United States of planning to attack the communist country, which Bush has branded part of an ``axis of evil'' along with Iran and Iraq.
During the talks in Beijing, U.S. officials said North Korea claimed it already possesses nuclear weapons, and that it had reprocessed 8,000 spent nuclear fuel rods  _  a move that could yield several atomic bombs within months.
North Korea offered to drop its nuclear and missile programs in exchange for security guarantees and economic aid, according to U.S. officials.
The Islamic militant group Hamas carried out four bombings over the weekend.
The Afula explosion  _	the 95th in 32 months of fighting  _  went off at 5:14 p.m. (1414 gmt) at the entrance to the mall, reportedly as shoppers were waiting in line for a security check.
Malls and other public places have significantly stepped up security since the outbreak of Israeli-Palestinian fighting in September 2000.
Twenty people were wounded, including several who were in serious condition.
In a renewed mediation attempt, Egyptian envoys have been holding meetings in Gaza and Damascus in recent days with leaders of the militant groups.
Israel said there will be no letup in its campaign against those involved in violence.
The ministers also decided to cold-shoulder foreign envoys who meet with Arafat.
``Not to forget I condemned it completely, these terrorist activities,'' Arafat said Monday in halting English, speaking before the Afula bombing.
Where did it happen that a president was forbidden from moving out of his office?
The plan calls for parallel steps in the first stage, including a Palestinian crackdown on militants, an Israeli troop pullback from Palestinian towns and a construction freeze in Jewish settlements.
Sharif also carried explosives, but they didn't go off, and he fled.
It was not known whether he was hurt at the time.
He said Sharif drowned.
Faisal was convicted in May 2002 for publishing false and exaggerated information abroad that harmed the government's reputation and dignity.
She was sentenced to 1{ years in jail.
But after spending 40 days in prison, Jordan's King Abdullah II pardoned the former legislator known for her harsh criticism of the state.
Police were investigating the cause of the explosion in the restroom of the multistory Crocodile Cafe in the commercial district of Kizilay during the morning rush hour.
The blast shattered walls and windows in the building.
There was no information on the identity of the injured person.
It was not clear how many people were in the cafe at the time of the blast.
Radical leftist, Kurdish and Islamic groups are active in the country and have carried out bombings in the past.
Australia will keep open its embassy in Saudi Arabia despite decisions by the United States, Britain and Germany to close their diplomatic outposts in the country amid growing terror fears.
On the eve of a visit to the Saudi capital, Foreign Minister Alexander Downer said security at the Australian embassy appeared to be sufficient.
Earlier this week, Saudi and U.S. officials said they had new intelligence pointing to Osama bin Laden's al-Qaida group possibly launching fresh attacks in the United States or against American interests overseas.
A summit between Sharon and his Palestinian counterpart, Mahmoud Abbas, had been planned for Wednesday but was postponed, according to Israeli and Palestinian officials, who blamed each other for the delay.
The officials said no new date had been set; Israel Radio said the meeting would take place Thursday.
A three-way summit with U.S. President George W. Bush could take place as early as next week, possibly in Jordan.
Five Palestinian children, a Palestinian woman and a police officer, were injured Tuesday after accidentally detonating explosives in the West Bank city of Hebron, Palestinian security officials said.
After a police officer arrived, the second bag exploded, seriously injuring him, the officials said.
Also Monday, Israeli soldiers fired on four diplomatic vehicles in the northern Gaza town of Beit Hanoun, diplomats said.
Military sources said the Israeli army had established roadblocks at the entrance to Beit Hanoun to prevent Palestinians militants from leaving the area.
Sharon indicated a 180-degree turnaround after decades of warning that an Israeli withdrawal from even small parts of the West Bank could endanger Israel's existence.
Palestinians and their dovish Israeli allies routinely use the word ``occupation'' when demanding that Israel leave the West Bank and Gaza and dismantle Jewish settlements.
``They admitted to having nuclear capability and weapons at this moment,'' said Rep. Curt Weldon, who headed a delegation of U.S. lawmakers that visited Pyongyang for three days ending Sunday.
Weldon's comments echoed those of U.S. officials following talks in Beijing in April.
They said that North Korea claimed during a pause in the formal talks that it already had nuclear weapons, but would give up the program in return for economic aid and security guarantees.
Weldon said at a news conference in Seoul that North Korean Vice Foreign Minister Kim Kye Gwan repeated that claim during a dinner meeting.
North Korea said it was developing its nuclear weapons as ``a response to what they saw happened in Iraq, with the U.S. removing Saddam Hussein from power,'' Weldon said.
North Korea has repeatedly accused Washington of planing to invade.
In meetings with South Korean officials, Wolfowitz urged them to increase military spending on new technologies and telecommunications equipment, as U.S. forces have done.
He said upgrades would allow troops to react quicker to threats from the North and help reduce the possibility of a military conflict on the peninsula, not heighten it.
They poisoned opponents' clothing and stockpiled cholera, HIV and anthrax.
He had also been accused of siphoning millions of dollars from Project Coast to finance a lavish, globe-trotting lifestyle and of selling drugs.
The seven include former state radio director Tran Mai Hanh and former vice national chief prosecutor Pham Sy Chien, both convicted of receiving bribes, the court official said on condition of anonymity.
The trial by a Ho Chi Minh City court was seen as a litmus test of the communist government's resolve to fight widespread corruption.
The ``godfather'' of organized crime, Truong Van Cam  _  better known as Nam Cam  _  was convicted of seven crimes, including murder.
Hanh was sentenced to 10 years in jail.
A total of 155 defendants stood trial during the three months of proceedings.
All but five were convicted.
One defendant was acquitted, while the court sent four other cases back to police for further investigation.
Under Vietnamese law, the convicted have 15 days to appeal their sentences.
A rocket holding the first of two Mars rovers blasted off Tuesday on a seven-month voyage to the red planet where the golf-cart-sized vehicles will search for evidence that there was once enough water to support life on Mars.
The rover named Spirit lifted off from the Cape Canaveral Air Force Station aboard a Boeing Delta II rocket at 1:58 p.m. (1758 GMT).
Thunderstorms delayed the launch by two days, and launch officials contended with a last-minute communications glitch between stations that will track the spacecraft.
The rovers' landing sites, on opposite sides of the planet, were chosen for their likelihood of holding evidence of water.
NASA revamped its Mars program after the failure of two unmanned missions to Mars four years ago.
The space agency has been under intense scrutiny since February when the space shuttle Columbia disintegrated over Texas, killing all seven crew members.
Ocalan was moved by the government to its embassy compound in Kenya, where he was captured by Turkish commandos.
The retired Greek officer said he had been trying to get Ocalan to The Netherlands, home to a large Kurdish community.
He is being tried in Greece in absentia.
``We are not expecting to drive into Baghdad suddenly and seize it.
Instead of an all-out assault, analysts expect the United States to follow the example of British forces outside the southern Iraqi city of Basra.
They are likely to mount small probing patrols into the city to determine the level of Iraqi resistance.
If these patrols meet little opposition, thousands of troops could rush into the city.
If the Iraqis respond forcefully, the Army and Marine units could withdraw and await the 4th Mechanized Infantry Division, which will soon start moving north from Kuwait.
``If U.S. forces seriously degrade Iraq's half-dozen Republican Guard divisions before that final battle, and only have to face perhaps 30,000 Special Republican Guard, fedayeen, and related personnel, the task will not be as hard as it might have been,'' he said.
While two guard divisions have apparently been smashed, there are three others in the Baghdad area.
``The Republican Guard has taken a massive hammering at every level and is now scattered and deploying somewhat erratically at the brigade level,'' he said.
The Iraqis still haven't used chemical weapons, even though many experts feared such attacks as the U.S. troops neared Baghdad.
But he also said, ``He may destroy them to embarrass us,'' to show the world he never had such weapons and that Bush invaded for no reason other than aggression.
The Cleveland Cavaliers also formally introduced Paul Silas as their coach Monday.
Jordan met with the Sixers on Sunday, according to a person close to the situation.
Brown takes over a team that won an Eastern Conference-leading 50 games and advajcuf to the conference finals before being swept by the Nets.
Silas is taking over a team that lost 65 games and will pin its future on the high school phenom LeBron James.
U.S. satellites have been watching North Korean nuclear activity intently since late last year, when the North evicted international inspectors.
But others note that trucks were seen carrying the rods out of their normal storage area months ago, and it is unclear where they are _ or even whether the United States is sniffing for the krypton gas in the right place.
Roh has said any pre-emptive strike against the North's nuclear facilities could prove disastrous.
Most Beijing travel agencies have suspended tourist trips to the Middle East as tension heightens in the Gulf region, Thursday's Beijing Youth Daily reports.
Out of security concerns, major travel agencies, including the China International Travel Service, China Travel Service and China Youth Tourism Service, have temporarily suspended tours to Egypt and Turkey for Chinese tourists.
The only few travel agencies still organizing visits to the Middle East have increased their prices by 500 to 600 Yuan (60 to 72 US dollars).
An 8-day visit to Egypt and Turkey, for instance, has increased to 12,500 Yuan (1,506 US dollars).
Interim Chairperson of the Commission of the African  Union (AU) Amara Essy has strongly condemned the coup d'etat that took place in the Central Africa Republic on March 15, 2003.
In conformity with the Lome Declaration, the release said the AU Central Organ of the Mechanism for Conflict Prevention, Management and Resolution will meet very shortly to consider the situation and the measures to be taken.
Last Saturday night, rebels in the Central Africa Republic, captured the airport in the capital city of Bangui and the residence of  President Ange-Felix Patasse, who is out of the country.
The rebels have captured the country's main international airport, said a top official in a 300-strong African security force policing the city.
One house was destroyed during the strike and casualties have been removed from the area.
The US-led coalition forces launched a new round of airstrikes on Baghdad at 2:30 p.m. (1130GMT) on Monday.
Huge explosions were heard in different parts of Baghdad and air raid siren sounded throughout the capital city, they said, adding that Iraqi anti-aircraft artillery had begun to fire back.
The vehicle was carrying Syrians fleeing the war in Iraq.
Renowned as the world's first woman explorer who has reached the Arctic, the Antarctica and Mount Everest, Lee has made immense contributions toward polar exploration over the past 20 years.
In 1997, she successfully founded the China Polar Museum Foundation with a view to consolidating scientific research findings about polar exploration from all over the world to advance global environmental protection.
After the Camp David talks, Blair, who analysts say has been pursuing a special relationship with Washington in order to restore Britain's traditional role as a transatlantic "bridge", was forced to readjust his tone.
We welcome the appointment by the United Nations Secretary- General of a special adviser for Iraq to work with the people of Iraq and coalition representatives," the statement added.
It was a "false choice" to debate whether Iraq should be run by coalition forces or the United Nations, said Blair, who was believed to be in favor of a stronger UN role in post-conflict Iraq than Bush.
Echoing Blair, Bush said the UN would play a role in all aspects of post-war Iraq, from humanitarian aid to a future interim authority, adding that Iraq would "move as quickly as possible" to an interim authority made up of Iraqis from inside and outside the country.
He is also charged with immigration offenses for having a Malaysian citizenship since 1993.
Seven prosecutors read in turn the indictment against Ba'asyir at the makeshift court room in the Meteorology and Geophysics Agency's office in Central Jakarta.
Police believed Ba'asyir was the spiritual leader of Jemaah Islamiyah, the terrorist network in Southeast Asia which is widely blamed for the Bali bombing.
Rashid Ahmed made the remarks when his attention was drawn to the recent visit by Afghan President Hamid Karzai, according to the Associated Press of Pakistan.
All of them were charged Thursday under Section 38 of the Terrorism Act 2000, which covers failure to disclose information about acts of terrorism, said the reports.
The sister was also charged under section 62 of the Terrorism Act which covers aiding and abetting acts of terrorism overseas.
British anti-terror police arrested six people altogether in Derbyshire, central England, and London on May 2 and 3.
The Revolutionary Armed Forces of Colombia (FARC) said Monday that it was prepared to exchange prisoners with the government despite the death of 10 hostages held by the rebel group.
The FARC sought the exchange of more than 70 politicians, soldiers and policemen in its control for nearly 500 rebels imprisoned by the government, said Luis Devia, also known as Raul Reyes, a FARC leader, in a letter sent to the program Noticias Uno.
On May 5, 10 hostages held by the FARC were killed during an attempt to rescue them by the army.
Reyes said in his letter that the "guerrilla units are in the moral obligation of saving and protecting lives and physical integrity of their prisoners.
The rebels "in any case cannot allow to have its prisoners to be taken away by enemy forces without a military response," he added.
This is an old tune as far as the Palace is concerned," Tiglao said hours after Estrada petitioned the anti-graft court, the Sandiganbayan, to dismiss the government charges against him, citing "lack of jurisdiction" since he was still the president.
The Sandiganbayan Special Division Friday reset for June 16 the resumption of Estrada's plunder case hearing, which was originally scheduled for June 2.
Kostelka, 52, was first deputy defense minister and an ex- general.
At the end of last month, Tvrdik submitted his resignation in protest against planned cuts in defense spending as part of the government's finance reforms.
Sam Waksal, founder of the US pharmaceutical company ImClone Systems was sentenced to 87 months in prison Tuesday for insider trading.
Waksal was also ordered to pay more than 4 million dollars in fines and back taxes.
Before the sentence, there had been speculations among analysts on whether Waksal would get leniency because his company has been working on researches of cancer drugs, a good endeavor in the eyes of many people.
Amid the financial storms last year and the ensuing cracking down on corporate malfeasance, Waksal pleaded guilty in October to charges involving his efforts to sell a huge block of his company' s stock in late 2001.
A statement issued at the two-day meeting of the EU foreign ministers called on Iran to conclude and implement urgently and unconditionally an additional protocol to the Nuclear Non- Proliferation Treaty allowing for short-notice inspections of suspected nuclear sites in the country.
They also said that the EU was closely following the nuclear issue and would revert it to the forthcoming debate of the IAEA meeting on Tuesday.
Please take some time next week to welcome a new staff member for Landmark Education in Houston!
Her name is Janine Beck, she is from Tucson, AZ, and she most recently has been the team leader for Landmark Education programs in Tucson (the title is Source Person).
If you are married, your marriage is about making a difference in the world.
Please take a few moments to drop her a note (I do not have an email address for her.
I now live in Watertown, MA, 12 miles from Boston's Logan airport, in a lovely two family house I bought as an investment with my boss, my 9 year old Yorkshire Terrier, Teddy!
I ran a software company for a few years and then started my own company, Pinnacle Business Enterprises and was under a 5 year exclusive contract with PriceWaterhouoseCoopers doing a lot of interesting things like Business Process Engineering, processes but mostly people and the effect new process would have on them.
There was the free press in Qatar, al Jeezera but its' offices in Kabul and Baghdad were bombed by Americans.
If the israelis wanted to kill Arafat, I think they'd have better ways.
When in it's 60 year long history has Israel ever stepped up the conflict, or cast the first stone?
Compare & Contrast GWB's Vision, Leadership, Excellent Management Talents, Endurance, Faith And Intelligence With LBJ's Lack Of Same In The Vietnam War.
Leadership can be less rigidly defined and is concerned less with coordination than motivation and how a commander seeks to inspire his men to fight harder and endure worse privations in order to beat the enemy.
That has not been the case with President Bush, who unleashed hell acting on faulty intelligence, failed to find any WMD, and left our boys at war wanting for armor.
That is not the sort of generalship that on rational grounds alone motivates men to march to possible death.
In theory, motivation is best carried out by a commander fighting alongside his men.
John Kennedy, George H. Bush, and even John Kerry, the loser, had distinguished military careers that were apt substitutes for leading men in battle.
That is not the sort of leadership that on emotional grounds alone motivates men to march to possible death.
But unilaterally, or worse leading a coalition featuring tyrannies, effect such change remains a bad idea, Iraq's elections notwithstanding.
I have contacted the UACC and told them about it so they can check the auctions (she's been doing this a long time) and to tell me if she's actually a registered member.
The only thing that being a UACC member means is that they paid membership dues.
LaDouce says e-mails were dispatched to Indonesian officials, but he doesn't know what happened to the information.
It's too bad those NOAA people hadn't used the telephone.
Thousands could die.
On the other hand, if you were a scientist at NOAA and were into saving people from tsunamis, you would think you might have figured out beforehand who you might call if you did get some advanced warning of such an event.
You can bet they are figuring out who they should have call next time.
We just learned that our friend's daughter when to Thailand to visit her father after the wave hit.
I was researching Meg Tilly on the internet and thus accidentally found out that Jennifer Tilly was born Jennifer Chan.
Lovely, she refuses an autopsy which could prove how her husband died, but then she turns around and makes accusations like this against his treatment, and in effect, his doctors.
I saw that show and didn't think she was accusing anyone of anything, more trying to explain to people why he died so suddenly.
I often wondered how he was doing with all the meds because of his illness, which developed before his paralyzing accident.
I'm not sure about this disagreement you are speaking of between her version and the doctors version of his cause of death.
People are interested to know how she's doing after having lost such a big part of her life, and this really was more what the interview was about.
What I think was quite appalling from what Dana said on the Oprah show was that the doctors wanted to pull the life support from Chris *without her being there.
There has always been that urban legend that the Israeli secret police murdered the Shah of Iran by infecting him with plutonium, which manifested itself into terminal lung cancer.
He appeared alert and functioning, certainly not a week away from death from wasting.
Who really benefits from his death?
A political public service message brought to you by Clear Channel.
Did you know that one of the largest media companies in the country was in the business of bringing you "political public service messages?
Two of my nephews were excluded from their brother's wedding this weekend because they are not LDS.
I got a sort of an icky feeling when I realized the only people who did attend the kid's wedding was his unmedicated bi-polar mother and his father, who suffers from Alzheimers.
There's been a thread recently in one of the exMo fora about a woman whose bishop, who she had been planning to have marry her, was going out of town, so she asked the stake president, who she didn't know well.
He insisted that he needed to make the point, as part of performing the ceremony, that she really needed to be married in the temple, even though her fiance was not LDS.
*shrugs* I chose to have a civil ceremony largely because my wife and I were both converts and a temple ceremony would have excluded both families completely.
Unfortunately we started off on the wrong foot for a lot of reasons and the marriage didn't last.
I can't help but wonder if perhaps we did ourselves a diservice by not getting sealedi ntially, and making our marriage a gospel focused one.
For my part though, I think we started the marriage with a compromise and deined ourselves tremendous blessing and ultimately paid the price.
I wonder how many success stories are out there from people who chose to have a civil ceremony, and went on later to be happily sealed.
Perhaps my exwife has more sympathy for what its like to be a guy on the receiving end of a divorce now?
I know my first marriage had a lot of good adventures, a lot of friendship, a lot of love.
They say it takes one year for every two that you were married.
My wife's name is M. We're going to a bed and breakfast this weekend, to get away, relax.
Sometimes I look at the old photos, before divorce.
I was one of the first digital camera users, and I have too many photos from my first marriage.
If my exwife doesn't dump B, maybe they'll wind up staying together, maybe even getting married.
I did get a good bunch of the wedding photos, but my ex refused to give them all to me saying it was "his life too" even though I really resent them being under the same roof with his child-bride.
My mother took his remarriage harder than I did, I think, because of that.
Dell is involved in a class action suit for "bait and switch", where a nurse claims Dell switched parts and charged her for the more expensive items, and for promising "easy credit" for which no one qualifies and then charges ridiculously high interest rates.
Then there was the class action suit against Gateway brought by some Philadelphia lawyers a number of years ago.
So the lawyers sued Gateway, and the settlement approved by the judge consisted of megabucks for the lawyers and coupons to owners of Gateway 486 computers.
Believe it or not there are companies that go over the line and need to be hit with a stick called a law suit.
It seems the fear of law suits is the only thing that keeps some of these crooked companies in line.
Since companies are going to be sued in class action, regardless of the merits of the case, the threat of a class action is not a detriment.
Because of that, it is being sued.
They are not being sued.
I would like to make a donation to help the survivors of the tsunami.
I've heard mostly positive things about how the Red Cross is handling their donations, with a very high percentage of the donated funds going directly for relief and not for administrative expenses.
So that is the channel we chose for our own donation.
Actually more of the money from your donation has a chance of going directly toward its intended purpose than any other charity.
The Red Cross normally deducts 9% from all deductions for its administratice costs.
It has announced that it will forego the 9% on donations earmarked for tsunami relief and that 100% of these funds will go directly toward aid.
9% in administrative costs would place the Red Cross among charity organizations making the the most efficient use of donated funds.
Money from private donations has been flowing into charitable relief organizations at an unprecedented rate, in some cases by millions of dollars per hour.
Although the need for help is still continuing, some individual charities have announced that they have already received as much in donations as they can put to use for this effort.
This is why we want to let you know that at this time, MSF estimates that we have received sufficient funds for our currently foreseen emergency response in South Asia.
They also stated that there are lots of places in the world where they continue to work which needs plenty of help too - quite an important reminder because other needy areas of the world are getting less donations now.
So they didn't discourage donations to them per se, just not for this specific area.
if you are going to give assistance then LOOK with suspicion at all they do it is better to keep your $$$.
In this case the offender escaped conviction first time around because it was accepted that he attempted to get rid of the keys, which supposedly landed in his lap.
Or what if I were in a bar with the car outside, keys in my pocket, but I've decided I'll take the train home later?
I'm reminded of when I lived in another state and the local cop charged the town drunk in his driveway after following him home from the pub.
The drunk was acquitted on the technicality that he wasn't on a public road when the cop arrested him.
I am the head of a company that raised an angel round of financing from a San Francisco angel investor who I never physically met initially.
the CEOS and execs of companies such as Fred Smith of FEDEX, Norman Waitt Of Gateway, Jeff Skoll of Ebay, Roger Marino of EMC, Marc Turtletaub of The Money Store, Marc Cuban/Todd Wagner, and others have all parked their money in film ventures and deals similar to ours,
I need a similar self made entrepreneur who recently sold his company; is currently at the helm of one; or, a recently exited executive with a large severance pay who is sitting in the middle of nowhere, USA, is bored, and has always secretly wanted to get into the film business for tax, vanity, or alternative investment reasons.
My girlfriend was on the run from probation in Fla when she got herself in trouble here in Az.
Az in trouble in 2001, fla is mentioned and she signs another waiver of extradition, posts bonds and skips (not far enough apparantly)
2 "FTA"s (failure to appear), one in FL and one in AZ, plus whatever the original charges were in both cases.
They let her serve her time in AZ, then they come and get her to serve her time in FL.
Thumb your nose at the court often enough, and they will bring all sorts of crap down on your head, re-instituting the original suspended sentences and possibly adding on for the FTA.
It lets them skip some of the legal procedures she would otherwise be entitled to, in order to ship her from one state to another.
On the fourth day of his stay, he was moved out of the ICU to the step-down unit, with a diagnosis of "ICU Psychosis secondary to narcotic administration" and post thoracostomy.
During the early evening hours of his sixth hospital day, he got up, dressed, pulled his chest tube out and managed to get out of the hospital and across four lanes of busy evening traffic, to our apartment.
By the time he got to our home, he was very short of breath and there was a nurse and orderly who told me "he's crazy and just walked out.
Then the orderly was apparently rude to him, and that's when he got up and decided to come home.
A short time later, two police officers showed up and told me they had to take him back to the hospital.
At 2:15 the next morning, I received a call from the night shift supervisor who told me my friend had been "verbally abusive and aggressive" and would I come over and talk to him.
A nurse said, "He beat two of us up.
The cops are here because we're pressing charges.
I asked to speak to the two nurses whom he'd alledgedly hit and was told I couldn't do that.
He was sent to another hospital with a psych unit until his psychosis resolved.
I was given a copy of a different citation, but with the identical information from the one I'd gotten the night of the incident.
Also, I was looking at both citations, I didn't get to the hospital until 2:30 am, and the officer has the time of incident as being at 2:34 am.
Sue them for malpractice, and make the number big enough to get some serious attention.
The foreign minister of North Korea has state that North Korea has nuclear weapons and has officially with drawn from the 6 nation talks on Nuclear proliferation in east Asia.
The Foreign minister also indicated that North Korea will continue to develop long range missiles capable of obliterating any target within the borders of the United States.
I don't know about the rest of you but I think that in the next few weeks I will be moving supplies and equipment to my site in eastern Oregon.
And then just for yucks lets assume that one goes off at the Pentagon.
Of course the above does not take into account that people driven by fear don't riot and loot every thing in site in the first week.
If the attack should happen in the winter, no Natural gas from Canada to heat homes, or fire steam driven electrical generators.
Just heard yesterday that Hewlett Packard is shutting down its plant in Eugene, (Thank you very much MS. Fiorina)and SUN Micro systems is all but gone from Oregon.
My uncle declared bankruptcy in 2003 and his case closed in June 2004.
But if he was required to list the shares in bankruptcy filings, and didn't, the answer may be different.
Since you gave your uncle the shares prior to his discharge, the shares should have become assets available to the bankruptcy estate for the satisfaction of debts.
I believe you had said that you gave him the shares in February 2004 but that the discharge didn't come until June of 2004.
That means that he received the shares while he was still in bankruptcy, which means that the shares were potentially assets that the trustee could use to pay off creditors.
A serial killer in Wichita, Kansas who killed at least 8 people in the '70s and '80s.
He sent several letters to the police and the media during that time.
You do well to wonder why the BTK killer was not captured until yesterday.
-The BTK killer once called up a police dispatcher and told her of the crime he just committed, and still they could not catch him
The rich hire private security for a reason--public security is often inadequate.
If you get out on parole, what happens then, and how long does it last?
As for how long it lasts, I would say that it lasts for the rest of your sentence, but I'm not sure about that.
Also, you can call someone to come pick you up when you leave, or call a taxi I guess.
For some reason, I can't recall if selling drugs to minors qualifies as a jury trial or what.
You have to provide a planned residence when you're considered for parole, usually a relative or program of some kind.
It lasts as long as the rest of your sentence lasts.
In Iraq, an election takes place in which one of the three major forces vying for control of the country opts out.
A few people will turn out and elect somebody.
Following the election and recount process exactly as outlined in our state constitution, the democratic candidate won by a margin of less than 200 votes.
In Washington State, the election has to be not only free and fair, but also "perfect".
(Of course, the Republicans would have thought the WA State election *was* perfect, had their candidate held the same 100 and some vote margin when all the smoke finally cleared).
Everyone, everywhere should have the basic right to elect their government.
Say it's 1942, and the German occupiers in Holland have set up elections with Dutch candidates.
Even if you, John H, believe the US held impartial elections in Iraq, don't you think the rest of the world will find the results invalid, or least suspect?
You have to start somewhere and this election is to get a legislative body to write a constitution for Iraq.
According to this person Kerry won decisively not only in Ohio and Florida but also in a number of other States and in the overall popular vote.
Kerry Won the Election by at least 1,7 Million Votes
The truth about this election is this: Florida and Ohio had to go for Bush in order for him to "win" the election.
Kerry was the clear winner, but victory was snatched from him.
And Bremer decided to destroy the existing Iraqi army, leaving it up to us and new recruits to try to impose order.
so you believe him when he says that iran isn't looking for it, but you don't believe the US when we say that we aren't?
but when you have a sitting president who has an infatuation with provoking other countries into a war, you can bet that he will try everything he can to try to prove his case against iran.
In it was a blurb reporting that the American Carousel Society had recently disbanded.
The National Carousel Association was founded in the early 1970's by a group of art historians and collectors, including Frederick Fried, author of the 1964 book "A Pictorial History of The Carousel" that single-handedly gave the classic hand-carved wooden carousel the respect and appreciation it deserved.
Swenson herself would also leave the NCA.
Meanwhile, those collectors who left the National Carousel Association banded together to form the American Carousel Society (ACS), whose stated aims of carousel preservation also recognized collectors as a positive asset towards that goal.
Just within the past couple of months though, the American Carousel Society had determined that they did not have the funding to continue with the operation of their organization and officially ceased to exist.
Feel free to email me if you do want to post to the forum.
Pitt gets $2000/year towards competition.
At SUNY Albany in NY, about as state school as you can get, we get about 500 less than what you're talking about at Pitt.
We take our own cars to every tournament, even ones down in Maryland.
going out on the Sensation in March for our 18th anniverary.
My wife and I were guests at a wedding on the Carnival Legend on New Years Eve 2003.
All the guests were folks who had met the bride and groom (an attractive young couple who were sailing alone) virtually on cruisecritic.
The wedding took place in the afternoon, before the ship set sail.
Thus, the couple was actual married by a justice of the peace in the state of Florida.
The bride was all decked out in her long gown and veil, groom in tux and the other wedding party all dressed to the nines!
The bride was still visible later into the evening still wearing her wedding gown on the Lido Deck!
We renewed our vows on Carnival Conquest on 10/31/2004 - you need to contact Carnival wedding department and ask if they have any wedding/renewal packages available.
Had a very nice ceremony with a justice of the peace and a small reception for the family members traveling with us.
We got into Heathrow on Monday morning.
After that, we took the underground into London.
Prices here were a bit cheaper than the local foodstore, and during our trip, I made several trips here :).
We weren't sure what we wanted to eat for dinner, so we just wandered around a bit, and finally ended up at a "steakhouse" near the station...big mistake.
We also took one of the hop-on/hop-off bus tours (the "Original") on one of the other day, as we thought it was the easiest way to get around to the places that we wanted to re-visit.
This was perfect, because it got us door-to-door from the hotel to LHR Terminal 3 with no hassles at all.
I wouldn't have done that from LHR to the hotel, but since the concierge was arranging it, I felt that it'd be safe, and the driver turned out to be pretty nice.
Harrods is Harrods though, and most people go there to be blown away by the prices.
Saturday, July 2nd - Fly from Austin, Tx to Boston and stay with friends living in Boston
Tuesday, July 5th - Leave early and drive to Niagara Falls, NY - 467 miles - Stay in Niagara Falls
Thursday, July 7th - Leave Niagara Falls and drive to Red Bank, NY - 435 miles - Stay in Red Bank for the night - We want to hit-up Jay and Silent Bob's Silent Stash
Friday, July 8th - Drive back to Boston passing through New York -- do whatever -- 262 Miles from Red Banks to Boston but add whatever miles from New York - Stay the night with friends in Boston
Saturday, July 9th - Fly back to Austin
Plus while driving back north to Boston we can spend the day in NYC.
You might want to drop off the car somewhere near Red Bank, or as soon as you arrive in New York, if the drop off charges aren't too much.
Then you could take the train or bus back to Boston.
To put it simply (for your benefit): Lincoln spoke *of* God, demonstrating the irony of a war fought between people with more similarities (their religious beliefs among them) than differences.
The recent Iraq election was boycott by the Sunnis which constitute about 20% of the population.
But the Association of Muslim Scholars says any government elected in the poll will not reflect the people's will.
If one slices off one's nose to spite their face, then nobody should be surprised about their complaints of bleeding.
You are talking about physically restricted to vote at election day.
America invasion, occupation Iraqis are unprovoked.
Who do you think the insurgents were killing -- shi'ites.
...and the hmong sits and watch from the sideline while KIM II and BUSH jr. kill each other...Now wouldn;t that be a scene to view?
If LPDR plays ball with Uncle Sam, then there will be no bloodshed in Laos.
Some Hmong Americans may be reintroduced to Laos.
Again, America has LPDR under its control, and America can launch airstrikes and ground units from Laos.
Unlike the current situation in the Middle-East, where the number of Arabic-speaking CIA agents are few, there will be plenty of Hmong/Chinese-speaking CIA agents for disposal and use in the looming Sino-US war.
Perhaps by route of Thailand, if LPDR does not cooperate, the US will incite insurrection in the southern provinces of China.
This will be the Hmong's God-given chance to fight for their own country.
The electricity that Enron produced was so exorbitant that the government decided it was cheaper not to buy electricity and pay Enron the mandatory fixed charges specified in the contract.
This means that the government of one of the poorest countries in the world was paying Enron 220 million US dollars a year not to produce electricity!
The Maharashtra officials are either incompetent fools, or worse- malicious fraudsters who conned an international comapny into building a state-of-the-art power plant for them at a cost of billions of dollars, and then refused payment, knowing the company has no legal recourse except lengthy international arbitration, and will likely sell the plant to them for a fraction of its true value.
Bechtel Corporation?s took control of the water system of Cochabamba, Bolivia's third-largest city in 2000 under a privatization program dictated by the IMF as a stipulation for loan payments to the bankrupt nation.
Within weeks after taking charge of a public company that had even managed to turn a slight profit, WITHOUT MAKING ANY IMPROVEMENTS WHATSOEVER IN THE WATER SYSTEM, Bechtel doubled and tripled water rates, charging the poor of the city $15 or more a month just to keep their water running... in a city where families live on less than $60 per month.
The poor protested and were subdued by President Gonzalo Sanchez de Lozada?s security forces.
The public subsequently retook control of Cochabamba's water system.
SECRETIVE WORLD BANK TRIBUNAL BANS PUBLIC AND MEDIA PARTICIPATION IN BECHTEL LAWSUIT OVER ACCESS TO WATER:
Washington, DC- The Bechtel Corporation was handed a powerful victory last week, when a secretive trade court announced that it would not allow the public or media to participate in or even witness proceedings in which Bechtel is suing the people of Bolivia.
Sistani will run Iraq, or the election will be ignored.
The problem with Sistani running Iraq is he refuses to talk to the Ameircans, and as the real power broker what ever figure heads take the PM and other posts will speak with as little authority as their counter parts in Iran.
The US is now fighting a war for a nation who government they have no direct ties with.
Likely only sanctions have killed more.
So if the US leaves its possible we could see Iraq carved up between the groups.
Its not like Germany or Japan where they were so terrified of the Soviets post war that they were happy to see the US stick around.
Many small businesses will have to close down (alcohol related) women will have to dress head to toe again, etc.
Saddam posed a threat to Saudia, Kuwait, and the British oil protectorates along the Gulf - that is why we invaded, stupid.
The truth seems to me that the Israeli government got panicked when Saddam announced that he would reward the families of Palestinian suicide bombers with some 10 thousand dollars.
Anyone remember Khomeini's declaration in 1982 that Iran wouldn't stop fighting until they overthrew Saddam?
How about Saddam's use of chemical weapons?
Saddam was so unimpressed by Iraqi casualties, he invaded Kuwait barely two years after the UN-imposed ceasefire.
I hear discussion along the lines that the United States was *wanting* to go to war with Japan, and had been trying to bring that about for years.
However, the two carriers operating out of Pearl at the moment were sent West with light escort, on possibly intersecting routes with the IJN Kido Butai, which had far more carriers and a far heavier escort.
Wasn't Japan just defending herself when she attacked the US?
This line of reasoning seems to derive from arguments that Japan was being "driven into a corner" by sanctions, and had no choice but to attack the US.
This drain was greatly accelerated by Japan's invasion of China proper in 1936.
The war put a tremendous strain on Japan (and was in fact opposed by more radically NATIONALISTIC elements, as taking away from the development of Japan's other possessions, particularly in the areas of scrap metal and fuel.)
Domestic consumption fell, consumer goods became scarce, and the use of materiale for war purposes ate into Japan's domestic industry.
Japan expanded into areas of China and Indochina which had no strategic value to her, but put her in a position to threaten British and Dutch possessions in the area; possessions that both those Allied nations needed in order to continue their fight against Hitler.
While Japanese officials realized that they had enough of each resource for Japan to do well IF THE WAR IN CHINA STOPPED, they were powerless over the military they were supposed to control.
An abortive attack on Soviet positions in Mongolia had placed Japan's focus firmly south, towards the possessions of the US' future allies.
For no reason anyone could articulate, Japan felt she had to continue the war in China.
To continue the war in China, she had to have resources of oil and metal.
To have these resources, she must seize them, if others refused to sell them.
she must seize them, if others refused to sell them.
Lincoln won a plurality with about 40% of the vote.
See for a confirmation of the electoral arithmetic: the states where Lincoln got an abolute majority of the popular vote (i.e., all the free states except Oregon, California, and New Jersey) were sufficient to bring him a majority in the Electoral College.
The reason that Lincoln could get an electoral majority with only forty percent of the popular vote was not that his opposition was divided but that he had far fewer "wasted" votes than his opponents--in ten southern states he got no popular votes at all.
This morning, when talking about the horrors of Auswitch on the BBC Breakfast programme, they referred to the slaughter of thousands of Jews and others.
You wouldn't know anything about the slaughter of gays if you only listened to the BBC.
I have just (in the last 1/2 hour) heard Radio Wales refer to the millions of Jews and other minorites including Gypsies and homosexuals who died in the concentration camps.
As mentioned in "The Final Solution" thread, the number of men killed for being homosexual was at the most 10-15,000.
This is a bit like rating Stalin and Hitler for badness purely on the grounds of the number of deaths they were responsible for.
It's "significant" if any group of people is identified for liquidation by the government of the country in which they live, surely?
I did get an email back from the BBC saying that they understood what I was saying and would try to be more inclusive.
The Holocaust of the Jews and Zigeuner was motivated by racial prejudices.
The murder of (at the most) 10k homosexuals wasn't.
The Jews and Zigeuner on the other hand were killed simply for their ontological state.
I think the chance of their being only 10000 who were homosexual amongst the how ever million were killed in the camps is rather small.
On Saturday we hosted what was for the most part a largely successful Halloween party -- save for the fake blood stains on the carpet and bathroom walls, a couple beer spills, unnecessary fights and the expected trashing of the kitchen and living room areas.
Alas, too little too late was the case thanks to the inept Wyatt Sexton who has been our starter since replacing Rix earlier in the season.
Prof Gary Mauser said that Britain was making the same mistake as Canada and Australia in focusing on legal owners - a section of the law-abiding community where gun crimes, such as the Dunblane massacre, were aberrations .
His warning comes as gun crime incidents are averaging about 29 a day in England and Wales, more than twice the level of when the Labour Government came to power in 1997 .
The ban expired in September and at the time of this posting, no one has been killed by any one of those weapons since the ban expired.
While the media use words like "military style," "assault" and "semiautomatic," the gun used in the slayings was not unlike a typical hunting rifle.
I look forward to Vang's conviction and I pray for the families of the victims.
The day the Nazis came to the hospital, someone came to our room and said: 'You have to cough, you have to cough a lot because they are afraid of the coughing, they don't want to catch an awful disease and they won't enter'.
Defense Secretary Donald Rumsfeld took part in a Q&A with the troops today that was anything but cozy.
From the Associated Press : "You go to war with the Army you have," Rumsfeld replied, "not the Army you might want or wish to have.
Wilson, an airplane mechanic whose unit, the 278th Regimental Combat Team of the Tennessee Army National Guard, is about to drive north into Iraq for a one-year tour of duty, put his finger on a problem that has bedeviled the Pentagon for more than a year.
Rumsfeld said the Army was sparing no expense or effort to acquire as many Humvees and other vehicles with extra armor as it can.
You can have all the armor in the world on a tank and a tank can (still) be blown up," he said.
However, it's the murder capital of the United States," he said.
U.S. Attorney Todd Graves said Montgomery contacted Stinnett through an online message board, and authorities zeroed in on her using computer forensics.
According to the criminal complaint, Montgomery traveled about 40 miles to Topeka, Kan., on Thursday to go shopping.
I don't understand how we can call this fetus-thing that was ripped from a mother's womb a "child" or "girl" in a society that sanctions partial-birth abortion.
Question for the pro-choicers: Being that it isn't yet the ninth month, can we still charge the killer with kidnapping?
The fight is a central theme of the contest to head the Democratic National, particularly between two leading candidates: former Vermont Gov.
Of course outspoken organizations such as Planned Parenthood, which gives a lot of money to Democrats, will fight with everything they've got to keep the Democratic platform as liberal as possible.
On a much sadder note, the Minister of Defense, Reggie White, died of heart attack this morning in his home at the age of 43.
He retired after the 2000 season as the NFL's all-time leader in sacks with 198.
Yates, in case you have forgotten, is the women from Texas who heinously drowned her five kids, aged 6 months to 7 years, one by one, in her bathtub.
Liberal feminist organizations rushed to Yates' defense, most notably the National Organization for Women, which provided money for her defense fund and held candlelight vigils.
No such ceremonies were held for her five dead children.
She was not tried in the deaths of the other two.
The blood red nation of China is trying to curb the effects of a devastating 20-year-old policy that outlawed women from having more than one child.
As a result, only about 100 girls are born for every 119 boys, because couples traditionally favor males.
So now by killing the males they can hopefully narrow the gender gap.
One such activist is Mao Hengfeng, who was dismissed in 1988 from her job at a Shanghai soap factory after becoming pregnant a second time.
Last April, the Shanghai public security bureau sentenced her to 18 months in a labor camp for campaigning against the one-child policy.
In a horribly deceitful manner, the Brady Campaign has released "report cards" for every state on their gun laws that supposedly shield children from gun violence.
The FDA may decide as soon as this week whether drug stores can sell the emergency contraception known as Plan B without a prescription to women age 16 and older.
Today, thousands of pro-life crusaders will participate in the March for Life in Washington D.C., to honor the defenseless children and hope for an eventual Supreme Court reversal.
They just can't pack up and leave.
A Colorado judge ordered two teen-age girls to pay about $900 for the distress a neighbor said they caused by giving her home-made cookies adorned with paper hearts.
Taylor Ostergaard, then 17, and Lindsey Jo Zellitte, 18, paid the judgment on Thursday after a small claims court ruling by La Plata County Court Judge Doug Walker, a court clerk said on Friday.
The Denver Post newspaper reported on Friday that the girls had decided to stay home and bake the cookies rather than go to a dance where there might be cursing and drinking.
The gunman began shooting inside the Hudson Valley Mall shortly after 3 p.m. in Kingston, nearly 90 miles north of New York City.
And because New York has such strict gun laws - meaning citizens are prohibited from concealing weapons - a gunner can use bag-toting shoppers as target practice because guns laws keep mall shoppers at his mercy.
Had an armed civilian been inside the mall, perhaps he could have intervened before the suspect began injuring people before he ran out of ammo.
From the St. Pete Times : Some Florida legislators want to give people the right to shoot an attacker in a public place.
But this legislation says a person who is under attack in a public place "has no duty to retreat.
Law-abiding people should not be told that if they are attacked, they should turn around and run," NRA lobbyist Marion Hammer told lawmakers.
Baxley held up a stack of more than 800 e-mails from Floridians who he said have written him to support the bill.
Currently, if one's life is threatened he/she must make sure it is impossible to escape before using deadly force on an attacker.
164 days after the expiration of the federal "assault weapons" ban some lunatic opened fire with an AK-47 outside a Texas courthouse.
God bless you, Mark Wilson, 52, a true patriot who died today trying to stop this despicable maniac.
The single largest political donor in the second half of 2004 was Sheila C. Johnson, of the Plains, who made five contributions totaling $320,490.
Johnson's donations last year included $287,490 for Domocratic gubernatorial hopeful Tim Kaine.
Just the folks who support his father-in-law on the condition he support their road plans.
Werkheiser out-raised his opponent by almost 2 to 1: Werkheiser $81,615; Albo $55,119.
Werkheiser leads all challengers statewide in total contributions raised and funds on-hand.
Nearly fifty-two percent of the district voted for John Kerry in 2004, and Governor Mark Warner won the district with similar margins in 2001.
I am humbled by the support of so many citizens in the 42nd District who are voting with their pocketbooks for a change in leadership.
Total contributions received: $81,615.42
Cash received: $67,814.09
Total contributions received: $55,119.75
Cash received: $55,119.75
Loans: $10,500 (from himself)
Graham's article has the interesting hook of quoting one of Peterson's rivals, former Congresswoman and State Sen. Leslie Byrne, as approving of the measure because it's "something that I've been talking about for some time now.
The Virginia Economic Developers Association has not taken a stance on the bill, but the organization's leadership is expected to meet tomorrow to discuss it.
Delegate Chap Petersen bill is nothing more than salt and pepper electioneering in the 2005 statewide campaign -- and is probably tied into the Democratic outsourcing clamor and growing threat of more manufacturing plants closing, which John Kerry politically contrived and sensationalized for the 04 presidential run.
Renowned UVA political scientist Larry Sabato this morning announced a $1,000,000 cash gift to the University of Virginia.
The gift, payable over three years, is the largest ever given the university by an active faculty member, according to UVA President John Casteen.
He maintains his political independence as well as any pundit and this donation affirms that the words he's always used to describe his commitment to UVA are genuine.
In the latest edition, staff writer Jeremy M. Lazarus reports that the Legislative Black Caucus celebrated killing a bill that would have merged the Department of Minority Business Enterprise (DMBE) with the Department of Business Assistance (DBA).
I believe any neutral management consultant worth his or her salt would recommend a merger of the two organizations.
Former Senator Chuck Robb hasn't been heard from lately.
(Basically they are slush funds for local politicians, who too often sluice the federal money to their developer friends to build ugly downtown hotels.)
The line of defense Kaine used was that Tugle had not really raped the grandmother because "forcable sodomy was not rape according to the law at the time.
The commitee action comes two days before House and Senate budget conferees are expected to begin negotiating differences in the respective proposals.
What if Chichester had been elected Lt. Gov, instead of Wilder, all those years ago?
Former Governor Gerald Baliles, in this same vein, has advocated a realignment of the two houses in a way that serves commonalities.
Back in 1996, budget cuts eliminated the job of State Archaeologist.
The last State Archaeologist, Catherine Slusser, is still around, according to the article, serving the Department of Historical Resources.
I nominate John K. for Virginia's first poet laureate.
Virginia is apparently going to be build a data center in Richmond, a back-up data center, and a help desk/call center as a follow-on to the creation of VITA, the Virginia Information Technology Agency.
Barnie, have you ever been to the National Conservation and Training Center near Shepherdstown, WVA?
That's the only Byrd pork project I have ever visited.
When the chain passed from its private owners a few years ago, problems began.
These problems multiplied when the New England chain Stop n' Shop acquired Giant.
BUSH WON!
The world is a much better place now that the terrorist Yassar Arafat is dead.
This guy was one of the early innovators of terrorism in this century and he is protrayed by the Main Stream Media (MSM for short) as a "freedom fighter".
Because of him millions of palestinians chose "jihad" over peace with Isreal.
UPDATE 1 - Drudge is reporting that Arafat has been skimming 2 million a month from the gasoline trade in the territories
MAG: Arafat Skimmed $2 Million a Month From the Gas Trade Sun Nov 14 2004 09:53:40 ETNew York
People close to Fayyad's investigation told TIME of Arafat's skimming from the gas trade.
Breaking the gasoline smuggling and corruption boosted the Palestinian Authority's official treasury by $10 million a month and cut gas prices for ordinary Palestinians.
official tells TIME, "they'll pay her a pension, and that's it.
People familiar with Arafat's finances say the Palestinian leader sent Suha $200,000 a month out of the Palestinian Authority's budget for the Office of the President.
This policy would just make it easier for the enemy to get within our borders.
Just reported from AP that Condi Rice has been chosen by President Bush to become the new Secretary of State for his second term.
Here are some of the fine achievements of the terrorist Marwan Barghouti Marwan Barghouti (born June 6, 1958) is a Palestinian leader from the West Bank and a leader of the Fatah movement that forms the backbone of the Palestinian Authority and the Palestine Liberation Organization (PLO).
Barghouti was one of the major leaders of the First Intifada in 1987, leading Palestinians in a mass uprising against Israeli occupation of the West Bank.
In 1996, he was elected to the Palestinian Legislative Council, in which he advocated peace with Israel, sometimes coming in conflict with Yasser Arafat.
By the summer of 2000, Barghouti and Arafat had grown increasingly at odds with each other, with Barghouti accusing Arafat's administration of corruption and his security services of human rights violations, and Arafat was planning to fire him shortly.
However, as the Second Intifada began, Barghouti became increasingly popular as a leader of the Fatah Tanzim militia.
Under Barghouti, the Tanzim has also carried out suicide bombings in Israel under the name al-Aqsa Martyrs' Brigades.
Release a known terrorist to run the PLO and that will bring about peace, give me a effin break
On Sunday he wrote of two Iraqi soldiers who didn't see us as conquerors but as allies when the Mosul bombing occurred.
One piece of shrapnel sliced through the femoral artery of a U.S. soldier and his only chance for survival was in the hands of these two Iraqis.
They moved the soldier to a MEDVAC vehicle via two-man litter carry.
When the dust settled and the mess tent had been evacuated, everybody who could talk was questioned about their health.
When the medics came to the two Iraqis, the ING soldiers only wanted to know how everybody else was.
No matter what the MSM tries to tell you, there are Iraqi's who will help the allies, who will fight alongside them and put their lives at risk to make sure Democracy succeeds in their country.
This brings to mind a speech Prime Minister Tony Blair gave recently while visiting Iraq.
The FBI, concerned that terrorists could use lasers as weapons, is investigating why laser beams were directed into the cockpits of seven airplanes in flight since Christmas.
Laser beams can temporarily blind or disorient pilots and possibly cause a plane to crash.
A federal law enforcement official, who declined to be identified by name, said Thursday there is no evidence of a plot or terrorist activity.
That's not the sort of thing you pick up at a military surplus store.
It sounds like an organized effort to cause airline accidents," Thompson said.
Michelle Malkin has a post about this today where some outlets have stopped selling lasers.
This Isn't Writing, It's Typing has a great post out with a ton of info, some of it quite scary A more frightening scenario is that terrorists may have obtained a Chinese-produced ZM-87 laser blinder which is specifically designed to blind eyesight.
They had planned to use the laser against Tokyo policemen, but the plan failed when the laser malfunctioned during the testing stage.
I found the following report that was presented to Congress recently about the shoulder launched missle threat to airliners, which this might very well be a precursor to: Recent events have focused attention on the threat that terrorists with shoulder fired surface-to-air missiles (SAMs), referred to as Man-Portable Air Defense Systems (MANPADS), pose to commercial airliners.
Procedural improvements such as specific flight crew training, altering air traffic procedures to minimize exposure to the threat, and improved security near airports may be less costly than countermeasures and could more immediately help deter domestic terrorist attacks.
While this legislation is still under consideration, Homeland Security appropriations designated $60 million in FY2004 and $61 million in FY2005 to fund a program to develop and test prototype missile countermeasure systems for commercial aircraft based on existing military technology.
One is the death of Yasser Arafat.
A second reason is Europe's growing worries about Islamic terrorism.
The murder in November of Theo van Gogh, a provocative Dutch filmmaker, at the hands of an Islamic militant has been called Europe's 9/11.
His thumping re-election, however, shows that he represents a large body of conservative American opinion.
Nicolae Mischie, authoritarian leader of a district organization of the main opposition party, has been jailed.
Romania voted in the last December, ousting the so-called socialist party PSD (Social-Democratic Party).
His paper was on a political personality of the 19th century and Mischie bought the house where his paper's subject lived.
Local leaders did their jobs, but national leaders, pressuring TV stations to lie, associating with old communist ex-president Ion Iliescu, failed to win in big cities.
PSD is building a strategy for the 4 years to come and they are going to elect a leader.
It is known that communist leaders die in office (as judges of the U.S. Supreme Court) and Ion Iliescu won't be different.
Mischie was right to criticize the national leaders, because PSD got a good share in the elections in his area.
Three police stations in Haditha, a small town west of Ramadi, were assaulted by groups of insurgents.
-Immediate withdrawal of US and Iraqi security forces from the Anbar governorate and the handover of security responsibilities to former army officers from Anbar.
-The removal of certain officials (most of them from Shi'ite Islamic parties such as Ibrahim Al-Ja'fari) from governmental positions.
Sidenote: Mu'awiya bin Abi Sufyan was the governor of Syria during the 7th century and he fought Imam Ali bin Abi Talib (Muhammed's son-in-law) over the Caliphate after the assassination of Caliph Othman.
Refugees have been pouring out of Fallujah over the last few days into Baghdad and the surrounding areas.
Refugees in Baghdad have confirmed the rumours that the 'Mujahideen' are forcing men from 15-50 years old to stay and that they were threatened with execution if they refuse to carry arms in defense of the town.
I am tired, hungry, and I leave for work and get home from work in the dark.
Now, if you'll excuse me, I have to go stalk the lobby for the girls that are bringing me my Krystals.
It's now just one day until I hop in the car and head back in time to the loveliest village on the Plains...Auburn, Alabama.
Can someone tell me why one of my friends or family members hasn't smacked me because of it?
It seems that in recent years, instead of doing the people's business, good ole Linda has spent her time stealing over 600 grand in Federal Education funds.
One thing that made me laugh is that she showed up at her indictment in a fur coat.
Ummm, am I the only one that learned anything from the Michael Irvin drug trial of the mid 90's?
Schrenko stole 20 times what Martha Stewart did, and I bet she won't see the wrong side of a jail cell door, and that's sad.
This isn't a football game, and it's not two drunken cousins fighting at a family reunion.
I want to know where the Federal criminal charges against all parties involved are.
A year ago, the program was in disarray and the coach was one poorly executed plane trip away from being fired by an over-zealous and too empowered booster with a fat checkbook.
I'm reading ESPN this morning when I stumbled across the story where Kobe Bryant said he'd like to sit down with Shaq and apologize to him for "involving him in my troubles.
So he told the media that he should have done what Shaq always did, just pay the women to shut up.
Kobe also alleged that O'neal had paid upwards of one million dollars in this way as hush money over the years.
He found the lane to the farm and drove up into the farmyard, where he was met by the farmer.
Coming from the other direction, Jacksonville DB Donovin Darius unloaded chin high on Ferguson with a vicious clothesline.
This was a vicious, arm cocked and swinging clothesline that literally could have torn Ferguson's head off of his body.
One sidenote here is that, despite their rabid fandom and the situation, not one thing was thrown at the offending player as he left the field.
This was the most vicious and blatantly dirty play I have seen in the NFL since Jim McMahon was body slammed to the ground in the mid 80's about five seconds after he had released a pass.
In this day and age of bigger, stronger and faster players, injuries are going to happen accidentally all of the time.
There is simply no room for the kind of play that resulted in Ferguson's injury.
If not, I fully expect the Packers and many other teams to handle this matter "on the field" with Darius being the target of similar attacks by tight ends and offensive lineman.
I am happy she left the note and took responsibility for it, but what in the fuck is going on that every couple of months I'm taking cars to the shop for things that are not my fault?
I will return this piece of shit on Friday, only to rent another vehicle Monday morning while we take the wife's car to the shop to get her 1400 bucks worth of damage repaired.
I plan to call her this morning and tell her the total, complete with my rental car for a week.
A year ago, Tuberville was one reporter's abililty to find an out of place airplane in Ohio away from being fired BEFORE the Alabama game.
Then, the AD and President get canned, a booster starts down the long road to shun-ville, and Tuberville keeps smiling and saying the right things.
He could have sex with an endangered Bald Eagle, and they'd STILL have to pay him.
It seems that AD and frequent "No we didn't" Ohio State front man Andy Geiger is "retiring" after 11 years at the helm.
Allegations have come to light that several OSU players received illegal benefits including cash, access to cars, etc.
Of course, it was discovered that his men's basketball coach had directly given six grand to a Yugoslavian recruit, but that was just his stipend for travel and coach Jim O'Brien was just having a problem with the currency exchange rates...right Andy?
That means no team would own any player, and the owners would be free to sign whomever they'd like using the "fiscal restraint" they all droned on and on about all year.
Shares of Martha Stewart Living Omnimedia , a company whose name is so breathtakingly self-promoting it makes me long for the days when every single entity involve in real estate or casinos was called Trump, continues to soar; it rose $1.78, or 7.29%, on news that the company's namesake will star in a new TV show once she, er... gets out of prison.
Now, I know there have been succesful companies that dealt with crooks (Warner Communications, which started as a merger between business in the three most mob-influenced industries around, comes to mind), but it's a gamble and not a business strategy.
The company's performance wasn't all that hot even before the CEO went to prison, and until very recently the stock price reflected that.
And she's been convincted of obstruction of justice.
This runup is based on the inexplicable hope that now that the head of the firm and the embodiment of a much-resented brand is no longer doing time for lying to the Federal government, they'll be able to really coin some money.
That business is O-V-E-R -- Between pay-per-view, video-on-demand, pirated movies, high-bandwidth Internet broadcasts, and the increasing availability of other media, it takes some faith to see any future for movie rentals.
The recent rumors about WalMart's plans to buy out a shipping company have given rise to the fear that the company may go the conglomerate route.
So Oracle and Peoplesoft , who spent the last 18 months insulting one another in every imaginable way, are finally tying the knot ?
How much of Peoplesoft's most valuable -- human -- resources will walk out the door the day their options vest?)
I'll have to stick with condemning the merger as a totally unworkable deal between two sides who absolutely hate each other.
Needless to say, Wynn sold when everyone else bought, and he made it through the cannibalizing near-collapse those casinos faced in the early 90's.
Auctioneers reported a $9.3 billion winning bid for Yuganskneftgaz -- the company's main asset, worth two to three times that amount -- by an anonymous company located in Tver.
It turns out the anonymous company, BaikalFinansGroup, shares an address with OOO Tverneftemash, which was recently bought by ZAO Gazpromgeocomservice, not to ever be confused by the similarly-named Gazprom (which by the way has a similar logo).
Gazprom may have arranged some last-minute debt financing, or might have an outside partner, but I seriously doubt they weren't in some way involved with the company that won the auction.
Watching a stock drop after hours, open lower, and close even lower than that makes me wonder just who's selling: a runup usually builds on a gradual crescendo of greater-fool theory -- everyone thinks they can always sell to someone dumber -- and ends when the greatest fool yet gets sick of the whole thing and bails.
Anyway, I still think the Vioxx risk is overestimated -- if the tobacco industry can sell something with no health benefits for years, get sued, and 1) Keep the product on the shelves, 2) Remain in business, and 3) do 2) to the tune of several billion dollars per year in profits, we Merckers might be safe.
It's a dying organization, and this will be just the jolt it needs for another couple decades of somnambulant staggering before being ultimately replaced by far more efficient companies.
The Capital Spectator reports on the latest: Not only China, but India's state oil company has decided to get into the Yukos-dismemberment trade .
But when an outsider buys into the business once it's established itself as important, but before it's really gotten profitable, it's big news.
For now, it's just a rumor that Ask Jeeves is buying Bloglines .
Apparently Yuganskneftegaz, which was sold to an independent buyer who turned out to be an apparatus of the state (yes, the same state that 1) forced Yukos to do the auction, and 2) ran the auction, not that 3) this is suspicious or anything), and which was then being bought with foreign assistance, is not being bought with foreign assistance.
Anyway, it looks like they're denying Chinese involvement to avoid a lawsuit , which is funny -- you'd think they might know someone in the Russian judiciary who could help them out.
Today, Ask Jeeves made their official announcement about acquiring Bloglines.
And this is, as far as I know, the first time since the Allegheny deal that there's been a hostile takeover using debt.
And then MCI just sort of accepted a Verizon deal without really bothering anybody .
And now, they're swallowed by Just Another Monolith.
Will we have that at the Fed, when Greenspan leaves
Northshore Management, the hedge fund firm accused of stealing millions of dollars in client funds, is now facing actual SEC action .
Though, of course, there's always the chance that these fund managers were stupid and shortsighted, not actually criminal; apparently, the money stolen was lent to or invested in companies the managers controlled -- so they're guilty of front-running, at the least.
These insider sales were certainly stupid, and probably criminal (though the legal proof may be hard to come by) but the solution is easy enough: They need to buy stock from the company itself, at some premium to the prices at which they sold -- they'll have the same stake as before, the shareholders would have gotten their money back (since the premium goes to the company, which is owned by the shareholders), and there's no need to disrupt their business by taking the matter to court.
What's notable in this debate, however, is that according to MSN Moneycentral , tobacco executives are attacking the tax by noting that "While North Carolina's excise tax is only 5 cents, the total taxes given to North Carolina by smokers adds up to more than 61 cents per pack.
Okay, okay -- since the tobacco companies pay lots of money to the states, that's technically accurate.
The conference was being held by a new group called Students for Responsible Business.
In 2004, I had the opportunity to attend their conference hosted by The University of Texas McCombs Business School.
Approximately 900 people attended the 2004 conference.
I met student after student intent on harnessing the forces of business and capitalism to improve the world.
But on the subject of succession, those two look like role models compared with insurance giant American International Group Inc. ( AIG ), whose aging CEO has no plans to retire.
Maurice R. "Hank" Greenberg, who turns 80 in May, groomed two sons to be successors, but both have since left AIG.Greenberg Sr. then created an office of the chairman in 2002, which includes co-COOs Martin J. Sullivan and Donald P. Kanak.
Both are considered possible successors, but the board won't know Greenberg's preference until his departure, when it opens a sealed letter.
Is there high turnover among senior managers?
If the CEO is new, I also look at the performance of the CEO's previous company.
I am most concerned if the fortunes of the prior employer took a sudden turn for the worse after the CEO left.
Yesterday's bad day for Krispy Kreme included some speculation that the new securities lawsuit filed against the company would be granted class action status.
If you are interested in getting information about securities class actions for a company, you should check out the Stanford Law School's Securities Class Action Clearinghouse .
Researchers affiliated with the clearinghouse just released an interesting report about securities class action trends during 2004.
It can also be helpful if you are looking for a nice new job.
You might also want to be wary if the CEO or a bunch of other top executives have been replaced.
Now US Airways has reduced flights out of Pittsburgh by 28% since January of 2004 and is in real danger of folding completely.
So I will thankfully accept the low fares, bemoan the loss of food on flights, and watch these companies parade in and out of bankruptcy.
Both companies have been penalized for these actions and have continued to restructure operations, sell assets, and layoff employees.
Here to debate medical malpractice reform are consumer advocate Ralph Nader and Dr. Donald Palmisano, the president-elect of the American Medical Association.
That runs against the fact that so many of them are just leaving their practice because they can't afford it.
Are we going to allow severely injured people who have found a lung taken out that's the wrong lung or a double mastectomy that wasn't indicated that was inflicted on a woman in the Midwest, or that organ transplant that was incompatible on that 17-year-old teenager in North Carolina.
Are we going to say to these and so many others, you can't have your full day in court?
There was a hear on Capitol Hill today.
He's the father of a little girl, 13-month-old girl, who he said today died because of medical malpractice.
She died awaiting surgery.
Does that look like a Lottery winner to you, holding a picture of his dead baby?
That's why we founded the National Patient Safety Foundation.
The patient had to be airavacked and by that time it was too late to prevent the brain damage.
Who are you, who's our president to tell him that his suffering is only worth $250,000 for the loss of a child?
And in some states, for example, there are doctors that are -- you know, there are 45 payouts in ten years and they're not disciplined by the state medical board.
I mean, you've got 5 percent of the doctors accounting for over 55 percent of the payoffs, Paul.
Right now in South Florida, in South Florida, the latest poll shows that every neurosurgeon has been sued.
The average number of suits against a neurosurgeon is five in South Florida.
I'm in charge of getting everyone excited about contacting organizations so Marcella can meet with them.
Remember to stress that Marcella can either meet with the execs or the whole group (whatever works best), that she will be talking briefly, and that she will be there because she wants to learn about that group's concerns and issues at A&M.
Ok guys, sorry for the long e-mail and the rambling, but I want to make sure that I have everything covered.
An old friend, Joseph Britt of Kennesaw, GA, recently emailed to ask about anti-immigration as an issue for Virginia Democrats.
The employers who hire them instead of raising wages to attract native-born Americans and legal immigrants.
And families who hire cheap domestic labor, whether to clean the house, wash the laundry or maintain the lawn.
Poor, native-born Americans who otherwise would be paid higher wages for their manual labor.
we've seen in the past in bosnia for example, you held elections and all of the old ethnic thugs get into power because they have organization and they have money and they stop the process of genuine building of democracy.
a key faction bidding for control announced it will protest the presence of a prominent iraqi exile leader.
the head of the iraqi democratic movement says his group will hold a demonstration in nasiriyah to denounce the presence of ahmad chalabi.
he was escorted into iraq tuesday by u.s. marines.
chalabi staged his own rally yesterday to support his bid to become the next leader of iraq.
According to a poll by Kyodo news agency released Saturday, 78 of 100 people surveyed opposed the military action in Iraq.
Several police officers were treated for the effects of gas after the ensuing clashes -- a result, police said, of the demonstrators using self-defence devices.
Organisers claimed that some 250,000 people attended the rally, creating a human column some three kilometres (1.8 miles) long.
The city assigned 2,000 police officers to the rally, including undercover officers who carried beeper-sized radiation detectors and other counter-terrorism equipment.
Though opinion polls have shown public support for the war rising in the United States, opposition to military intervention in Iraq has given rise to an impassioned campaign.
Iraq war: An unelected extremist vs. an unelected extremist," and "Take the toys away from junior.
Several thousand demonstrators also gathered outside the White House in Washington, accompanied by a major security presence.
We support our troops -- bring them home!
It's crazy that we're bombing Iraq.
Holding a framed picture of her son, serving with the Army's 3rd Infantry Division in Iraq, she said she didn't know whether he was dead or alive.
I'm here to support him and others who are fighting for their country.
They wouldn't be here if it weren't for the freedoms that others fought for," she said.
Protesters also gathered in their thousands in Halifax, Calgary, Edmonton and Vancouver.
