# Supplementary material for: Graph-based event schema induction in open-domain corpus
Source: PeerJ Comput Sci. 2024 Jun 28;10:e2155. doi: 10.7717/peerj-cs.2155 (PMC11639125; doi:10.7717/peerj-cs.2155)
Supplement: Supplemental Information 1 [file peerj-cs-10-2155-s001.zip › GESI/dataset/ACE_2005/get_corpus.py]

import json
from tqdm import tqdm
import pickle as pk
import os

json_path = "ace_train.json"
corpus_path = "corpus.txt"
corpus_info_path = "corpus_info.pk"
corpus_type_count_path = "corpus_type_count.json"
out_corpus = [] # 无标注语料（聚类用）
out_corpus_info = [] # 有标注语料（评估用）
event_count = {}
index = 0

with open(json_path, "r", encoding="utf-8") as f:
    docs = json.load(f)
    for doc in tqdm(docs):
        sentence = doc['sentence']
        sentence = sentence.strip("\"")
        sentence = sentence.strip("\'")
        sentence = sentence.strip()
        event_mentions = doc['golden-event-mentions']
        # 去掉没有mention的句子
        # 去掉含有多个mentions的句子
        # 去掉mention里没有arguments的句子
        if len(event_mentions) != 1 or len(event_mentions[0]['arguments']) == 0:
            continue
        mention = event_mentions[0]
        trigger = mention['trigger']['text']
        event_type = mention['event_type']
        if event_type == '':
            continue
        e = {
            "id": index,
            "type": event_type,
            "sentence": sentence,
            "trigger_word": trigger,
            "arguments": mention['arguments']
        }
        out_corpus_info.append(e)
        index += 1
        # count
        event_count.setdefault(event_type, 0)
        event_count[event_type] = event_count[event_type] + 1
            
        # output
        out_corpus.append(sentence)
        
if os.path.exists(corpus_path):
    os.remove(corpus_path)
if os.path.exists(corpus_info_path):
    os.remove(corpus_info_path)
if os.path.exists(corpus_type_count_path):
    os.remove(corpus_type_count_path)

with open(corpus_path, "w", encoding="utf-8") as f:
    for line in out_corpus:
        f.write(line + '\n')
with open(corpus_info_path, "wb") as f:
    pk.dump(out_corpus_info, f)
with open(corpus_type_count_path, "w", encoding="utf-8") as f:
    f.write(json.dumps(event_count) + "\n")

event_sum = 0
type_sum = 0
for k, v in event_count.items():
    event_sum += v
    type_sum += 1
print("event sum is {}\n".format(event_sum))
print("type sum is {}\n".format(type_sum))
