# Supplementary material for: Graph-based event schema induction in open-domain corpus
Source: PeerJ Comput Sci. 2024 Jun 28;10:e2155. doi: 10.7717/peerj-cs.2155 (PMC11639125; doi:10.7717/peerj-cs.2155)
Supplement: Supplemental Information 1 [file peerj-cs-10-2155-s001.zip › GESI/dataset/MAVEN_ERE/get_corpus.py]

import json

# from nanoid import generate
import pickle as pk
import os

json_path = "train.jsonl"
corpus_path = "corpus.txt"
corpus_info_path = "corpus_info.pk"
corpus_type_count_path = "corpus_type_count.json"
out_corpus = []  # 无标注语料（聚类用）
out_corpus_info = []  # 有标注语料（评估用）
event_count = {}
index = 0
with open(json_path, "r", encoding="utf-8") as f:
    for item in f.readlines():
        doc = json.loads(item)
        sentences = doc['sentences']
        visited = set() # we define: one sentence only one event
        for event in doc['events']:
            event_type = event['type']
            if event_type == '':
                continue
            for mention in event['mention']: # 1 6 3 0 2 3
                sent_id = mention['sent_id']
                if sent_id in visited:
                    continue
                sent = sentences[sent_id].strip()
                if '\\u' in sent:
                    continue
                e = {
                    "id": index,
                    "type": event_type,
                    "sentence": sent,
                    "trigger_word": mention['trigger_word'],
                    "arguments": None,
                }
                visited.add(sent_id)
                index += 1
                out_corpus_info.append(e)
        
                # count
                event_count.setdefault(event_type, 0)
                event_count[event_type] = event_count[event_type] + 1
                    
                # output
                out_corpus.append(sent)
        
if os.path.exists(corpus_path):
    os.remove(corpus_path)
if os.path.exists(corpus_info_path):
    os.remove(corpus_info_path)
if os.path.exists(corpus_type_count_path):
    os.remove(corpus_type_count_path)

with open(corpus_path, "w", encoding="utf-8") as f:
    for line in out_corpus:
        f.write(line + '\n')
with open(corpus_info_path, "wb") as f:
    pk.dump(out_corpus_info, f)
with open(corpus_type_count_path, "w", encoding="utf-8") as f:
    f.write(json.dumps(event_count) + "\n")

event_sum = 0
type_sum = 0
for k, v in event_count.items():
    event_sum += v
    type_sum += 1
print("event sum is {}\n".format(event_sum))
print("type sum is {}\n".format(type_sum))
