# Supplementary material for: Graph-based event schema induction in open-domain corpus
Source: PeerJ Comput Sci. 2024 Jun 28;10:e2155. doi: 10.7717/peerj-cs.2155 (PMC11639125; doi:10.7717/peerj-cs.2155)
Supplement: Supplemental Information 1 [file peerj-cs-10-2155-s001.zip › GESI/dataset/read_file.py]

import pickle as pk

import networkx as nx

dataset = "./ACE_2005"

result_files = [
    "corpus_info.pk",
    # "parsed_corpus.pk",  # W Parse Corpus and Extract Subject-Verb-Object Triplets
    # "word_graph.pk",  # Word Graph
    # "parsed_corpus_salient_verbs.pk",  # Select Salient Verb Lemmas
    # "parsed_corpus_salient_obj_heads.pk",  # Select Salient Object Heads
    # 'parsed_corpus_obj2obj_head_info.pk', # Select Salient Object to Object Heads
    # "parsed_corpus_salient_po_mention_features.pk",  # Generate Features for Each Salient <Predicate Lemma, Object Head> Mention
    # "po_mention_disambiguated.pk",  # Disambiguate Predicate Senses
    # "po_tuple_features_all_svos.pk",  # Generate Features for Each Salient <Predicate Sense, Object Head> Tuples
    # "ve_graph.pk",
]
results = []

for path in result_files:
    with open("{}/{}".format(dataset, path), "rb") as f:
        results.append(pk.load(f))

# for word, sal in results[0].items():
#     if "\\" in word:
#         print(word, sal)

print("...")
