# Supplementary material for: Graph-based event schema induction in open-domain corpus
Source: PeerJ Comput Sci. 2024 Jun 28;10:e2155. doi: 10.7717/peerj-cs.2155 (PMC11639125; doi:10.7717/peerj-cs.2155)
Supplement: Supplemental Information 1 [file peerj-cs-10-2155-s001.zip › GESI/disambiguate_verb_sense.py]

import argparse
import pickle as pk
import json
import rbo
import numpy as np
from nltk.stem import WordNetLemmatizer
from collections import defaultdict
import math
from tqdm import tqdm
import os
import args

lemmatizer = WordNetLemmatizer()


def cosine_similarity_embedding(emb_a, emb_b):
    return np.dot(emb_a, emb_b) / np.linalg.norm(emb_a) / np.linalg.norm(emb_b)


def aggregate_sense_feature_by_ranking(bert_expanded_verbnet):
    """Return lemma -> sense with features
    {
        lemma 1: {
            sense1: [{'expd_lemma1': score, 'expd_lemma2': score, ...}, sense_embed],
            sense2: [{'expd_lemma1': score, 'expd_lemma2': score, ...}, sense_embed],
        },
        lemma 2: {
            sense1: [{'expd_lemma1': score, 'expd_lemma2': score, ...}, sense_embed],
            sense2: [{'expd_lemma1': score, 'expd_lemma2': score, ...}, sense_embed],
        }
    }
    """
    lemmatizer = WordNetLemmatizer()
    lemma2sense_features = {}
    for lemma, info in tqdm(
        bert_expanded_verbnet.items(), desc="generate verb sense features"
    ):
        lemma2sense_features[lemma] = {}
        for sense_id, sense in enumerate(info["senses"]):
            sense_feature = defaultdict(float)
            sense_embed = sense["sense_embed"]
            for example_w_expansion in sense["examples_w_expansion"]:
                for ele in example_w_expansion[1]:
                    expd_results = ele["expansion_results"]
                    expd_lemma2rank = {}
                    for expd_lemma_rank, term in enumerate(expd_results):
                        expd_lemma = lemmatizer.lemmatize(term["token_str"], "v")
                        if expd_lemma not in expd_lemma2rank:
                            expd_lemma2rank[expd_lemma] = 1 + expd_lemma_rank

                    for expd_lemma, expd_lemma_rank in expd_lemma2rank.items():
                        sense_feature[expd_lemma] += 1.0 / math.log(1 + expd_lemma_rank)
            sense_feature = dict(sense_feature)
            sorted_features = {
                ele[0]: ele[1]
                for ele in sorted(sense_feature.items(), key=lambda x: -x[1])
            }
            lemma2sense_features[lemma][sense_id] = [sorted_features, sense_embed]
    return lemma2sense_features


def disambiguate_word_sense(verb_info, lemma2sense_features, options):
    """
    verb_info corresponds to one verb mention and is represented as a dict {
        'verb': str,
        'verb_embed': str,
        'verb_expansion_results': List[{'token_str': str, 'score': float}]
    }
    options is a dictionary of potential wsd parameters
    """
    sense_top_k = options.get("sense_top_k", -1)

    lemma = verb_info["verb"]
    expd_results = verb_info["verb_expansion_results"]
    lemma_embed = verb_info["verb_embed"]
    if lemma_embed is None:  # not salient predicate mention thus no embedding feature
        return -2
    if lemma not in lemma2sense_features:  # lemma does not appear in the dictionary
        return -1
    if len(lemma2sense_features[lemma]) == 1:  # only one sense, nothing to disambiguate
        return 0

    # get verb mention features
    expd_lemma2score = defaultdict(float)
    for rank, ele in enumerate(expd_results):
        expd_lemma = lemmatizer.lemmatize(ele[0], "v")
        expd_lemma2score[expd_lemma] += 1.0 / math.log(2 + rank)
    expd_lemma2score = dict(expd_lemma2score)
    sorted_expd_lemma = [
        ele[0] for ele in sorted(expd_lemma2score.items(), key=lambda x: -x[1])
    ]

    # start disambiguation
    sense_id2rbo_score = {}
    sense_id2embed_score = {}
    for sense_id, sense_feature in lemma2sense_features[lemma].items():
        ranked_sense_feature = list(sense_feature[0].keys())[:sense_top_k]
        rbo_score = rbo.RankingSimilarity(sorted_expd_lemma, ranked_sense_feature).rbo()
        sense_id2rbo_score[sense_id] = rbo_score

        sense_embed = sense_feature[1]
        if sense_embed is None or lemma_embed is None:
            embed_score = 0.0
        else:
            embed_score = cosine_similarity_embedding(sense_embed, lemma_embed)
        sense_id2embed_score[sense_id] = embed_score

    sense_id2final_score = {
        sense_id: sense_id2rbo_score[sense_id] * embed_score
        for sense_id, embed_score in sense_id2embed_score.items()
    }
    sorted_senses = sorted(sense_id2final_score.items(), key=lambda x: -x[1])
    return sorted_senses[0][0]


def main(mention_file, save_path, dict_file):

    with open(dict_file, "r") as read_file:
        verb_sense_dict = json.load(read_file)

    with open(mention_file, "rb") as f:
        parsed_data = pk.load(f)

    lemma2sense_features = aggregate_sense_feature_by_ranking(verb_sense_dict)

    parsed_data_wsd = {}
    options = {}
    options["sense_top_k"] = 10
    for svo_id, svo in tqdm(parsed_data.items(), desc="disambiguate svo verbs"):
        sense_id = disambiguate_word_sense(svo, lemma2sense_features, options)
        parsed_data_wsd[svo_id] = sense_id

    if os.path.exists(save_path):
        os.remove(save_path)
    with open(save_path, "wb") as f:
        pk.dump(parsed_data_wsd, f)


if __name__ == "__main__":
    # parser = argparse.ArgumentParser()
    # parser.add_argument(
    #     "--mention_file", help="input <predicate, object head> mentions pickle file"
    # )
    # parser.add_argument("--save_path", help="output file path")
    # parser.add_argument(
    #     "--dict_file",
    #     default="./resources/verb_sense_dict_w_features.json",
    #     help="input file for verb sense dictionary",
    # )
    # args = parser.parse_args()
    # print(vars(args))

    # debug
    # main(
    #     "./covid19/corpus_parsed_svo_salient_po_mention_features.pk",
    #     "./covid19/po_mention_disambiguated.pk",
    #     args.dict_file,
    # )

    main(args.mention_file, args.save_disambiguated_path, args.dict_file)
