# Supplementary material for: Graph-based event schema induction in open-domain corpus
Source: PeerJ Comput Sci. 2024 Jun 28;10:e2155. doi: 10.7717/peerj-cs.2155 (PMC11639125; doi:10.7717/peerj-cs.2155)
Supplement: Supplemental Information 1 [file peerj-cs-10-2155-s001.zip › GESI/evaluate.py]

# 1. 聚类性能评估-ARI（调兰德指数）https://zhuanlan.zhihu.com/p/145856959
# 2. 归一化互信息(NMI)评价指标 https://blog.csdn.net/hang916/article/details/88783931
# 3. 准确率（accuracy）
# 4. 聚类评价指标BCubed Metric https://zhuanlan.zhihu.com/p/57897957

import pickle as pk
from tqdm import tqdm
import json
import os
from sklearn import metrics
import numpy as np
import itertools
import args
from collections import defaultdict


class Evaluator:
    def __init__(self, dataset, cluster_file, n_clusters) -> None:
        self.prefix = "./dataset/{}/".format(dataset)
        self.n_clusters = n_clusters
        # result_files = [
        #     'corpus_parsed_svo.pk', # Parse Corpus and Extract Subject-Verb-Object Triplets
        #     'corpus_parsed_svo_salient_verbs.pk', # Select Salient Verb Lemmas
        #     'corpus_parsed_svo_salient_obj_heads.pk', # Select Salient Object Heads
        #     'corpus_parsed_svo_obj2obj_head_info.pk', # Select Salient Object to Object Heads
        #     'corpus_parsed_svo_salient_po_mention_features.pk', # Generate Features for Each Salient <Predicate Lemma, Object Head> Mention
        #     'po_mention_disambiguated.pk', # Disambiguate Predicate Senses
        #     'po_tuple_features_all_svos.pk', # Generate Features for Each Salient <Predicate Sense, Object Head> Tuples
        # ]
        self.po_mention_file = "parsed_corpus_salient_po_mention_features.pk"
        self.po_sense_file = "po_mention_disambiguated.pk"
        self.corpus_parsed_file = "parsed_corpus.pk"
        self.cluster_file = cluster_file
        self.labeled_file = "corpus_info.pk"  # labeled data
        self.embeds_path = "./dataset/{}/clusters_/embed_45.pt".format(dataset)

        print("readFile...")
        with tqdm(total=4) as pbar:
            self.po_mention = self.readPickle(
                self.prefix + self.po_mention_file, "rb", pbar
            )
            self.po_sense = self.readPickle(
                self.prefix + self.po_sense_file, "rb", pbar
            )
            self.parsed_svo = self.readPickle(
                self.prefix + self.corpus_parsed_file, "rb", pbar
            )
            self.labeled = self.readPickle(self.prefix + self.labeled_file, "rb", pbar)

        self.clusters_labels = []  # 每个簇的标签
        self.clusters_size = []  # 每个簇的大小
        self.labels_true = []  # 真实标签
        self.labels_pred = []  # 聚类结果的标签
        self.labels_true_label = []  # 真实标签(标签名)
        self.labels_pred_label = []  # 预测标签(标签名)
        self.labels_index = {}  # 真实标签的索引
        self.index_labels = {}  # 索引对应的真实标签
        self.labels_count = []  # 每个簇中每个类别的数量
        self.labels_freq = defaultdict(int)  # 真实标签中每个类别的频率
        self.pred_labels_freq = defaultdict(int)  # 预测标签中每个类别的频率
        self.strategy = "None"
        self.selected_embed_index = []  # 选中的嵌入向量的索引

        self.getPOsTrueLabel(self.prefix + self.cluster_file)

    def readPickle(self, path: str, mode: str, pbar) -> None:
        with open(path, mode) as f:
            res = pk.load(f)
            pbar.update(1)
            return res

    def getLabelBySentId(self, sent_id: str) -> str:
        # print("getLabel...")
        return self.labeled[int(sent_id)]["type"]
        # for k, v in self.po_mention.items():
        #     if v['verb'] == verb and v['obj_head'] == obj and str(self.po_sense[k]) == verb_sense:
        #         sent_id = int(k.split('_')[0])
        #         sent_type = self.labeled[sent_id]['type']
        #         if self.findDiffType(verb, obj, verb_sense, sent_type):
        #             return ''
        #         else:
        #             return sent_type
        # return 'UnknownType'

    def findDiffType(self, verb: str, obj: str, verb_sense: str, label: str) -> bool:
        same_po_count = 0
        hasDiffType = False
        for k, v in self.po_mention.items():
            if (
                v["verb"] == verb
                and v["obj_head"] == obj
                and str(self.po_sense[k]) == verb_sense
            ):
                same_po_count += 1
                sent_id = int(k.split("_")[0])
                sent_type = self.labeled[sent_id]["type"]
                # print('sent_type: ', sent_type)
                if sent_type != label:
                    hasDiffType = True
        # print("count: ", same_po_count)
        if same_po_count > 1 and hasDiffType:
            return True
        else:
            return False

    # get po's true label
    def getPOsTrueLabel(self, cluster_filepath: str) -> None:
        print("getPOsTrueLabel...")
        with open(cluster_filepath, "r") as f:
            for line in tqdm(f.readlines()):
                # line: Topic 0 (10): produce_1 tide 1, produce_1 impact 2
                line = line.strip("\n")
                pairs = line.split(":")[1].split(", ")
                pairs[0] = pairs[0][1:]
                labels = []
                for pair in pairs:
                    pair = pair.split("/")
                    selected_embed_index = int(pair[0])
                    verb_with_sense = pair[1].split("_")
                    verb = verb_with_sense[0]
                    sense = verb_with_sense[1]
                    obj = pair[2]
                    ents = pair[3:-1]
                    sent_id = pair[-1]
                    # 搜索sent_id对应句子的真实标签
                    labels.append(self.getLabelBySentId(sent_id))
                    self.selected_embed_index.append(selected_embed_index)
                if len(labels) != 0:
                    self.clusters_labels.append(labels)
                    self.clusters_size.append(len(labels))
                # print("\033[1;33m ---------------------------------\033[0m")

    # get labels_true
    def getLabelsTrue(self) -> None:
        index_true = 0
        for cluster in self.clusters_labels:
            for label in cluster:
                if label not in self.labels_index:
                    self.labels_index[label] = index_true
                    self.index_labels[index_true] = label
                    index_true += 1
        for cluster in self.clusters_labels:
            for label in cluster:
                self.labels_true.append(self.labels_index[label])
                self.labels_true_label.append(label)
                self.labels_freq[label] = self.labels_freq[label] + 1
        # sort labels_freq
        self.labels_freq = dict(
            sorted(self.labels_freq.items(), key=lambda d: d[1], reverse=True)
        )

    # get optimal labels_pred
    def getLabelsPred(self, strategy: str) -> None:
        self.labels_count = []
        for cluster in self.clusters_labels:
            cluster_count = {}
            for item in cluster:
                if item in cluster_count:
                    cluster_count[item] += 1
                else:
                    cluster_count[item] = 1
            self.labels_count.append(cluster_count)
        # max
        if strategy == "max":
            for i in range(len(self.labels_count)):
                max_label = ""
                max_count = 0
                for label, count in self.labels_count[i].items():
                    if count > max_count:
                        max_count = count
                        max_label = label
                self.labels_pred.extend(
                    [self.labels_index[max_label]] * self.clusters_size[i]
                )
        elif strategy == "None":
            index = 0
            for cluster in self.clusters_labels:
                self.labels_pred.extend([index] * len(cluster))
                self.labels_pred_label.extend([index] * len(cluster))
                self.pred_labels_freq[index] = len(cluster)
                index += 1
            self.pred_labels_freq = dict(
                sorted(self.labels_freq.items(), key=lambda d: d[1], reverse=True)
            )
        elif strategy == "permutation":
            # 0 0 0 1 1 2
            # 0 0 0 2 2 1
            # 1 1 1 0 0 2
            # 1 1 1 2 2 0
            # 2 2 2 0 0 1
            # 2 2 2 1 1 0
            labels_pred_pmt = []
            indexs = [i for i in range(len(self.clusters_labels))]
            lens = [len(cluster) for cluster in self.clusters_labels]
            for p in itertools.permutations(indexs):
                for i in range(len(p)):
                    labels_pred_pmt.extend([p[i]] * lens[i])
                self.labels_pred.append(labels_pred_pmt)

    def generateLabel(self, strategy: str) -> None:
        self.labels_pred = []
        self.labels_true = []
        self.labels_true_label = []
        self.getLabelsTrue()
        self.getLabelsPred(strategy)

    def evaluate(self, strategy: list) -> list:
        ari, nmi, acc, bcubed_f1 = self.evaluate_nosupervision(strategy[0])
        # acc = self.evaluate_supervision(strategy[1])
        return ari, nmi, acc, bcubed_f1

    def best_acc(self, labels_true, labels_pred):
        best_acc = 0
        best_permute = None
        print("get best_acc...")
        permutes = []
        for i in range(args.acc_permutation_times):  # generate 1000 permutations
            permutes.append(np.random.permutation(self.n_clusters))
        for permute in tqdm(permutes):
            labels_pred_permute = [permute[label] for label in labels_pred]
            acc = metrics.accuracy_score(labels_true, labels_pred_permute)
            if acc > best_acc:
                best_acc = acc
                best_permute = permute
        return best_acc

    def evaluate_nosupervision(self, strategy) -> list:
        self.generateLabel(strategy)
        ari = metrics.adjusted_rand_score(self.labels_true, self.labels_pred)
        nmi = metrics.normalized_mutual_info_score(
            self.labels_true, self.labels_pred, average_method="min"
        )
        precision = metrics.homogeneity_score(self.labels_true, self.labels_pred)
        recall = metrics.completeness_score(self.labels_true, self.labels_pred)
        bcubed_f1 = 2 * precision * recall / (precision + recall)
        # acc = self.best_acc(self.labels_true, self.labels_pred)
        acc = 0  # TODO

        ari = (ari + 1) / 2 * 100
        nmi = nmi * 100
        precision = precision * 100
        recall = recall * 100
        acc = acc * 100
        bcubed_f1 = bcubed_f1 * 100
        print("ari(%): {:.2f}%".format(ari))
        print("nmi(%): {:.2f}%".format(nmi))
        print("precision(%): {:.2f}%".format(precision))
        print("recall(%): {:.2f}%".format(recall))
        print("acc(%): {:.2f}%".format(acc))
        print("bcubed_f1(%): {:.2f}%".format(bcubed_f1))
        return ari, nmi, acc, bcubed_f1

    def evaluate_supervision(self, strategy) -> list:
        self.generateLabel(strategy)
        acc = metrics.accuracy_score(self.labels_true, self.labels_pred)

        acc = acc * 100
        print("acc(%): {:.2f}%".format(acc))
        return acc

    def evaluate_supervision_perm(self, strategy) -> None:
        self.generateLabel(strategy)
        max_acc = 0
        for labels_pred_perm in self.labels_pred:
            acc = max(
                max_acc, metrics.accuracy_score(self.labels_true, labels_pred_perm)
            )
        precision_score = metrics.precision_score(
            self.labels_true, labels_pred_perm, average="weighted"
        )
        f1_score = metrics.f1_score(
            self.labels_true, labels_pred_perm, average="weighted"
        )
        recall_score = metrics.recall_score(
            self.labels_true, labels_pred_perm, average="weighted"
        )

        print("acc(%): {:.2f}%".format(acc * 100))
        print("precision_score(%): {:.2f}%".format(precision_score * 100))
        print("f1_score(%): {:.2f}%".format(f1_score * 100))
        print("recall_score(%): {:.2f}%".format(recall_score * 100))

    def export(self, data: any, filename: str) -> None:
        if os.path.exists(self.prefix + filename):
            os.remove(self.prefix + filename)
        with open(self.prefix + filename, "w") as f:
            f.write(json.dumps(data))

    def cluster_visual(self, trueOfPred: str) -> None:
        import matplotlib.pyplot as plt
        import pandas as pd
        import seaborn as sns
        import torch
        from sklearn.manifold import TSNE

        cluster_embeds = torch.load(self.embeds_path)
        embed = cluster_embeds["embed"]
        labels = (
            self.labels_true_label if trueOfPred == "true" else self.labels_pred_label
        )
        z = []
        for index in self.selected_embed_index:
            z.append(embed[index])

        filter_labels = []
        filter_z = []

        label_map = {
            "Personnel": 0,
            "Conflict": 1,
            "Contact": 2,
            "Life": 3,
            "Transaction": 4,
            "Movement": 5,
            "Justice": 6,
            "Business": 7,
            # "Transaction": 4,
            # "Movement": 5,
            # "Conflict:Attack": 0,
            # "Life:Die": 1,
            # "Contact:Phone-Write": 2,
            # "Contact:Meet": 3,
            # "Transaction:Transfer-Money": 4,
            # "Transaction:Transfer-Ownership": 5,
            # "Movement:Transport": 6,
            # "Personnel:End-Position": 7,
            # "Personnel:Elect": 8,
            # "Justice:Charge-Indict": 9,
            # "Justice:Trial-Hearing": 10,
            # "Business:Declare-Bankruptcy": 11,
            # "Business:Start-Org": 12,
        }
        # label_map = {}
        # for i, label in enumerate(self.labels_freq.keys()):
        #     if i > 10:
        #         break
        #     label_map[label] = i

        # for label, index in label_map.items():
        #     for i, lb in enumerate(labels):
        #         if lb == label or label in lb:
        #             filter_labels.append(label)
        #             filter_z.append(z[i])

        # tSNE dimension reduction
        # tsne = TSNE(n_components=2, verbose=1, perplexity=40, n_iter=300)
        tsne = TSNE(n_components=2, init="pca", random_state=0)
        tsne_z = tsne.fit_transform(torch.tensor(z))
        # set font size of labels on matplotlib plots
        plt.rc("font", size=16)
        # plot the result
        data = pd.DataFrame({"x": tsne_z[:, 0], "y": tsne_z[:, 1], "label": labels})
        sns.set_theme(style="white")
        # plot data with seaborn
        g = sns.scatterplot(data=data, x="x", y="y", hue="label", palette="Set2")
        g.set_title("Cluster visualization")
        # 隐藏坐标轴
        plt.xticks([])
        plt.yticks([])
        g.set(xlabel=None, ylabel=None)
        plt.tight_layout()
        plt.show()


if __name__ == "__main__":
    evaluator = Evaluator(args.dataset, "clusters_/cluster.txt", 30)
    evaluator.evaluate(["None", "max"])
    evaluator.cluster_visual("true")
    evaluator.cluster_visual("pred")
    evaluator.export(evaluator.clusters_labels, "clusters_labels.json")
