# Supplementary material for: Graph-based event schema induction in open-domain corpus
Source: PeerJ Comput Sci. 2024 Jun 28;10:e2155. doi: 10.7717/peerj-cs.2155 (PMC11639125; doi:10.7717/peerj-cs.2155)
Supplement: Supplemental Information 1 [file peerj-cs-10-2155-s001.zip › GESI/gae_dataloader.py]

# from util import util
import os
import pickle as pk

# import pandas as pd
from collections import Counter, defaultdict

import networkx as nx
import scipy.sparse as sp
import spacy
import torch
from tqdm import tqdm
from transformers import BertForMaskedLM, BertModel, BertTokenizer

from get_bert_features import process_sentence
from util import util


class GAEDataLoader:
    def __init__(
        self, graph_path: str, corpus_info_path: str, feature_path: str = ""
    ) -> None:
        self.words_graph = {}
        self.corpus_info = []
        self.dataset = {}
        self.name2id = defaultdict(int)
        self.id2name = defaultdict(str)
        self.incrementId = 0
        self.incrementYId = 0
        self.base_nodes_id = []
        self.base_nodes_label = []
        self.label2id = defaultdict(int)
        self.Y = []
        # self.MODELS = {
        #     'blu': (BertForMaskedLM, BertTokenizer, 'bert-large-uncased-whole-word-masking'),
        # }
        # self.model_class, self.tokenizer_class, self.pretrained_weights = self.MODELS['blu']
        # self.tokenizer = self.tokenizer_class.from_pretrained(self.pretrained_weights)
        # self.mlm_model = self.model_class.from_pretrained(self.pretrained_weights)
        # self.mlm_model.eval()
        # self.mlm_model = self.mlm_model.to(torch.device('cuda:0'))
        # self.model = self.mlm_model.bert
        # BERT Pretrain model

        # self.nlp = spacy.load('en_core_web_lg')

        # func
        self.loadWordGraph(graph_path)
        self.loadCorpusInfo(corpus_info_path)
        self.getName2id()
        self.G = self.trans2dataset()
        # self.A = torch.Tensor(nx.adjacency_matrix(self.G).todense())
        self.A = nx.adjacency_matrix(self.G)
        self.X = self.getFeature(strategy="bert", feature_path=feature_path)
        # get cluster truth label
        self.removeDerivedNode()
        self.labelTrans2Num()
        print("data loading finish...")

    def labelTrans2Num(self) -> None:
        for label in self.base_nodes_label:
            if label not in self.label2id:
                self.label2id[label] = self.incrementYId
                self.incrementYId += 1
        for label in self.base_nodes_label:
            self.Y.append(self.label2id[label])

    def findFreqMaxBaseNode(self, sent_id_list: list) -> list:
        postive_sent_ids = [sent_id for sent_id in sent_id_list if sent_id >= 0]
        if len(postive_sent_ids) == 0:
            return []
        count = Counter(postive_sent_ids)
        freq = count.most_common()
        most = [f[0] for f in freq if f[1] == freq[0][1]]
        return most

    def removeDerivedNode(self) -> None:
        for word, sent_id_list in self.words_graph["nodes"].items():
            gid = self.name2id[word]
            maxfreq_nodes = self.findFreqMaxBaseNode(sent_id_list)
            if len(maxfreq_nodes) == 0:
                continue
            elif len(maxfreq_nodes) == 1:
                self.base_nodes_id.append(gid)
                event_type = self.corpus_info[maxfreq_nodes[0]]["type"]
                self.base_nodes_label.append(event_type)
                continue
            else:
                adj_nodes_id = [k for k in self.G[gid].keys()]  # find adjacent nodes
                adj_nodes_sentid_list = []
                for adj_node_id in adj_nodes_id:
                    node_name = self.id2name[adj_node_id]
                    adj_nodes_sentid_list.extend(self.words_graph["nodes"][node_name])
                maxfreq_sentid = Counter(adj_nodes_sentid_list).most_common(1)
                self.base_nodes_id.append(gid)
                event_type = self.corpus_info[maxfreq_sentid[0][0]]["type"]
                self.base_nodes_label.append(event_type)

    def filteBaseNodeSentenceId(self, nodeid_list: list) -> list:
        sentid_list = []
        selected_nodeid_list = []
        for nodeid in nodeid_list:
            node_name = self.id2name[nodeid]
            sent_id_list = self.words_graph["nodes"][node_name]
            maxfreq_nodes = self.findFreqMaxBaseNode(sent_id_list)
            if len(maxfreq_nodes) != 0:
                sentid_list.append(maxfreq_nodes[0])
                selected_nodeid_list.append(nodeid)
        return [sentid_list, selected_nodeid_list]

    def getFeature(
        self,
        strategy: str = "bert",
        feature_path: str = "",
    ) -> torch.Tensor:
        if strategy == "eye":
            feature_dim = self.A.shape[0]
            feature = torch.eye(feature_dim, feature_dim)
            # return feature
            sparse_tensor = sp.csr_matrix(feature)
            lil_matrix = sparse_tensor.tolil()
            return lil_matrix
        elif strategy == "bert":
            # using exist feature (last extracted, avoid double counting)
            feature = None
            if feature_path != "" and os.path.exists(feature_path):
                print(
                    "detected exist {} file, loading exist feature...".format(
                        feature_path
                    )
                )
                feature = torch.load(feature_path)
            else:
                print(
                    "not detected {} file, generate new nodes feature by BERT".format(
                        feature_path
                    )
                )
                # print("loading BERT model...")
                # self.tokenizer = BertTokenizer.from_pretrained(
                #     "bert-large-uncased-whole-word-masking"
                # )
                # self.model = BertModel.from_pretrained(
                #     "bert-large-uncased-whole-word-masking"
                # )
                print("loading Transformer model")
                model_class, tokenizer_class, pretrained_weights = (
                    BertForMaskedLM,
                    BertTokenizer,
                    "bert-large-uncased-whole-word-masking",
                )
                # 加载 tokenizer
                self.tokenizer = tokenizer_class.from_pretrained(pretrained_weights)
                # 加载 Bert Mask预训练模型
                mlm_model = model_class.from_pretrained(pretrained_weights)
                mlm_model.eval()
                mlm_model = mlm_model.to(torch.device(f"cuda:{0}"))
                # get model for embedding extraction
                self.model = mlm_model.bert
                # 加载spacy
                self.nlp = spacy.load("en_core_web_lg")

                feature_list = []
                for word, sent_id_list in tqdm(self.words_graph["nodes"].items()):
                    gid = self.name2id[word]
                    maxfreq_nodes = self.findFreqMaxBaseNode(sent_id_list)
                    sentence = ""
                    # derive node
                    if len(maxfreq_nodes) == 0:
                        # generate virtual sentence
                        adj_nodes_id = [k for k in self.G[gid].keys()]
                        [
                            sentid_list,
                            selected_nodeid_list,
                        ] = self.filteBaseNodeSentenceId(adj_nodes_id)
                        sentence = self.corpus_info[sentid_list[0]][
                            "sentence"
                        ]  # take first sentid or random(#TODO)
                        derive_word = word.split("/")[-1]
                        origin_word = self.id2name[selected_nodeid_list[0]].split("/")[
                            -1
                        ]

                        startindex = sentence.find(origin_word)
                        if startindex == -1:
                            # concat derive word with sentence
                            sentence = derive_word + "," + sentence
                        else:
                            # replace origin word to derive word
                            sentence = (
                                sentence[:startindex]
                                + derive_word
                                + sentence[startindex + len(origin_word) :]
                            )  # TODO +1?
                    # base node or multi base node(take first)
                    elif len(maxfreq_nodes) >= 1:
                        sent_id = maxfreq_nodes[0]
                        sentence = self.corpus_info[sent_id]["sentence"]

                    # bert encoder
                    with torch.no_grad():  # avoid membery boom
                        # encoded_sent = self.tokenizer(sentence, return_tensors="pt")
                        # output = self.model(**encoded_sent).pooler_output
                        # feature_list.append(output[0, :])

                        doc = self.nlp(sentence)  # parse sentence
                        token_list = [token.text for token in doc]
                        token_embeds = process_sentence(
                            token_list, self.tokenizer, self.model, -1
                        )
                        word_index = 0
                        word = word.split("/")[-1]
                        for i, token in enumerate(token_list):
                            if word in token:
                                word_index = i
                                break
                        word_tensor = torch.from_numpy(token_embeds[word_index])
                        feature_list.append(word_tensor)
                    # doc = self.nlp(sentence)
                    # token_list = [token.text for token in doc]
                    # token_embeds = process_sentence(token_list, self.tokenizer, self.model, -1)
                    # feature.append(token_embeds)
                # util.savePk(feature_path, feature)
                feature = torch.stack(feature_list)  # stack to high dim tensor
                torch.save(feature, feature_path)

            # return feature
            sparse_tensor = sp.csr_matrix(feature)
            lil_matrix = sparse_tensor.tolil()
            return lil_matrix

    def trans2dataset(self) -> nx.Graph:
        link_data = []
        G = nx.Graph()
        for link in self.words_graph["links"]:
            source = self.name2id[link["source"]]
            target = self.name2id[link["target"]]
            link_data.append([source, target])
            G.add_edge(source, target)

        d = dict(nx.degree(G))
        print("Graph average degree: ", sum(d.values()) / len(G.nodes))
        return G

    def getName2id(self) -> None:
        for k in self.words_graph["nodes"].keys():
            self.name2id[k] = self.incrementId
            self.id2name[self.incrementId] = k
            self.incrementId += 1

    def loadWordGraph(self, graph_path: str) -> None:
        with open(graph_path, "rb") as f:
            self.words_graph = pk.load(f)

    def loadCorpusInfo(self, corpus_info_path: str) -> None:
        with open(corpus_info_path, "rb") as f:
            self.corpus_info = pk.load(f)
