# Supplementary material for: Graph-based event schema induction in open-domain corpus
Source: PeerJ Comput Sci. 2024 Jun 28;10:e2155. doi: 10.7717/peerj-cs.2155 (PMC11639125; doi:10.7717/peerj-cs.2155)
Supplement: Supplemental Information 1 [file peerj-cs-10-2155-s001.zip › GESI/generate_po_mention_features.py]

import argparse
import pickle as pk
from collections import defaultdict
import torch
from transformers import BertForMaskedLM, BertTokenizer
from tqdm import tqdm
from get_bert_features import predict_masked_words, process_sentence
import os
import numpy as np
import args

MODELS = {
    'blu': (BertForMaskedLM, BertTokenizer, 'bert-large-uncased-whole-word-masking'),
}


def main(corpus_w_svo_pickle,
         lm_type,
         top_k,
         gpu_id,
         ):

    print("loading Transformer model")
    model_class, tokenizer_class, pretrained_weights = MODELS[lm_type]
    need_lower = (lm_type.endswith("u"))
    # 加载 tokenizer
    tokenizer = tokenizer_class.from_pretrained(pretrained_weights)

    # 加载 Bert Mask预训练模型
    mlm_model = model_class.from_pretrained(pretrained_weights)
    mlm_model.eval()
    mlm_model = mlm_model.to(torch.device(f'cuda:{gpu_id}'))

    # get model for embedding extraction
    model = mlm_model.bert

    print("loading corpus and salient term files")
    with open(corpus_w_svo_pickle, "rb") as f:
        corpus = pk.load(f)
    with open(f"{corpus_w_svo_pickle[:-3]}_salient_verbs.pk", "rb") as f:
        salient_verbs = pk.load(f)
    with open(f"{corpus_w_svo_pickle[:-3]}_salient_obj_heads.pk", "rb") as f:
        salient_obj_heads = pk.load(f)
    with open(f"{corpus_w_svo_pickle[:-3]}_obj2obj_head_info.pk", "rb") as f:
        obj2obj_head_infos = pk.load(f)

    print("start feature extraction ... ")
    svo_id2features = {}
    all_salient_cnt = 0
    for sent_id in tqdm(corpus):
        sent_info = corpus[sent_id]
        if len(sent_info['svos']) == 0:
            continue

        # collect all svo_ids in this sentence that needs to be processed
        to_processed_svo_id_list = []
        for svo_id, svo in enumerate(sent_info['svos']):
            all_salient_flag = True  # indicate if both verb or object head are salient
            any_salient_flag = False  # indicate if ether verb or object head is salient
            verb_lemma = svo[1][0]
            if verb_lemma.startswith("!"):
                verb_lemma = verb_lemma[1:]
            if verb_lemma in salient_verbs:
                any_salient_flag = True
            else:
                all_salient_flag = False
            if svo[2] is not None:
                obj = svo[2][0]
                obj_head_info = obj2obj_head_infos.get(obj, {})
                if len(obj_head_info) != 0:
                    obj_head_lemma = obj_head_info['obj_head_lemma']
                    if obj_head_lemma in salient_obj_heads:
                        any_salient_flag = True
                    else:
                        all_salient_flag = False
                else:
                    all_salient_flag = False
            else:
                all_salient_flag = False

            if any_salient_flag:
                to_processed_svo_id_list.append([svo_id, all_salient_flag])

            all_salient_cnt += int(all_salient_flag)

        if len(to_processed_svo_id_list) > 0:
            token_list = sent_info['token_list']
            if need_lower:
                token_list = [token.lower() for token in token_list]
            token_embeds = process_sentence(token_list, tokenizer, model, -1)
            # token_arr = np.array(token_embeds)
            # nan_mask = np.isnan(token_embeds)
            # nan_rows = np.any(nan_mask, axis=1)
            # if nan_rows.max == True:
            #         print(sent_id)

            for ele in to_processed_svo_id_list:
                svo_id = ele[0]
                all_salient_flag = ele[1]
                svo_index = f"{sent_id}_{svo_id}"
                svo = sent_info['svos'][svo_id]

                # verb embed
                verb_lemma = svo[1][0]
                verb_index = svo[1][1]
                if verb_lemma.startswith("!"):
                    verb_lemma = verb_lemma[1:]
                if verb_lemma in salient_verbs:  # only save salient verb lemma features
                    verb_embed = token_embeds[verb_index] # v^emb
                    verb_masked_sent = " ".join(
                        token_list[:verb_index] + ["[MASK]"] + token_list[verb_index+1:])
                    verb_expand_res = predict_masked_words(
                        verb_masked_sent, mlm_model, tokenizer, top_k)[0] # v^mwp
                else:
                    verb_embed = None
                    verb_expand_res = None

                # entitys embed
                entitys = sent_info['entitys']
                entitys_embed = []
                for entity in entitys:
                    ent_name = entity[0]
                    ent_start = entity[1]
                    ent_end = entity[2]
                    ent_label = entity[3]
                    ent_embed = []
                    ent_expand_res = []
                    ent_words = []
                    # ent 可能是一个或多个单词组成
                    for i in range(ent_start, ent_end):
                        ent_words.append(token_list[i])
                        ent_embed.append(token_embeds[i])
                        ent_masked_sent = " ".join(
                            token_list[:i] + ["[MASK]"] + token_list[i+1:])
                        ent_expand_res.append(predict_masked_words(
                            ent_masked_sent, mlm_model, tokenizer, top_k)[0])

                    entitys_embed.append({
                        "ent_name": ent_name,
                        "ent_label": ent_label,
                        "ent_embed": ent_embed,
                        "ent_expand_res": ent_expand_res,
                        "ent_words": ent_words,
                    })

                # obj embed
                obj = svo[2]
                if obj is None:
                    obj = None
                    obj_head = None
                    obj_head_index = -1
                    obj_head_embed = None
                    obj_head_expand_res = None
                else:
                    obj = svo[2][0]
                    obj_range = svo[2][1]
                    obj_head_info = obj2obj_head_infos.get(obj, {})
                    if len(obj_head_info) == 0:
                        obj_head = None
                        obj_head_index = None
                        obj_head_embed = None
                        obj_head_expand_res = None
                    else:
                        obj_head = obj_head_info["obj_head_lemma"]
                        if obj_head not in salient_obj_heads:
                            obj_head_index = None
                            obj_head_embed = None
                            obj_head_expand_res = None
                        else:
                            obj_head_index = obj_range[obj_head_info['obj_head_relative_index']]
                            obj_head_embed = token_embeds[obj_head_index]
                            obj_head_masked_sent = " ".join(
                                token_list[:obj_head_index] + ["[MASK]"] + token_list[obj_head_index+1:])
                            obj_head_expand_res = predict_masked_words(
                                obj_head_masked_sent, mlm_model, tokenizer, top_k)[0]

                svo_id2features[svo_index] = {
                    "verb": verb_lemma,
                    "verb_index": verb_index,
                    "verb_embed": verb_embed,
                    "verb_expansion_results": verb_expand_res,
                    "obj": obj,
                    "obj_head": obj_head,
                    "obj_head_index": obj_head_index,
                    "obj_head_embed": obj_head_embed,
                    "obj_head_expansion_results": obj_head_expand_res,
                    "all_salient_flag": all_salient_flag,
                    "entitys_embed": entitys_embed,
                }

    print(
        f"select {len(svo_id2features)} mentions with EITHER salient verb OR object heads")
    print(
        f"select {all_salient_cnt} mentions with BOTH salient verb AND object heads")
    save_path = f"{corpus_w_svo_pickle[:-3]}_salient_po_mention_features.pk"
    print(f"save path: {save_path}")

    if os.path.exists(save_path):
        os.remove(save_path)
    with open(save_path, "wb") as f:
        pk.dump(svo_id2features, f)


if __name__ == '__main__':
    # parser = argparse.ArgumentParser()
    # parser.add_argument("--corpus_w_svo_pickle",
    #                     help="input svo triplet extracted corpus file")
    # parser.add_argument("--lm_type", default="blu", help="language model name")
    # parser.add_argument("--top_k", default=10, type=int,
    #                     help="top_k expansion results")
    # parser.add_argument("--gpu_id", default=0, type=int,
    #                     help="gpu id for bert model")
    # args = parser.parse_args()
    # print(vars(args))
    main(args.parsed_corpus, args.lm_type, args.top_k_expand_result, args.gpu_id)
