# Supplementary material for: Graph-based event schema induction in open-domain corpus
Source: PeerJ Comput Sci. 2024 Jun 28;10:e2155. doi: 10.7717/peerj-cs.2155 (PMC11639125; doi:10.7717/peerj-cs.2155)
Supplement: Supplemental Information 1 [file peerj-cs-10-2155-s001.zip › GESI/generate_po_tuple_features.py]

import argparse
import itertools
import math
import os
import pickle as pk
from collections import defaultdict
import args

import numpy as np
import torch
from nltk.stem import WordNetLemmatizer
from sklearn.cluster import KMeans
from sklearn.decomposition import TruncatedSVD
from sklearn.feature_extraction.text import TfidfVectorizer
from sklearn.pipeline import make_pipeline
from sklearn.preprocessing import Normalizer
from tqdm import tqdm

from gae_dataloader import GAEDataLoader

lemmatizer = WordNetLemmatizer()


def tfidf(item_list, item2features, item2freq):
    item_doc = []
    for item in item_list:
        features = item2features[item]
        doc = ""
        for k, v in features.items():
            cnt = math.ceil(v * item2freq[item])
            doc += (k + " ") * cnt
        item_doc.append(doc)

    vectorizer = TfidfVectorizer(sublinear_tf=True)
    X = vectorizer.fit_transform(item_doc)  # dim: [item_len, 6500]
    return X


def pca(X, pca_dim=50):
    pca_dim = min(pca_dim, X.shape[1] - 1)
    svd = TruncatedSVD(pca_dim)
    normalizer = Normalizer(copy=False)
    lsa = make_pipeline(svd, normalizer)
    X = lsa.fit_transform(X)
    explained_variance = svd.explained_variance_ratio_.sum()
    print(
        "Explained variance of the SVD step: {}%".format(int(explained_variance * 100))
    )
    return X


def tfidf_pca(item_list, item2features, item2freq, pca_dim=50):
    X_init = tfidf(item_list, item2features, item2freq)
    X = pca(X_init, pca_dim=pca_dim)
    return X


def kmean_clustering_w_init_feature(item_list, X, n_clusters=10):
    km = KMeans(
        n_clusters=n_clusters, init="k-means++", max_iter=100, n_init=5, random_state=42
    )
    km.fit(X)
    cluster_id2items = {}
    item2center_distance = km.transform(X)
    for row_id, item in enumerate(item_list):
        cluster_id = km.labels_[row_id]
        if cluster_id not in cluster_id2items:
            cluster_id2items[cluster_id] = {}
        distance = item2center_distance[row_id, cluster_id]
        cluster_id2items[cluster_id][item] = distance
    return km, cluster_id2items


def main(
    mention_file,
    sense_mapping,
    save_file,
    use_all_svos,
    pca_dim,
    entity_strategy,
    gae_feature_path,
    ve_graph_path,
    corpus_info_path,
    feature_path,
):

    print("=== Loading Data ===")
    with open(mention_file, "rb") as f:
        po_mentions = pk.load(f)
    with open(sense_mapping, "rb") as f:
        svo_id2sense_id = pk.load(f)
    gae_feature = np.loadtxt(gae_feature_path, delimiter=",")
    gae_dataloader = GAEDataLoader(ve_graph_path, corpus_info_path, feature_path)

    print("=== Collecting P-O Mention Features ===")
    sense2embed_list = defaultdict(list)
    sense2expd_lemma_w_weight = {}
    sense2freq = defaultdict(int)
    obj_head2embed_list = defaultdict(list)
    obj_head2expd_lemma_w_weight = {}
    obj_head2freq = defaultdict(int)
    ents2embed_list = defaultdict(list)
    ents2expd_lemma_w_weight = {}
    ents2freq = defaultdict(int)

    processed_svo_cnt = 0
    for svo_id, svo_info in tqdm(po_mentions.items()):
        if not use_all_svos and (not svo_info["all_salient_flag"]):
            continue
        verb = svo_info["verb"]
        verb_embed = svo_info["verb_embed"]
        verb_expd_results = svo_info["verb_expansion_results"]
        obj_head = svo_info["obj_head"]
        obj_head_embed = svo_info["obj_head_embed"]
        obj_head_expd_results = svo_info["obj_head_expansion_results"]
        entitys_embed = svo_info["entitys_embed"]
        # process verb
        if verb_embed is not None:  # not salient verb
            expd_lemma2weight = defaultdict(float)
            for ele in verb_expd_results:
                expd_lemma = lemmatizer.lemmatize(ele[0], "v")
                expd_lemma2weight[expd_lemma] += ele[1]
            expd_lemma2weight = dict(expd_lemma2weight)

            sense_id = svo_id2sense_id[svo_id]
            sense = f"{verb}_{sense_id}"  # e.g. warn_0
            sense2embed_list[sense].append(verb_embed)
            sense2freq[sense] += 1
            if sense not in sense2expd_lemma_w_weight:
                sense2expd_lemma_w_weight[sense] = defaultdict(float)
            for expd_lemma, weight in expd_lemma2weight.items():
                sense2expd_lemma_w_weight[sense][expd_lemma] += weight

        # process obj (head)
        if obj_head_embed is not None:  # not salient object head

            expd_lemma2weight = defaultdict(float)
            for ele in obj_head_expd_results:
                expd_lemma = lemmatizer.lemmatize(ele[0])
                expd_lemma2weight[expd_lemma] += ele[1]
            expd_lemma2weight = dict(expd_lemma2weight)

            obj_head2embed_list[obj_head].append(obj_head_embed)
            obj_head2freq[obj_head] += 1
            if obj_head not in obj_head2expd_lemma_w_weight:
                obj_head2expd_lemma_w_weight[obj_head] = defaultdict(float)
            for expd_lemma, weight in expd_lemma2weight.items():
                obj_head2expd_lemma_w_weight[obj_head][expd_lemma] += weight

        # process ents
        if len(entitys_embed) != 0:
            for ent_embed_info in entitys_embed:
                ent_name = ent_embed_info["ent_name"]
                ent_word = ent_embed_info["ent_words"]
                # ent_label = ent_embed_info['ent_label']
                ent_embed = ent_embed_info["ent_embed"]
                ent_expand_res = ent_embed_info["ent_expand_res"]
                # 找ent word中每个expd的词元，相同词元累加，相当于去重一下
                # 每个实体可能由多个单词组成，遍历每个单词的expand res
                ent2expd_lemma_w_weight = defaultdict(list)
                for i, word_expand_res in enumerate(ent_expand_res):
                    expd_lemma2weight = defaultdict(float)
                    for exp in word_expand_res:
                        expd_lemma = lemmatizer.lemmatize(exp[0])
                        expd_lemma2weight[expd_lemma] += exp[1]
                    expd_lemma2weight = dict(expd_lemma2weight)
                    ent2expd_lemma_w_weight[ent_word[i]] = expd_lemma2weight

                ent2expd_lemma_w_weight = dict(ent2expd_lemma_w_weight)
                if ent_name not in ents2expd_lemma_w_weight:
                    ents2expd_lemma_w_weight[ent_name] = {}
                for word, word2expd_lemma_w_weight in ent2expd_lemma_w_weight.items():
                    if word not in ents2expd_lemma_w_weight[ent_name]:
                        ents2expd_lemma_w_weight[ent_name][word] = defaultdict(float)
                    for expd_lemma, weight in word2expd_lemma_w_weight.items():
                        ents2expd_lemma_w_weight[ent_name][word][expd_lemma] += weight

                ents2embed_list[ent_name].append(ent_embed)
                ents2freq[ent_name] += 1
        processed_svo_cnt += 1

    print(f"Processed {processed_svo_cnt} SVO triplets")
    # 获取verb with sense的均值embed 和 对应预测词元权重
    sense2freq = dict(sense2freq)
    sense2embed = {
        k: np.average(v, axis=0)
        for k, v in sense2embed_list.items()
        if k in sense2embed_list
    }
    sense2expd_lemma_w_weight = {
        k: dict(v)
        for k, v in sense2expd_lemma_w_weight.items()
        if k in sense2expd_lemma_w_weight
    }
    # 获取obj_head 的均值embed 和 对应预测词元权重
    obj_head2freq = dict(obj_head2freq)
    obj_head2embed = {
        k: np.average(v, axis=0)
        for k, v in obj_head2embed_list.items()
        if k in obj_head2freq
    }
    obj_head2expd_lemma_w_weight = {
        k: dict(v)
        for k, v in obj_head2expd_lemma_w_weight.items()
        if k in obj_head2expd_lemma_w_weight
    }
    # 获取每个entity的均值embed和对应预测词元权重
    ents2embed_list = dict(ents2embed_list)
    ents2freq = dict(ents2freq)
    ents2embed = defaultdict()
    for k, v in ents2embed_list.items():
        v = np.average(v, axis=0)
        v = np.average(v, axis=0)
        # nan_mask = np.isnan(v)
        # if nan_mask.max == True:
        #     print(1)
        ents2embed[k] = v
    ents2embed = dict(ents2embed)
    # embed = np.average(, axis=0)
    # token_arr = np.array(token_embeds)
    # nan_mask = np.isnan(token_embeds)
    # nan_rows = np.any(nan_mask, axis=1)
    # if nan_rows.max == True:
    #         print(sent_id)

    for ent_name, ent2expd_lemma_w_weight in ents2expd_lemma_w_weight.items():
        for word, word_expd_lemma_w_weight in ent2expd_lemma_w_weight.items():
            if word in ent2expd_lemma_w_weight:
                ent2expd_lemma_w_weight[word] = dict(ent2expd_lemma_w_weight[word])
        if ent_name in ents2expd_lemma_w_weight:
            ents2expd_lemma_w_weight[ent_name] = dict(
                ents2expd_lemma_w_weight[ent_name]
            )

    print("=== Getting Seperate Features for Predicate Senses and Object Heads ===")
    # 获取所有verb with sense以及inversed verb with sense，便于索引
    selected_vs_list = list(sense2freq.keys())
    inv_vs_vocab = {vs: i for i, vs in enumerate(selected_vs_list)}  # debug. len = 368
    selected_oh_list = list(obj_head2freq.keys())
    inv_oh_vocab = {oh: i for i, oh in enumerate(selected_oh_list)}  # debug. len = 121
    selected_ent_list = list(ents2freq.keys())
    inv_ent_list = {ent: i for i, ent in enumerate(selected_ent_list)}

    # graph_embeds = []

    selected_vs_expd_lemma_w_weight = {
        vs: sense2expd_lemma_w_weight[vs] for vs in selected_vs_list
    }
    print("Get verb sense context expansion embedding")
    vs_context_embed = tfidf_pca(
        selected_vs_list, selected_vs_expd_lemma_w_weight, sense2freq, pca_dim=pca_dim
    )
    print("Get verb sense BERT embedding")
    selected_vs_bert_embed = np.array([sense2embed[vs] for vs in selected_vs_list])
    vs_bert_embed = pca(selected_vs_bert_embed, pca_dim=pca_dim)
    print("Merge and get verb sense final embedding")
    # vs_final_embed = pca(np.concatenate([vs_bert_embed, vs_context_embed], axis=1), math.ceil(pca_dim*1.5))
    vs_final_embed = np.concatenate(
        [vs_bert_embed, vs_context_embed], axis=1
    )  # text encoder embedding

    selected_oh_expd_lemma_w_weight = {
        oh: obj_head2expd_lemma_w_weight[oh] for oh in selected_oh_list
    }
    print("Get object head context expansion embedding")
    oh_context_embed = tfidf_pca(
        selected_oh_list,
        selected_oh_expd_lemma_w_weight,
        obj_head2freq,
        pca_dim=pca_dim,
    )
    print("Get object head BERT embedding")
    selected_oh_bert_embed = np.array([obj_head2embed[oh] for oh in selected_oh_list])
    oh_bert_embed = pca(selected_oh_bert_embed, pca_dim=pca_dim)
    print("Merge and get object head final embedding")
    # oh_final_embed = pca(np.concatenate([oh_bert_embed, oh_context_embed], axis=1), math.ceil(pca_dim*1.5))
    oh_final_embed = np.concatenate([oh_bert_embed, oh_context_embed], axis=1)

    # select entity
    ents2expd_lemma_w_weight_concat = defaultdict()
    for ent, ent_expd_lemma_w_weight in ents2expd_lemma_w_weight.items():
        ent_expd_lemma_w_weight_concat = defaultdict(float)
        words_weight_list = []
        words_list = []
        spacer = " "
        if len(ent.split(" ")) == 1:
            spacer = ""

        for word, word_expd_lemma_w_weight in ent_expd_lemma_w_weight.items():
            word_list = []
            weight_list = []
            for expd_lemma, weight in word_expd_lemma_w_weight.items():
                if len(word_list) < 3 or weight >= 1:
                    word_list.append(expd_lemma)
                    weight_list.append(weight)
            if len(words_list) == 0:
                words_list = word_list
                words_weight_list = weight_list
            else:
                words_list = [
                    spacer.join(item)
                    for item in itertools.product(words_list, word_list)
                ]
                words_weight_list = [
                    sum(item)
                    for item in itertools.product(words_weight_list, weight_list)
                ]
        for i, word in enumerate(words_list):
            ent_expd_lemma_w_weight_concat[word] = words_weight_list[i]
        ent_expd_lemma_w_weight_concat = dict(ent_expd_lemma_w_weight_concat)
        ents2expd_lemma_w_weight_concat[ent] = ent_expd_lemma_w_weight_concat

    ents2expd_lemma_w_weight_concat = dict(ents2expd_lemma_w_weight_concat)
    selected_ent_expd_lemma_w_weight = {
        ent: ents2expd_lemma_w_weight_concat[ent] for ent in selected_ent_list
    }
    print("Get entitys context expansion embedding")
    ent_context_embed = tfidf_pca(
        selected_ent_list,
        selected_ent_expd_lemma_w_weight,
        ents2freq,
        pca_dim=pca_dim,
    )
    print("Get entitys BERT embedding")
    selected_ent_bert_embed = np.array([ents2embed[ent] for ent in selected_ent_list])
    selected_ent_bert_embed = np.nan_to_num(selected_ent_bert_embed)
    # nan_mask = np.isnan(selected_ent_bert_embed)
    # nan_rows = np.any(nan_mask, axis=1)
    # selected_ent_bert_embed = selected_ent_bert_embed[~nan_rows, :]
    # if nan_rows.max == True:
    #     print(1)
    # nan_rows = np.any(nan_mask, axis=1)
    # selected_ent_bert_embed = selected_ent_bert_embed[~nan_rows, :]

    ent_bert_embed = pca(selected_ent_bert_embed, pca_dim=pca_dim)
    print("Merge and get entitys final embedding")
    ent_final_embed = np.concatenate([ent_bert_embed, ent_context_embed], axis=1)

    # get sent nodes
    nodes = gae_dataloader.words_graph["nodes"]
    name2id = gae_dataloader.name2id
    base_nodes_id = gae_dataloader.base_nodes_id

    sent2nodes = defaultdict(list)
    for node_name, sentid_list in nodes.items():
        for sid in sentid_list:
            if sid < 0:
                continue
            sent2nodes[sid].append(name2id[node_name])

    print("=== Getting P-O Tuple Features ===")
    vocab = {}
    inv_vocab = {}
    vs_emb = []
    oh_emb = []
    ents_emb = []
    sents_id = []
    sents_graph_emd = []
    ents_vocab = []
    vs_w_oh2freq = defaultdict(int)
    for svo_id, svo_info in tqdm(po_mentions.items()):
        sent_id = svo_id.split("_")[0]
        sense_id = svo_id2sense_id[svo_id]  # svo_id: {sent_id}_{svo_id}
        vs = f"{svo_info['verb']}_{sense_id}"  # contain_0
        oh = svo_info["obj_head"]
        entitys_embed = svo_info["entitys_embed"]
        # 过滤vs和oh不全的
        if vs not in selected_vs_list or oh not in selected_oh_list:
            continue

        vs_oh_tuple = (vs, oh)
        if vs_oh_tuple not in vocab and len(entitys_embed) != 0:
            index = len(vocab)
            vocab[vs_oh_tuple] = index
            inv_vocab[index] = vs_oh_tuple
            vs_emb.append(vs_final_embed[inv_vs_vocab[vs], :])
            oh_emb.append(oh_final_embed[inv_oh_vocab[oh], :])
            sents_id.append(sent_id)

            ## append graph embedding
            # base_nodes_id = gae_dataloader.base_nodes_id
            # id2name = gae_dataloader.id2name

            sent_nodes = sent2nodes[int(sent_id)]
            sent_graph_embed = []
            for node_id in sent_nodes:
                for index, base_node_id in enumerate(base_nodes_id):
                    if node_id == base_node_id:
                        sent_graph_embed.append(gae_feature[index])
                        break
            sent_graph_embed = np.array(sent_graph_embed).astype(np.float32)
            sent_graph_embed = np.average(sent_graph_embed, axis=0)
            sents_graph_emd.append(sent_graph_embed)

            ent_emb = []
            ent_vocab = []
            for ent_info in entitys_embed:
                ent_name = ent_info["ent_name"]
                ent_label = ent_info["ent_label"]
                ent_vocab.append(ent_name + "[" + ent_label + "]")
                emb = ent_final_embed[inv_ent_list[ent_name], :]
                ent_emb.extend(emb)
            # ent_emb = np.array(ent_emb).astype(np.float32)
            ents_emb.append(ent_emb)
            ents_vocab.append(ent_vocab)

        vs_w_oh2freq[vs_oh_tuple] += 1

    # pca降维 ents_emb
    print("Using PAC to ents_emb")
    max_len = max(len(l) for l in ents_emb)
    for ent_emb in tqdm(ents_emb):
        ent_emb.extend([0] * (max_len - len(ent_emb)))
    ents_emb = np.array(ents_emb).astype(np.float32)
    ents_emb = pca(ents_emb, pca_dim=1000)

    vs_w_oh2freq = dict(vs_w_oh2freq)
    vs_emb = np.array(vs_emb).astype(np.float32)
    oh_emb = np.array(oh_emb).astype(np.float32)
    oh_emb = np.concatenate((oh_emb, ents_emb), axis=1)
    sents_graph_emd = np.array(sents_graph_emd).astype(np.float32)

    tuple_freq = []
    for i in range(len(inv_vocab)):
        tuple_freq.append(vs_w_oh2freq[inv_vocab[i]])
    print(f"Total number of distinct (verb sense, object head) pairs: {len(vocab)}")

    if os.path.exists(save_file):
        os.remove(save_file)
    with open(save_file, "wb") as f:
        pk.dump(
            {
                "vocab": vocab,
                "inv_vocab": inv_vocab,
                "vs_emb": vs_emb,
                "oh_emb": oh_emb,
                "tuple_freq": tuple_freq,
                "sents_id": sents_id,
                "ents_emb": ents_emb,
                "ents_vocab": ents_vocab,
                "sents_graph_emb": sents_graph_emd,
            },
            f,
        )


if __name__ == "__main__":
    # parser = argparse.ArgumentParser()
    # parser.add_argument(
    #     "--mention_file", help="input <predicate, object head> mentions pickle file"
    # )
    # parser.add_argument(
    #     "--sense_mapping", help="input predicate sense disambiguation result file"
    # )
    # parser.add_argument("--save_file", help="output file name")
    # parser.add_argument(
    #     "--use_all_svos",
    #     default=False,
    #     action="store_true",
    #     help="""whether to use all po mentions (i.e., those contain either a salient predicate or an objct head 
    #             or a strict set of po mentions (i.e., those contain both a salient predicate and an object head)""",
    # )
    # parser.add_argument("--pca_dim", default=500, help="reduced dimensionality")
    # parser.add_argument(
    #     "--entity_strategy",
    #     default="avg",
    #     help="strategy of compute entity bert embedding",
    # )
    # parser.add_argument("--ve_graph_path", default="./dataset/ACE_2005/ve_graph.pk")
    # parser.add_argument(
    #     "--corpus_info_path", default="./dataset/ACE_2005/corpus_info.pk"
    # )
    # parser.add_argument("--feature_path", default=args.feature_path)
    # parser.add_argument("--gae_feature_path", default=args.gae_feature_path)
    # args = parser.parse_args()
    # print(vars(args))

    # debug
    # python3 generate_po_tuple_features.py \
    # --mention_file ./covid19/corpus_parsed_svo_salient_po_mention_features.pk \
    # --sense_mapping ./covid19/po_mention_disambiguated.pk \
    # --save_file ./covid19/po_tuple_features_all_svos.pk \
    # --use_all_svos
    # main(
    #     "./covid19/corpus_parsed_svo_salient_po_mention_features.pk",
    #     "./covid19/po_mention_disambiguated.pk",
    #     "./covid19/po_tuple_features_all_svos.pk",
    #     True,
    #     500,
    # )

    main(
        args.mention_file,
        args.save_disambiguated_path,
        args.save_po_tuple_feature_path,
        args.use_all_svos,
        500,
        "avg",
        args.gae_feature_path,
        args.ve_graph_path,
        args.corpus_info_path,
        args.feature_path,
    )
