# Supplementary material for: Graph-based event schema induction in open-domain corpus
Source: PeerJ Comput Sci. 2024 Jun 28;10:e2155. doi: 10.7717/peerj-cs.2155 (PMC11639125; doi:10.7717/peerj-cs.2155)
Supplement: Supplemental Information 1 [file peerj-cs-10-2155-s001.zip › GESI/graph_analyzer.py]

import pickle as pk
from collections import defaultdict

import matplotlib.pyplot as plt
import networkx as nx
import numpy as np
import random
import seaborn as sns

import args


class GraphAnalyzer:
    def __init__(self, graph_path: str, corpusinfo_path: str) -> None:
        self.graph_data = self.loadGraph(graph_path)
        self.corpusinfo = self.loadCorpusInfo(corpusinfo_path)
        self.name2id = defaultdict(int)
        self.id2name = defaultdict(str)
        self.incrementId = 0
        self.getName2id()
        self.degree = {}
        self.G = self.tran2nx()
        # self.visualization_3d(self.G)

    def foldGraph(self, G) -> nx.Graph:
        folded_graph = None

    def visualization_3d(self, G) -> None:
        # 3d spring layout
        pos = nx.spring_layout(G, dim=3, seed=779)
        # Extract node and edge positions from the layout
        node_xyz = np.array([pos[v] for v in sorted(G)])
        edge_xyz = np.array([(pos[u], pos[v]) for u, v in G.edges()])

        # Create the 3D figure
        fig = plt.figure()
        ax = fig.add_subplot(111, projection="3d")

        # Plot the nodes - alpha is scaled by "depth" automatically
        ax.scatter(*node_xyz.T, s=100, ec="w")

        # Plot the edges
        for vizedge in edge_xyz:
            ax.plot(*vizedge.T, color="tab:gray")

        def _format_axes(ax):
            """Visualization options for the 3D axes."""
            # Turn gridlines off
            ax.grid(False)
            # Suppress tick labels
            for dim in (ax.xaxis, ax.yaxis, ax.zaxis):
                dim.set_ticks([])
            # Set axes labels
            ax.set_xlabel("x")
            ax.set_ylabel("y")
            ax.set_zlabel("z")

        _format_axes(ax)
        fig.tight_layout()
        plt.show()

    def visualization_2d(self, G) -> None:
        pos = nx.spring_layout(G, iterations=20)  # 我们设算法迭代次数为20次
        nx.draw_networkx_edges(G, pos, edge_color="orange")
        nx.draw_networkx_nodes(G, pos, node_color="black")
        nx.draw_networkx_labels(G, pos, font_color="white")
        plt.show()

    def plot_degree_dist(self) -> None:
        degrees = [self.G.degree(n) for n in self.G.nodes()]
        degree_dict = defaultdict(int)
        for index, d in enumerate(degrees):
            degree_dict[index] = d
        degree_tuple = sorted(degree_dict.items(), key=lambda x: x[1], reverse=True)
        degree_tuple_topN = [
            (self.id2name[item[0]], item[1]) for item in degree_tuple[:30]
        ]
        print(degree_tuple_topN)

        sns.set()
        xticks_max = 20
        ax = sns.histplot(degrees, bins=range(1, xticks_max), color="r")
        ax.set_title(f"Degree Distribution({args.dataset})")
        ax.set_xlabel("Degree")
        ax.set_ylabel("Frequency")
        ax.xaxis.set_ticks(range(0, 20, 1))
        annotate_x = 0.6
        plt.annotate(
            f"Total Nodes: {len(degrees)}",
            xy=(annotate_x, 0.9),
            xycoords="axes fraction",
        )
        plt.annotate(
            f"Max Degree: {max(degrees)}",
            xy=(annotate_x, 0.85),
            xycoords="axes fraction",
        )
        plt.annotate(
            "Average Degree: {:.4f}".format(sum(degrees) / len(degrees)),
            xy=(annotate_x, 0.8),
            xycoords="axes fraction",
        )
        plt.show()

    def getName2id(self) -> None:
        for k in self.graph_data["nodes"].keys():
            self.name2id[k] = self.incrementId
            self.id2name[self.incrementId] = k
            self.incrementId += 1

    def tran2nx(self) -> nx.Graph:
        link_data = []
        G = nx.Graph()
        # for node in self.graph_data["nodes"]:
        for link in self.graph_data["links"]:
            source = self.name2id[link["source"]]
            target = self.name2id[link["target"]]
            link_data.append([source, target])
            G.add_edge(source, target)
        self.degree = dict(nx.degree(G))
        print("Graph nodes amount: ", len(G.nodes))
        print("Graph max degree: ", max(self.degree.values()))
        print("Graph average degree: ", sum(self.degree.values()) / len(G.nodes))
        return G

    def loadGraph(self, graph_path: str) -> dict:
        with open(graph_path, "rb") as f:
            return pk.load(f)

    def loadCorpusInfo(self, corpusinfo_path: str) -> dict:
        with open(corpusinfo_path, "rb") as f:
            return pk.load(f)


if __name__ == "__main__":
    graphAnalyzer = GraphAnalyzer(args.graph_path, args.corpus_info_path)
    graphAnalyzer.plot_degree_dist()
