# Supplementary material for: Graph-based event schema induction in open-domain corpus
Source: PeerJ Comput Sci. 2024 Jun 28;10:e2155. doi: 10.7717/peerj-cs.2155 (PMC11639125; doi:10.7717/peerj-cs.2155)
Supplement: Supplemental Information 1 [file peerj-cs-10-2155-s001.zip › GESI/induction.py]

import pickle as pk

import args


clusterPath = f"dataset/{args.dataset}/clusters_/cluster.txt"
corpusPath = args.corpus_info_path
with open(corpusPath, "rb") as f:
    corpus = pk.load(f)

with open(clusterPath, "r", encoding="utf-8") as f:
    for line in f.readlines():
        # line: Topic 0 (10): produce_1 tide 1, produce_1 impact 2
        line = line.strip("\n")
        pairs = line.split(":")[1].split(", ")
        pairs[0] = pairs[0][1:]
        clusterSents = []
        for pair in pairs:
            pair = pair.split("/")
            sent_id = pair[-1]
            clusterSents.append(corpus[int(sent_id)]["sentence"])
            if len(clusterSents) == 5:
                break
        index = 1
        for sent in clusterSents:
            print(f"{index}. {sent}")
            index += 1
        print("--------")
