# Supplementary material for: Graph-based event schema induction in open-domain corpus
Source: PeerJ Comput Sci. 2024 Jun 28;10:e2155. doi: 10.7717/peerj-cs.2155 (PMC11639125; doi:10.7717/peerj-cs.2155)
Supplement: Supplemental Information 1 [file peerj-cs-10-2155-s001.zip › GESI/model.py]

import numpy as np
import torch
import torch.nn as nn
import torch.nn.functional as F
from dgl.nn.pytorch import GraphConv

import args


class VGAE(nn.Module):
    def __init__(self, adj, device):
        super(VGAE, self).__init__()
        self.base_gcn = GraphConvSparse(args.input_dim, args.hidden1_dim, adj)
        self.gcn_mean = GraphConvSparse(
            args.hidden1_dim, args.hidden2_dim, adj, activation=lambda x: x
        )
        self.gcn_logstddev = GraphConvSparse(
            args.hidden1_dim, args.hidden2_dim, adj, activation=lambda x: x
        )
        self.base_gcn.to(device)
        self.gcn_mean.to(device)
        self.gcn_logstddev.to(device)
        self.device = device

    def encode(self, X):
        hidden = self.base_gcn(X)
        self.mean = self.gcn_mean(hidden)
        self.logstd = self.gcn_logstddev(hidden)
        gaussian_noise = torch.randn(X.size(0), args.hidden2_dim).cuda()
        sampled_z = gaussian_noise * torch.exp(self.logstd) + self.mean
        return sampled_z

    def forward(self, X):
        Z = self.encode(X)
        A_pred = dot_product_decode(Z)
        return A_pred


class GraphConvSparse(nn.Module):
    def __init__(self, input_dim, output_dim, adj, activation=F.relu, **kwargs):
        super(GraphConvSparse, self).__init__(**kwargs)
        self.weight = glorot_init(input_dim, output_dim)
        self.adj = adj
        self.activation = activation

    def forward(self, inputs):
        x = inputs
        x = torch.mm(x, self.weight)
        x = torch.mm(self.adj, x)
        outputs = self.activation(x)
        return outputs


def dot_product_decode(Z):
    A_pred = torch.sigmoid(torch.matmul(Z, Z.t()))
    return A_pred


def glorot_init(input_dim, output_dim):
    init_range = np.sqrt(6.0 / (input_dim + output_dim))
    initial = torch.rand(input_dim, output_dim) * 2 * init_range - init_range
    return nn.Parameter(initial)


class GAE(nn.Module):
    def __init__(self, adj, device):
        super(GAE, self).__init__()
        self.base_gcn = GraphConvSparse(args.input_dim, args.hidden1_dim, adj)
        self.gcn_mean = GraphConvSparse(
            args.hidden1_dim, args.hidden2_dim, adj, activation=lambda x: x
        )
        self.base_gcn.to(device)
        self.gcn_mean.to(device)

    def encode(self, X):
        hidden = self.base_gcn(X)
        z = self.mean = self.gcn_mean(hidden)
        return z

    def forward(self, X):
        Z = self.encode(X)
        A_pred = dot_product_decode(Z)
        return A_pred
