# Supplementary material for: Graph-based event schema induction in open-domain corpus
Source: PeerJ Comput Sci. 2024 Jun 28;10:e2155. doi: 10.7717/peerj-cs.2155 (PMC11639125; doi:10.7717/peerj-cs.2155)
Supplement: Supplemental Information 1 [file peerj-cs-10-2155-s001.zip › GESI/parse_corpus_and_extract_svo.py]

import argparse
import os
import pickle as pk

import spacy
from tqdm import tqdm

import args
from extract_svo import findSVOs

### Parse Corpus and Extract Subject-Verb-Object Triplets
# args example:
# python3 parse_corpus_and_extract_svo.py \
#     --is_sentence 1 \
#     --input_file ./covid19/corpus.txt \
#     --save_path ./covid19/corpus_parsed_svo.pk


def filterEntity(entitys: list) -> list:
    entitys_filter = []
    for entity in entitys:
        label = entity[3]
        if label in args.label_whitelist:
            entitys_filter.append(entity)
    return entitys_filter


def main(input_file, spacy_model, save_path):  # default en_core_web_lg

    print("loading Spacy model")
    nlp = spacy.load(spacy_model)

    lines = []  # Event sentences
    with open(input_file, "r", encoding="utf-8") as fin:
        for line in fin:
            line = line.strip()
            if line:
                lines.append(line)
    save_dict_data = {}

    # if is_sentence:  # file line is a sentence corpus
    print("total sentences: ", len(lines))
    # enumerate event sentence
    entitys_count = []
    for sent_id, sent in tqdm(enumerate(lines)):
        doc = nlp(sent)  # parse sentence
        token_list = [token.text for token in doc]
        raw_sent = " ".join(token_list)
        svos = findSVOs(doc)  # Subject-Verb-Object Triplets
        entitys = [[ent.text, ent.start, ent.end, ent.label_] for ent in doc.ents]
        entitys = filterEntity(entitys)
        entitys_count.append(len(entitys))

        save_dict_data[sent_id] = {
            "sent_id": sent_id + 1,  # start from 1
            "raw_sentence": raw_sent,
            "token_list": token_list,
            "svos": svos,
            "entitys": entitys,
        }

    entitys_sum = 0
    for c in entitys_count:
        entitys_sum += c
    entitys_avg_count = (int)(entitys_sum / len(entitys_count))
    print("entitys avg count: ", entitys_avg_count)

    print("total event: ", len(save_dict_data))
    # 避免文件部分覆写
    if os.path.exists(save_path):
        os.remove(save_path)
    with open(save_path, "wb") as f:
        pk.dump(save_dict_data, f)


if __name__ == "__main__":
    # parser = argparse.ArgumentParser()

    # parser.add_argument("--input_file", help="input corpus file")
    # parser.add_argument(
    #     "--save_path", help="output file with subject-verb-object triplets extracted"
    # )
    # # parser.add_argument(
    # #     "--is_sentence",
    # #     default=True,
    # #     help="true if each line in input_file is a sentence, false if each line is a document",
    # # )
    # parser.add_argument(
    #     "--spacy_model", default="en_core_web_lg", help="Spacy model for POS tagging"
    # )
    # args = parser.parse_args()
    # print(vars(args))
    main(args.corpus, args.spacy_model, args.parsed_corpus)
