# Supplementary material for: Graph-based event schema induction in open-domain corpus
Source: PeerJ Comput Sci. 2024 Jun 28;10:e2155. doi: 10.7717/peerj-cs.2155 (PMC11639125; doi:10.7717/peerj-cs.2155)
Supplement: Supplemental Information 1 [file peerj-cs-10-2155-s001.zip › GESI/requirement.txt]

torch==1.10.1+cu111
spacy==3.4.3
rbo==0.1.2
nltk==3.7
transformers==4.24.0
scikit-learn==1.1.3
seaborn==0.11.2
tensorboard==2.12.0
networkx==2.7.1
dgl==0.9.0
amrlib
penman
tenacity
unidecode
ipdb
