# Supplementary material for: Graph-based event schema induction in open-domain corpus
Source: PeerJ Comput Sci. 2024 Jun 28;10:e2155. doi: 10.7717/peerj-cs.2155 (PMC11639125; doi:10.7717/peerj-cs.2155)
Supplement: Supplemental Information 1 [file peerj-cs-10-2155-s001.zip › GESI/resources/verb_freq.json]

{
    "\"": 1,
    "\"\"(quote": 1,
    "\"\"accord": 1,
    "\"\"i": 1,
    "\"\"involve": 1,
    "\"\"starr": 1,
    "\"(direct": 1,
    "\"(ofst": 1,
    "\"(salute": 1,
    "\"(translate": 1,
    "\"(unleash": 1,
    "\"),\"become": 1,
    "\")referre": 1,
    "\".(\"state": 1,
    "\".[7": 1,
    "\"</poem": 2,
    "\"[dispute": 1,
    "\"[doe": 1,
    "\"[quote": 1,
    "\"a": 3,
    "\"accompanye": 1,
    "\"all": 2,
    "\"an": 3,
    "\"anyth": 1,
    "\"aparajito": 1,
    "\"b6": 1,
    "\"bleede": 1,
    "\"claime": 1,
    "\"commence": 1,
    "\"committe": 2,
    "\"denote": 1,
    "\"despite": 1,
    "\"did": 1,
    "\"draw": 1,
    "\"dure": 1,
    "\"eh": 1,
    "\"enakkul": 1,
    "\"even": 1,
    "\"every": 1,
    "\"everythe": 1,
    "\"exorcist": 1,
    "\"featur": 1,
    "\"form": 1,
    "\"fram": 1,
    "\"gravedigg": 1,
    "\"hug": 1,
    "\"if": 1,
    "\"in": 2,
    "\"independent": 1,
    "\"inventioneer": 2,
    "\"it": 1,
    "\"jok": 1,
    "\"k": 1,
    "\"keep": 2,
    "\"light": 1,
    "\"loade": 1,
    "\"lov": 1,
    "\"make": 4,
    "\"marri": 1,
    "\"my": 3,
    "\"n": 9,
    "\"nominate": 1,
    "\"noth": 2,
    "\"omnipotent": 1,
    "\"on": 1,
    "\"play": 1,
    "\"pois": 1,
    "\"pres": 1,
    "\"publishe": 1,
    "\"r": 1,
    "\"raise": 1,
    "\"remembere": 1,
    "\"s": 1,
    "\"sad": 1,
    "\"sahi": 1,
    "\"said": 1,
    "\"satisfy": 1,
    "\"shark": 1,
    "\"smoke": 1,
    "\"t": 2,
    "\"tak": 1,
    "\"tell": 1,
    "\"trappe": 1,
    "\"uncag": 1,
    "\"veer": 1,
    "\"we": 1,
    "\"where": 2,
    "\"work": 1,
    "\"wretch": 1,
    "\"xyxx": 1,
    "\"yet": 1,
    "\"\u03b1": 1,
    "\"\u2014declare": 1,
    "\"\u2014record": 1,
    "#staytune": 1,
    "'": 13347,
    "'a": 1,
    "'acquire": 1,
    "'american": 1,
    "'bottom": 1,
    "'cag": 1,
    "'chase": 1,
    "'come": 1,
    "'conjugate": 1,
    "'contorte": 1,
    "'crazy": 1,
    "'d": 415,
    "'deep": 1,
    "'even": 1,
    "'felt": 1,
    "'future": 1,
    "'go": 1,
    "'half": 1,
    "'i": 5,
    "'if": 2,
    "'in": 1,
    "'is": 2,
    "'it": 1,
    "'k": 1,
    "'keep": 1,
    "'krautrock": 1,
    "'look": 2,
    "'mind": 1,
    "'noun": 1,
    "'pull": 1,
    "'s": 384822,
    "'thale": 1,
    "'tis": 1,
    "'\u2014conclud": 1,
    "(a)fter": 1,
    "(add": 1,
    "(and": 1,
    "(b)y": 1,
    "(for": 1,
    "(of": 2,
    "(s)pann": 1,
    ")": 3,
    ").often": 1,
    ")for": 1,
    ")plante": 1,
    "*and+": 1,
    ",\"a": 4,
    ",\"l": 4,
    ",\"m": 21,
    ",\"m\")=0": 1,
    ",\"r\",\"l": 2,
    ",0": 1,
    ",0.187859": 1,
    ",2\u2212": 1,
    ",c": 3,
    ",followe": 1,
    ",identifye": 1,
    ",n-1": 1,
    ",nam": 1,
    ",v": 1,
    ",w": 1,
    ",z": 2,
    ",\u03bb": 1,
    "-": 299342,
    "--!(already": 1,
    "--and": 1,
    "--includ": 1,
    "--reference": 1,
    "--waite": 1,
    "-14": 1,
    "-15": 3,
    "-15-flower": 1,
    "-18": 1,
    "-50": 1,
    "-6-ridg": 1,
    "-71": 1,
    "-PRON-": 485,
    "-activat": 2,
    "-activate": 1,
    "-base": 1,
    "-dependent": 1,
    "-dur": 1,
    "-five": 1,
    "-page": 1,
    "-ra": 3,
    "-require": 1,
    "-te": 1,
    "-to": 1,
    "-winne": 2,
    "-year": 16,
    "-\u03b1": 1,
    ".": 83,
    ".\"housefull": 1,
    ".\"retrieve": 1,
    ".(revis": 1,
    ".,m.,mkpcc": 1,
    ".--/-.--/": 1,
    ".-in": 1,
    "...": 3,
    ".00": 1,
    ".0045\u2013.007": 1,
    ".009-.042": 1,
    ".0102": 1,
    ".0301": 1,
    ".0354": 1,
    ".05": 2,
    ".054\"-gauge": 1,
    ".0784": 1,
    ".1": 20,
    ".12": 4,
    ".1475": 1,
    ".154": 1,
    ".16": 2,
    ".161": 1,
    ".162162162": 1,
    ".1840": 1,
    ".184k": 1,
    ".1951": 1,
    ".1960": 1,
    ".1\u2013100": 1,
    ".2": 1,
    ".2013.\"ituru": 1,
    ".215": 1,
    ".25": 3,
    ".252/.330/.488": 1,
    ".259": 21,
    ".25\u201345-mm": 1,
    ".266/.360/.335": 1,
    ".274": 1,
    ".276\u2014include": 1,
    ".2\u2013.5": 1,
    ".303-equippe": 1,
    ".328": 1,
    ".330/.461/.603": 1,
    ".335": 62,
    ".338/300": 1,
    ".3429": 1,
    ".346": 1,
    ".360": 1,
    ".367": 1,
    ".372": 3,
    ".3871": 1,
    ".39th": 1,
    ".4": 2,
    ".40": 1,
    ".41": 1,
    ".43": 1,
    ".45-carrye": 1,
    ".450/400": 3,
    ".47-.55": 1,
    ".470": 1,
    ".5": 7,
    ".500/450": 2,
    ".577/450": 1,
    ".5787": 1,
    ".58-cal": 1,
    ".5s": 1,
    ".6": 1,
    ".608\u201379": 1,
    ".619": 7,
    ".65": 3,
    ".68905": 1,
    ".70": 2,
    ".70*.80": 1,
    ".71": 1,
    ".8621": 1,
    ".9": 1,
    ".98925": 1,
    ".abbottabad": 1,
    ".abus": 1,
    ".accord": 1,
    ".accorde": 5,
    ".acorn": 1,
    ".adapte": 1,
    ".adnan": 1,
    ".adopte": 1,
    ".ae": 2,
    ".africa": 4,
    ".afriqia": 1,
    ".aifc": 1,
    ".alias": 1,
    ".allowe": 1,
    ".also": 1,
    ".although": 1,
    ".am": 1,
    ".amala": 1,
    ".anchore": 1,
    ".apart": 1,
    ".approve": 1,
    ".appxbundle": 2,
    ".aravinda": 1,
    ".artist": 1,
    ".attack": 1,
    ".award": 1,
    ".bas": 1,
    ".base": 3,
    ".bazar": 1,
    ".be": 1,
    ".because": 1,
    ".bee": 1,
    ".before": 2,
    ".behind": 1,
    ".birati": 1,
    ".black": 2,
    ".blend": 2,
    ".born": 1,
    ".both": 2,
    ".break": 1,
    ".by": 1,
    ".ca": 4,
    ".captain": 1,
    ".certain": 1,
    ".chat": 1,
    ".class": 3,
    ".cloth": 1,
    ".cn": 1,
    ".coache": 1,
    ".compet": 1,
    ".condemne": 1,
    ".continue": 1,
    ".count": 1,
    ".crop": 1,
    ".damage": 1,
    ".david": 1,
    ".debunke": 1,
    ".delhi": 1,
    ".demo": 1,
    ".demonstrat": 1,
    ".descend": 1,
    ".despite": 1,
    ".detun": 2,
    ".develope": 1,
    ".dewan": 1,
    ".dharashruti": 2,
    ".direct": 1,
    ".directe": 1,
    ".distinguish": 1,
    ".dll": 1,
    ".do": 1,
    ".docx": 7,
    ".draw": 1,
    ".driven": 1,
    ".dur": 13,
    ".dure": 4,
    ".ea": 1,
    ".each": 1,
    ".earned": 1,
    ".elect": 1,
    ".electe": 1,
    ".employe": 1,
    ".encircle": 1,
    ".encourag": 1,
    ".encrypte": 1,
    ".engage": 1,
    ".enlarge": 1,
    ".enthron": 1,
    ".everythe": 1,
    ".excite": 1,
    ".f": 1,
    ".falle": 1,
    ".farhat": 1,
    ".farmer": 1,
    ".fascinat": 1,
    ".film": 2,
    ".finishe": 1,
    ".flac": 1,
    ".flip": 1,
    ".follow": 1,
    ".followe": 1,
    ".forewe": 1,
    ".game": 1,
    ".gd": 1,
    ".gho": 2,
    ".gi": 1,
    ".gif": 1,
    ".gloate": 2,
    ".good": 1,
    ".google": 1,
    ".gp": 1,
    ".graduat": 1,
    ".graphic": 1,
    ".growe": 1,
    ".guru": 2,
    ".hack": 3,
    ".he": 6,
    ".henry": 1,
    ".here": 6,
    ".hindi": 1,
    ".hk": 1,
    ".hockey": 1,
    ".honor": 1,
    ".htaccess": 1,
    ".i": 1,
    ".identifie": 1,
    ".ie": 1,
    ".if": 1,
    ".imzml": 1,
    ".in": 2,
    ".include": 1,
    ".inside": 1,
    ".inspire": 1,
    ".irish": 1,
    ".island": 1,
    ".it": 37,
    ".itune": 1,
    ".jean": 1,
    ".join": 1,
    ".jp": 1,
    ".jpg": 1,
    ".juegos": 1,
    ".ke": 1,
    ".kiwi": 1,
    ".know": 1,
    ".kottayam": 1,
    ".kumaran": 1,
    ".kurupp": 1,
    ".last": 1,
    ".later": 5,
    ".leade": 1,
    ".learne": 1,
    ".lecture": 1,
    ".li": 3,
    ".liaohe": 1,
    ".lifen": 1,
    ".like": 2,
    ".limbo": 1,
    ".link": 2,
    ".list": 1,
    ".live": 1,
    ".locat": 1,
    ".locate": 4,
    ".log": 1,
    ".lye": 1,
    ".macbin": 1,
    ".madonna": 1,
    ".mail": 1,
    ".major": 1,
    ".manag": 1,
    ".manne": 1,
    ".marrie": 1,
    ".mastere": 1,
    ".materializ": 1,
    ".matt": 1,
    ".metalink": 3,
    ".michael": 1,
    ".minimize": 1,
    ".minus": 1,
    ".mm": 2,
    ".moderate": 1,
    ".mp4": 4,
    ".mq": 1,
    ".mt": 1,
    ".museum": 2,
    ".nationalis": 1,
    ".near": 1,
    ".nenagh": 1,
    ".net": 2,
    ".newscast": 1,
    ".next": 1,
    ".nkbl": 1,
    ".note": 1,
    ".nudomain": 1,
    ".offer": 1,
    ".on": 1,
    ".onetoc2": 1,
    ".open": 1,
    ".opene": 1,
    ".order": 1,
    ".otpw": 1,
    ".outstand": 1,
    ".overloade": 1,
    ".owe": 1,
    ".own": 1,
    ".paak": 2,
    ".perform": 1,
    ".permission": 1,
    ".permit": 1,
    ".pic": 1,
    ".picasaoriginal": 1,
    ".pirat": 1,
    ".plan": 2,
    ".poona": 1,
    ".post": 1,
    ".pp": 1,
    ".present": 1,
    ".prior": 1,
    ".production": 1,
    ".properti": 1,
    ".propertie": 3,
    ".property": 1,
    ".publish": 1,
    ".ql": 1,
    ".railroad": 1,
    ".randy": 1,
    ".recognize": 1,
    ".reliev": 1,
    ".renam.md": 1,
    ".renowne": 1,
    ".reorganize": 1,
    ".republican": 1,
    ".rhost": 1,
    ".sail": 2,
    ".saile": 1,
    ".saqafat": 1,
    ".sass": 1,
    ".scotland": 1,
    ".seeme": 2,
    ".select": 1,
    ".senior": 1,
    ".set": 1,
    ".several": 2,
    ".signe": 1,
    ".sim": 1,
    ".sisx": 1,
    ".sit.hqx": 1,
    ".site": 1,
    ".situate": 1,
    ".so": 1,
    ".somethe": 1,
    ".south": 1,
    ".stand": 1,
    ".stap": 1,
    ".start": 1,
    ".starte": 2,
    ".stay": 2,
    ".steer": 1,
    ".stephen": 1,
    ".sthanika": 1,
    ".su": 1,
    ".surrounde": 1,
    ".sv": 1,
    ".swf": 1,
    ".take": 1,
    ".tchaikovsky": 1,
    ".teach": 1,
    ".text": 1,
    ".thameslink": 1,
    ".thank": 1,
    ".these": 6,
    ".this": 1,
    ".through": 1,
    ".thus": 3,
    ".tiff": 2,
    ".tooji": 1,
    ".track": 1,
    ".try": 1,
    ".tv": 1,
    ".twist": 1,
    ".txt": 2,
    ".um": 1,
    ".upon": 1,
    ".us": 1,
    ".use": 2,
    ".venture": 2,
    ".video": 2,
    ".visit": 2,
    ".warc": 1,
    ".welcome": 1,
    ".when": 2,
    ".wiki": 1,
    ".wille": 1,
    ".winne": 2,
    ".within": 1,
    ".wixobj": 1,
    ".wmv/.asf": 1,
    ".work": 2,
    ".worke": 1,
    ".writ": 1,
    ".xlsx": 1,
    ".za": 3,
    ".zadna": 1,
    ".zipx": 1,
    ".zsync": 1,
    ".\u0435\u0441": 1,
    ".\u0440\u0444": 1,
    "/\">\"catch": 1,
    "/\"baleareis": 1,
    "/\"gymnetae": 1,
    "/\"kiss": 1,
    "/\"now": 1,
    "/\"runn": 1,
    "/\"tamena\u1e0dt": 1,
    "/\"undecide": 1,
    "/*i/": 1,
    "/*kw/": 1,
    "/*r/": 1,
    "/------/------/xxxxxx/------/": 1,
    "/-1": 1,
    "/-150": 2,
    "/-a(h)/": 1,
    "/-ai/": 1,
    "/-al/": 2,
    "/-at/": 1,
    "/-a\u02d0\u0281/": 1,
    "/-en/": 1,
    "/-ena/": 1,
    "/-i/": 1,
    "/-iw/": 1,
    "/-k\u00fa/": 1,
    "/-park": 1,
    "/-wan/": 1,
    "/-\u016bma/": 1,
    "/-\u0254\u0281n/": 1,
    "/.conkerorrc": 1,
    "//": 33,
    "//g": 1,
    "//update": 1,
    "/1,000": 1,
    "/1/": 1,
    "/100\u2013/100/mi": 1,
    "/115er": 1,
    "/12/": 1,
    "/1996/5,15min": 1,
    "/3/": 1,
    "/56": 1,
    "/>ag": 1,
    "/>age": 1,
    "/>climb": 1,
    "/?/1908": 1,
    "/??/1990": 2,
    "/ab+c/.test(\"abc": 1,
    "/accounte": 1,
    "/advance": 1,
    "/agree": 1,
    "/alter\u00f8/": 1,
    "/an/": 1,
    "/appli": 1,
    "/ati-/": 1,
    "/ay/": 1,
    "/bani": 1,
    "/believ": 1,
    "/billa/": 1,
    "/bless": 1,
    "/boka/": 1,
    "/bring": 1,
    "/carde": 1,
    "/carsten": 2,
    "/ch/": 1,
    "/chris": 2,
    "/colore": 1,
    "/commissione": 3,
    "/crowd": 1,
    "/crowdsource": 1,
    "/da": 1,
    "/daw/": 1,
    "/ddu": 1,
    "/de": 4,
    "/decade": 1,
    "/dedicat": 1,
    "/do/": 1,
    "/donat": 1,
    "/dr11-dq7": 1,
    "/drive": 2,
    "/drop": 1,
    "/du": 1,
    "/d\u0259mo/": 1,
    "/d\u02b0/": 1,
    "/ee.von/": 1,
    "/ell\u00edpse/": 1,
    "/end": 1,
    "/expression/.test(stre": 1,
    "/farma\u02c8t\u0283ia/": 1,
    "/feature": 1,
    "/from": 4,
    "/f\u026afti": 1,
    "/gelan\u014dr/": 1,
    "/gh/": 1,
    "/give": 1,
    "/glossary/": 1,
    "/g\u02b7/": 1,
    "/hehke/": 1,
    "/hold": 1,
    "/h\u0259\u0300l\u0259\u0306ni\u00b7xs\u0259w\u00e1\u00b7kan/": 1,
    "/ija\u014b/": 1,
    "/import": 1,
    "/in": 2,
    "/ing\u00fc/": 1,
    "/inundate": 1,
    "/ish\u00ed\u02bcc\u00e1/": 1,
    "/ist\u0259l/": 1,
    "/itoht\u0113w/": 1,
    "/jave": 1,
    "/just": 1,
    "/kalawant": 1,
    "/kami/": 3,
    "/karsten": 1,
    "/kat": 1,
    "/kaur/": 1,
    "/kaw\u0259l/": 1,
    "/kaze": 1,
    "/kill": 1,
    "/kirill": 1,
    "/klooj/": 1,
    "/know": 1,
    "/kou\u014b/": 1,
    "/k\u02b0\u0268i/": 1,
    "/k\u02b7/": 1,
    "/l/": 2,
    "/lambda/": 2,
    "/lead": 1,
    "/left": 1,
    "/live": 2,
    "/livestock": 1,
    "/lpatn/": 1,
    "/l\u0254\u02d0t/": 1,
    "/mak": 1,
    "/make": 1,
    "/maplink": 1,
    "/mark": 1,
    "/ma\u02d0k\u02b7\u02bca/": 1,
    "/mi": 3,
    "/mimbre\u00f1os": 1,
    "/mini/": 1,
    "/mit/": 1,
    "/mi\u02d0\u010di\u02d0s/": 1,
    "/monarch": 1,
    "/movie": 1,
    "/mtd": 1,
    "/music": 3,
    "/m\u00f5\u02e8\u02e9": 1,
    "/m\u0252sk/": 1,
    "/name=\"bmw28\">bate": 1,
    "/na\u02c0a\u02c0/": 1,
    "/neeh\u0283iaani/": 1,
    "/ni": 1,
    "/nik'/": 1,
    "/no/": 1,
    "/noje/": 1,
    "/now": 1,
    "/nowiki>\"on": 1,
    "/no\u02d0t/": 1,
    "/n|\u02b1oa\u1d51/": 1,
    "/n\u0259\u02ccdu\u02d0\u02c8\u0283\u00e6n/": 1,
    "/or": 2,
    "/ou/": 1,
    "/o\u00b7/": 1,
    "/o\u031d/": 2,
    "/pasabahce": 1,
    "/pasekwi\u02d0s/": 1,
    "/pera\u014b/": 1,
    "/petjara/": 1,
    "/phonemic/": 1,
    "/poem": 4,
    "/poem>(douay": 1,
    "/proc": 1,
    "/produc": 1,
    "/produce": 2,
    "/p\u026c\u02bc\u0259/": 1,
    "/qa\u02d0t/": 1,
    "/r": 2,
    "/raise": 1,
    "/re": 2,
    "/recurre": 1,
    "/release": 1,
    "/reset": 1,
    "/revert": 1,
    "/russia/": 1,
    "/r\u0268\u02c8j\u0251\u02d0d/": 1,
    "/s": 1,
    "/saxes/": 1,
    "/score": 2,
    "/set": 1,
    "/shopp": 1,
    "/shown": 1,
    "/singh/": 1,
    "/slate": 1,
    "/small><br><br><small": 1,
    "/small>\u2020": 1,
    "/sona/": 1,
    "/span": 1,
    "/sp\u0259k/": 1,
    "/syntaxhighlight": 2,
    "/s\u0283/": 1,
    "/table": 1,
    "/tam": 1,
    "/teke/": 2,
    "/time": 1,
    "/tmp": 2,
    "/touch": 1,
    "/trye": 1,
    "/tt": 1,
    "/tuguhu/": 1,
    "/tun": 2,
    "/tu\u02c8ni\u0292\u0259/": 1,
    "/tv": 1,
    "/two": 1,
    "/t\u0169ba/": 1,
    "/t\u0259\u02c8me\u026a\u02ccto\u028a/": 1,
    "/t\u02b7\u02bc\u0259r\u0259t\u02b7\u02bc/": 1,
    "/t\u02e4ala\u02d0q/": 1,
    "/t\u0361s/": 1,
    "/u(\u02d0)/": 1,
    "/uenit": 1,
    "/uptake": 1,
    "/uyou/": 1,
    "/ve\u026al/": 1,
    "/v\u0294tv/": 1,
    "/wake": 1,
    "/want": 1,
    "/wayda": 1,
    "/when": 1,
    "/winge": 1,
    "/would": 1,
    "/writ": 1,
    "/wu/": 1,
    "/y/-containe": 1,
    "/year": 1,
    "/zc6": 1,
    "/}/": 2,
    "/\u00e6/-tense": 1,
    "/\u014banha\u02c0/": 1,
    "/\u014ba\u025b\u027e\u025b/": 1,
    "/\u0259w/": 1,
    "/\u0259\u0304/": 1,
    "/\u025bndo\u028a\u03b8i\u02d0o\u028ad\u0254\u02d0n/": 1,
    "/\u0283m\u0251\u02d0lts/": 1,
    "/\u0283\u01ddxw\u00e9pm\u01ddx/": 1,
    "/\u0283\u0259no": 1,
    "/\u0288era/": 1,
    "/\u028a\u0303/": 1,
    "/\u0295a\u02d0fa\u02d0r/": 1,
    "/\u02c0ana\u02c0a\u02c0/": 1,
    "/\u02c8bak\u02bca/": 1,
    "/\u02c8hi\u02d0l\u0259/": 1,
    "/\u02c8ka\u02d0r/": 1,
    "/\u02c8ro\u028azli/": 1,
    "/\u02c8tu\u02d0so\u028a/": 1,
    "/\u02c8t\u0283\u028cmli/": 1,
    "/\u02c8x\u028atsp\u0259/": 1,
    "/\u0418\u0441\u0445\u0430\u043a": 1,
    "/\u043f\u043e\u043d\u0437\u0430": 1,
    "/\u0b15\u0b42\u0b33/": 1,
    "/\u201csay": 1,
    "/\u20ac133": 1,
    "/\u30b2\u30fc\u30e0\u30dc\u30fc\u30a4\u30d6\u30ed\u30b9": 1,
    "0\"x\"=\"x\"0=0": 1,
    "0\"\u2014use": 1,
    "0)-color": 1,
    "0)36": 1,
    "0)y": 1,
    "0,0,0,0,0,1,1,1,1": 1,
    "0,1": 1,
    "0,1-\"separat": 1,
    "0,10": 3,
    "0,12": 1,
    "0,28": 1,
    "0,3": 2,
    "0,36": 1,
    "0,45": 1,
    "0,48": 2,
    "0,6": 1,
    "0,75": 3,
    "0,9": 1,
    "0,lose": 1,
    "0-#2": 1,
    "0-arrang": 1,
    "0-base": 1,
    "0-color": 1,
    "0-connect": 3,
    "0-connecte": 2,
    "0-for-14": 1,
    "0-for-15": 5,
    "0-for-17": 1,
    "0-for-2": 1,
    "0-for-22": 1,
    "0-for-3": 6,
    "0-padd": 1,
    "0-size": 1,
    "0-unramifie": 2,
    "0.0.0.x": 1,
    "0.0001\u20130.0003": 1,
    "0.001a/": 1,
    "0.002-$0.010": 1,
    "0.0042\u2014determine": 1,
    "0.004hour": 1,
    "0.005s": 1,
    "0.018s": 1,
    "0.033sec": 1,
    "0.054secs": 1,
    "0.08.%": 1,
    "0.1-)0.4": 1,
    "0.12.2": 1,
    "0.15\u00d70.07": 1,
    "0.15\u20131": 1,
    "0.1ppm": 1,
    "0.1\u20130.14": 1,
    "0.1\u20130.2": 3,
    "0.1\u20134": 1,
    "0.1\u20139.6\u2030": 1,
    "0.1\u2033": 1,
    "0.25,0.5,0.75": 2,
    "0.25/\"n": 1,
    "0.25\u20132": 3,
    "0.269d": 1,
    "0.2\u00b5": 1,
    "0.2\u20130.6": 2,
    "0.2\u20131.8": 1,
    "0.309secs": 1,
    "0.338s": 1,
    "0.36/100,000": 1,
    "0.37.0": 1,
    "0.38\u03bc": 1,
    "0.3psi": 2,
    "0.3x": 1,
    "0.3\u20130.5": 3,
    "0.3\u2033": 1,
    "0.4%/year": 1,
    "0.45cent": 1,
    "0.4p": 4,
    "0.4\u00d70.16": 1,
    "0.4\u20130.6": 1,
    "0.4\u20133.5": 1,
    "0.5.4.1": 1,
    "0.5/[0.5": 1,
    "0.545-inch": 1,
    "0.55\u20131.1": 1,
    "0.58c": 1,
    "0.5ev": 1,
    "0.5\u03bb": 1,
    "0.5\u20131": 1,
    "0.5\u20131.0": 1,
    "0.5\u20131.5": 2,
    "0.5\u20131.8": 1,
    "0.5\u20132": 2,
    "0.5\u20138": 1,
    "0.6%.lviv": 1,
    "0.6.4": 1,
    "0.60/install": 1,
    "0.67/1": 1,
    "0.6v": 1,
    "0.6\u20130.5": 1,
    "0.6\u20130.85": 1,
    "0.6\u20131": 1,
    "0.75-mile": 1,
    "0.756:1": 1,
    "0.75\u20131": 1,
    "0.766": 1,
    "0.7=11.05": 1,
    "0.7vwhen": 1,
    "0.7\u00b710": 1,
    "0.7\u20130.85": 1,
    "0.7\u20131": 1,
    "0.7\u20131.0": 1,
    "0.8-second": 1,
    "0.84ct": 1,
    "0.877s": 1,
    "0.8mev": 1,
    "0.8p": 1,
    "0.8v": 1,
    "0.8\u20131.0": 4,
    "0.8\u20131.5": 1,
    "0.9.1.5": 1,
    "0.9.10": 1,
    "0.9.8za": 1,
    "0.9\u20131.1": 3,
    "0.9\u20131.5": 1,
    "0.9\u20132.2": 1,
    "0/(ret)/": 2,
    "0/0": 2,
    "0/10": 1,
    "0/2": 2,
    "0/21": 1,
    "0/4": 1,
    "0/48": 2,
    "0/5": 1,
    "00": 1,
    "0000\"\u2014i": 1,
    "0000\u20130176": 1,
    "000vb0vb": 1,
    "000webhost": 1,
    "0026/org": 1,
    "004-powere": 1,
    "004/rz": 1,
    "007\u2014infiltrat": 1,
    "007\u2014travel": 1,
    "009p": 2,
    "00a": 1,
    "00ffh": 1,
    "00k251": 1,
    "00\u20131f": 9,
    "01": 1,
    "01)pass": 1,
    "01.\"georgetown": 1,
    "01.05.02": 1,
    "010)-96165": 1,
    "0100101110101101.org": 1,
    "0103/1": 1,
    "01111nnnn": 2,
    "0123.4567.89ab": 1,
    "014d": 1,
    "015/drink": 1,
    "01:80:c2:00:00:13": 1,
    "01a": 1,
    "01\u201379": 1,
    "01\u2014enter": 1,
    "02-january-2015": 1,
    "02.jpg|thumb|right|250px|[[agust\u00edn": 1,
    "0230-$0231/560": 4,
    "028\u2014at": 1,
    "02a": 1,
    "02b": 1,
    "02w": 1,
    "02\u201946": 1,
    "03.08.1905": 1,
    "03/01/92": 1,
    "03/2010\"></ref": 1,
    "03/21": 1,
    "03/l-068": 1,
    "0300": 1,
    "0304\"": 1,
    "0305/org": 1,
    "039a": 1,
    "03b": 1,
    "03ffh": 1,
    "03r": 1,
    "04": 1,
    "04-h-20": 1,
    "04:00hr": 1,
    "04:57:07.2": 1,
    "04c": 1,
    "04e": 2,
    "05.10.1945": 1,
    "050171publish": 1,
    "051s": 1,
    "053a": 1,
    "05:45\u2014followe": 1,
    "05a": 2,
    "05b": 2,
    "06'0": 1,
    "06/09/2006,-contribute": 1,
    "062i": 2,
    "068/069": 3,
    "069f": 1,
    "06:21:03:11": 2,
    "06e50": 1,
    "06efh:1234h": 2,
    "07\"-prefix": 1,
    "07'52n": 1,
    "07*enhanc": 1,
    "07*enhance": 1,
    "07/11/30": 2,
    "0730\u20131600": 1,
    "07:30\u201319:30": 1,
    "07\u2013665": 1,
    "08": 1,
    "08)demolishe": 1,
    "08-cn-0020": 1,
    "08/10/2005(w": 1,
    "08/9": 1,
    "0800reverse": 1,
    "0845am": 1,
    "08y": 1,
    "09(t": 1,
    "09/21": 1,
    "09/2307": 1,
    "09/28/2017": 1,
    "09/53": 1,
    "09r": 1,
    "0:0": 8,
    "0:00": 3,
    "0:23.28": 1,
    "0;3,45": 1,
    "0=0": 1,
    "0and": 1,
    "0bfhjklmnprstwxy": 1,
    "0claim": 1,
    "0d": 1,
    "0e1a": 1,
    "0h0": 1,
    "0h39": 1,
    "0n": 2,
    "0rganize": 1,
    "0svalbard": 1,
    "0verflow": 5,
    "0wn": 1,
    "0wn3d": 1,
    "0wne": 1,
    "0wnz0r": 1,
    "0wnz0re": 1,
    "0x0000": 1,
    "0x00000000": 1,
    "0x0004": 1,
    "0x00b-0x017": 1,
    "0x017": 1,
    "0x03": 1,
    "0x0d": 1,
    "0x10": 1,
    "0x170": 1,
    "0x1936": 1,
    "0x2": 3,
    "0x228": 1,
    "0x23": 1,
    "0x40\u20130x7e": 1,
    "0x5": 1,
    "0x5c": 2,
    "0x7e": 3,
    "0x7f": 1,
    "0x80": 1,
    "0x9": 1,
    "0x9f": 1,
    "0xca": 1,
    "0xd0": 1,
    "0xdf": 1,
    "0xe0": 1,
    "0xf820": 1,
    "0xffffffff": 1,
    "0\u00b7916": 1,
    "0\u0338": 1,
    "0\u03bd\u03b2\u03b2": 2,
    "0\u20130": 46,
    "0\u201300": 1,
    "0\u201305": 2,
    "0\u201306": 3,
    "0\u201307": 5,
    "0\u201308-point": 1,
    "0\u20131": 539,
    "0\u201310": 1,
    "0\u201311": 29,
    "0\u201312": 21,
    "0\u201313": 50,
    "0\u201314": 78,
    "0\u201315": 101,
    "0\u201316": 1,
    "0\u201317": 9,
    "0\u201317-point": 1,
    "0\u201318": 68,
    "0\u201319": 22,
    "0\u20132": 1,
    "0\u201320": 1,
    "0\u201321": 4,
    "0\u201322": 1,
    "0\u201323": 24,
    "0\u201324": 2,
    "0\u201325": 1,
    "0\u2013255": 2,
    "0\u201326": 1,
    "0\u20133": 7,
    "0\u201331": 2,
    "0\u201332": 1,
    "0\u201337": 1,
    "0\u20133\u20132\u20132": 1,
    "0\u20135": 172,
    "0\u201355": 1,
    "0\u20136": 1,
    "0\u201360": 3,
    "0\u201363": 1,
    "0\u20138": 1,
    "0\u20139": 12,
    "0\u201390": 1,
    "0\u2014as": 1,
    "0\u221214": 1,
    "0\u2264\"d": 1,
    "0\u22c5\"x": 1,
    "1\"<br": 1,
    "1\"\u2014house": 1,
    "1\"\u2014us": 1,
    "1%of": 1,
    "1'603": 1,
    "1(ka": 1,
    "1)*8": 1,
    "1)-connecte": 1,
    "1)dure": 1,
    "1,039/smooth": 8,
    "1,039/smoothe": 8,
    "1,041.8": 2,
    "1,1-disubstitute": 2,
    "1,112.9": 2,
    "1,116.4": 1,
    "1,186.1": 1,
    "1,2": 5,
    "1,2,5,6,7,9": 1,
    "1,2,8,9,10": 1,
    "1,2-disubstitute": 1,
    "1,2-lactonize": 4,
    "1,2-substitut": 1,
    "1,201.8": 1,
    "1,3-disubstitut": 1,
    "1,3-fus": 1,
    "1,338.2": 1,
    "1,496.4": 1,
    "1,5-substitute": 1,
    "1,556.5": 1,
    "1,6-link": 1,
    "1,6-linke": 1,
    "1,641.3/km": 1,
    "1,648.2": 1,
    "1,729.3/km\u00b2": 1,
    "1,732.9": 1,
    "1,797.4": 1,
    "1,856.4": 1,
    "1,dragge": 1,
    "1->3)-link": 1,
    "1-rank": 7,
    "1-ranke": 4,
    "1-rate": 1,
    "1-side": 1,
    "1-sponsor": 1,
    "1.0.5": 1,
    "1.00pm": 2,
    "1.0msv": 1,
    "1.1bn": 2,
    "1.22bn": 1,
    "1.26\"g": 1,
    "1.2ghz": 1,
    "1.4sec": 1,
    "1.4\u20131.5": 1,
    "1.5\"/35": 1,
    "1.5ghz": 1,
    "1.5\u20133.5": 1,
    "1.6.0\u2014occurr": 1,
    "1.6million": 1,
    "1.85/1": 1,
    "1.85\u00c5": 1,
    "1.8vdd": 1,
    "1.form": 1,
    "1/\"": 1,
    "1/\"k": 1,
    "1/\"l": 1,
    "1/\"n": 4,
    "1/\"p": 3,
    "1/1000": 1,
    "1/1500": 1,
    "1/1600": 2,
    "1/1983": 1,
    "1/2": 1,
    "1/2\"unf": 1,
    "1/2)\"li": 1,
    "1/2)n": 1,
    "1/2/3/4/5/6": 1,
    "1/2000": 7,
    "1/2000th": 2,
    "1/2003": 1,
    "1/4000": 3,
    "1/4000th": 3,
    "1/4600th": 1,
    "1/4th": 1,
    "1/7/17": 1,
    "1/8/45": 1,
    "1/8000th": 1,
    "1/802787": 1,
    "1/9/46": 1,
    "1/correct": 1,
    "1/f": 4,
    "1/\u03b3": 1,
    "10": 3,
    "10%\u2014enrolle": 1,
    "10(-14": 1,
    "10,11,12-trihydroxy-5\"z\",8\"z\",14\"z\"-eicosatrienoic": 1,
    "10,690\u2014leade": 1,
    "10-deacetylbaccatin": 1,
    "10-eicocene": 1,
    "10-film": 1,
    "10-fold": 2,
    "10-for-15": 2,
    "10-inch": 2,
    "10-inn": 1,
    "10-lane": 1,
    "10-mile": 1,
    "10-minut": 2,
    "10-minute": 4,
    "10-packs": 1,
    "10-point": 1,
    "10-second": 1,
    "10-track": 1,
    "10-year": 6,
    "10.1080/13600834.2013.821812": 1,
    "10.1190/1.1890196": 1,
    "10.30pm": 1,
    "10.30x5.70": 1,
    "10.7:1": 1,
    "10/11-produce": 1,
    "100.066851": 1,
    "100.3-hd3": 1,
    "100.437212": 1,
    "100.907603": 1,
    "100/1-rat": 1,
    "100/30/20": 1,
    "1003.1e": 1,
    "100ad": 1,
    "100bn": 1,
    "100fm": 2,
    "100hk": 1,
    "100lx": 1,
    "100th": 5,
    "100v": 1,
    "100w": 1,
    "100\u2014arm": 1,
    "100\u2014marche": 1,
    "101-in-1": 1,
    "101.337259": 1,
    "101b": 1,
    "101d": 2,
    "102.039502": 1,
    "102.298924": 1,
    "102.304707": 1,
    "102f": 1,
    "103.023170": 1,
    "103.098787": 1,
    "103.417687": 1,
    "103.521475": 1,
    "103.844722": 1,
    "103.882115": 1,
    "103rd": 2,
    "104.495498": 1,
    "104.561453": 1,
    "104a": 1,
    "104th": 3,
    "105.200298": 1,
    "105\u201330": 1,
    "105\u201348\u20136": 1,
    "106.693176": 1,
    "106.776225": 1,
    "106.791215": 1,
    "106th": 6,
    "1074ce": 1,
    "10773\u2013and": 1,
    "107th": 2,
    "108.542676": 1,
    "1081\u20131129)\u2014supporte": 1,
    "1084/5": 1,
    "1084\u2014implye": 1,
    "108th": 90,
    "109": 29,
    "109.\"blind": 1,
    "10939\u201310951": 1,
    "109a": 2,
    "109d": 1,
    "109r": 1,
    "109s": 2,
    "109th": 3,
    "10;25(19):3773": 1,
    "10<br": 2,
    "10k": 2,
    "10mwh": 1,
    "10pm-11pm": 1,
    "10th": 24,
    "10w30": 1,
    "10x": 7,
    "10\u2013": 1,
    "10\u20130": 137,
    "10\u201310": 1,
    "10\u201311": 5,
    "10\u201312": 4,
    "10\u201313": 5,
    "10\u201314": 3,
    "10\u201318": 5,
    "10\u201325": 1,
    "10\u201326": 1,
    "10\u201328": 1,
    "10\u20133": 3,
    "10\u201331": 1,
    "10\u201350": 2,
    "10\u20136": 2,
    "10\u20137": 14,
    "10\u201375": 2,
    "10\u20139": 1,
    "10\u2013fold": 1,
    "10\u2014denote": 1,
    "10\u2014l": 1,
    "11": 3,
    "11(\"r\")-hydroperoxy,20-hydroxy-5\"z\",8\"z\",11\"z\",14\"z\"-eicosatetraenoic": 1,
    "11-across": 1,
    "11-for-15": 2,
    "11-rank": 1,
    "11-september": 1,
    "11-shar": 1,
    "11-them": 1,
    "11-unpublishe": 1,
    "11-year": 1,
    "11.12:1": 1,
    "11.2.1": 1,
    "11.30pm": 1,
    "11.h5": 1,
    "11/15/10-claime": 1,
    "11/1961\"></ref": 1,
    "110.422951": 1,
    "110.826729": 1,
    "110kv": 1,
    "110l": 1,
    "110th": 4,
    "111": 1,
    "111.958898": 1,
    "111.966212": 1,
    "111.992498": 1,
    "111/sr": 1,
    "1117th": 1,
    "1118/9": 1,
    "111b": 1,
    "111d": 1,
    "111h": 2,
    "111p": 8,
    "111th": 1,
    "111z": 4,
    "112": 3,
    "112.122397": 1,
    "112.448301": 1,
    "1124\u20131103": 1,
    "112b": 1,
    "112u": 5,
    "113/de": 1,
    "1139th": 1,
    "113\u201374": 1,
    "114.179603": 1,
    "114.897546": 1,
    "1145/6": 1,
    "114th": 1,
    "115.340596": 1,
    "1150\u20131025": 1,
    "1150\u20131212": 1,
    "115b": 1,
    "115c": 1,
    "115pj": 2,
    "115th": 1,
    "116.\"reduce": 1,
    "116.897557": 1,
    "1165\u20131240)\u2014considere": 1,
    "116th": 1,
    "117.046441": 1,
    "117.156537": 1,
    "118.1543": 1,
    "118.400905": 1,
    "1188,4": 1,
    "118th": 55,
    "119/pa": 1,
    "1199seiu": 1,
    "11b": 8,
    "11d": 1,
    "11e": 21,
    "11fps": 1,
    "11th": 18,
    "11w": 3,
    "11\u00ba": 1,
    "11\u20130": 2,
    "11\u201312": 1,
    "11\u201314": 2,
    "11\u201316": 5,
    "11\u201318": 2,
    "11\u201322": 2,
    "11\u201324": 1,
    "11\u201327": 1,
    "11\u201330": 1,
    "11\u201332": 3,
    "11\u20134": 6,
    "11\u20135": 1,
    "11\u20139": 6,
    "11\u2014stricken": 1,
    "12'17e": 1,
    "12)\"unite": 1,
    "12)\u2014enter": 1,
    "12-august": 1,
    "12-hpete": 1,
    "12-hydroxyheptadecatrienoic": 1,
    "12-inn": 1,
    "12-inne": 1,
    "12-june": 1,
    "12-meter": 1,
    "12-minute": 1,
    "12-month": 1,
    "12-pounder": 1,
    "12.0.0.70": 1,
    "12.1992,vote": 1,
    "12.5%--ha": 1,
    "12/10/10-sign": 1,
    "12/11/10-sign": 1,
    "12/18/10-signe": 1,
    "120.672687": 1,
    "120.853354": 1,
    "120.937537": 1,
    "120b": 1,
    "120bn": 2,
    "120feet": 1,
    "120hr": 1,
    "121.156603": 1,
    "121.483557": 1,
    "121/sr": 1,
    "12150-l2": 1,
    "121st": 1,
    "122.164441": 1,
    "122.236557": 1,
    "122.237951": 1,
    "122/pa": 5,
    "122nd": 2,
    "123.146619": 1,
    "123.56\u2013123.71": 1,
    "123.581335": 1,
    "123.770557": 1,
    "12350/new": 1,
    "12352a": 1,
    "1235\u20131270)\u2014continu": 1,
    "123bs": 1,
    "124.111170": 1,
    "1245\u20131259": 1,
    "124ii": 1,
    "1252\u20131259": 1,
    "1254\u20131246": 1,
    "125cc": 5,
    "125i": 1,
    "125p": 1,
    "126th": 3,
    "127/sr": 4,
    "127a": 1,
    "127th": 2,
    "12831/bokaro": 1,
    "1285\u20131367": 1,
    "1288\u20131289": 1,
    "128b/130b": 2,
    "128k": 34,
    "128th": 3,
    "128\u03bcm": 1,
    "129/sr": 6,
    "1290)issue": 1,
    "129th": 8,
    "12<br": 2,
    "12c": 21,
    "12e": 11,
    "12f": 1,
    "12k": 1,
    "12md": 1,
    "12mn": 2,
    "12r": 1,
    "12th": 17,
    "12th-19th": 1,
    "12u": 2,
    "12x": 1,
    "12x12": 1,
    "12\u00bc": 1,
    "12\u20130": 1,
    "12\u201310": 19,
    "12\u201313": 6,
    "12\u201314": 1,
    "12\u201316": 26,
    "12\u201317": 7,
    "12\u201318": 20,
    "12\u20132": 1,
    "12\u201321": 3,
    "12\u201323": 3,
    "12\u201324": 2,
    "12\u201326": 2,
    "12\u201334": 4,
    "12\u20134": 6,
    "12\u20138": 1,
    "12\u20139": 1,
    "13": 5,
    "13'6": 1,
    "13(-15": 2,
    "13,0": 1,
    "13,576.71": 1,
    "13-inch": 1,
    "13-inn": 1,
    "13-inne": 1,
    "13-july": 1,
    "13-yard": 1,
    "13/82\">amend": 1,
    "130,000\uff0cranke": 1,
    "130/6.5": 1,
    "130/cr": 2,
    "1305\u20131335": 1,
    "1305\u2014starte": 1,
    "130th": 41,
    "13103/13104)is": 1,
    "131st": 1,
    "131\u2154": 2,
    "1326\u20131335": 1,
    "1328\u20131335": 1,
    "132pp": 1,
    "132\u2014departe": 1,
    "1332\u20141335": 1,
    "1334\u20131335": 3,
    "133rd": 4,
    "1349\u201385)presid": 1,
    "135.3115": 1,
    "135.893393": 1,
    "1350\u20131335": 1,
    "136hp": 1,
    "136th": 43,
    "136w": 1,
    "138th": 8,
    "139th": 4,
    "13=8": 1,
    "13p": 4,
    "13th": 40,
    "13th\"crafte": 1,
    "13\u20130": 3,
    "13\u201310": 5,
    "13\u201315": 26,
    "13\u201316": 10,
    "13\u201318": 3,
    "13\u201319\u201329": 1,
    "13\u201320": 33,
    "13\u201322": 3,
    "13\u201323": 2,
    "13\u201392": 1,
    "14,000\u2013300": 1,
    "14,7": 4,
    "14-city": 1,
    "14-date": 1,
    "14-inch": 2,
    "14-june": 3,
    "14-second": 1,
    "14-speed": 1,
    "14-tim": 1,
    "14022/delhi": 1,
    "1402\u2014show": 1,
    "141a": 4,
    "141b": 2,
    "141\u201353": 1,
    "14264\"organize": 1,
    "142nd": 4,
    "1438\u2014wa": 1,
    "143rd": 1,
    "144th": 2,
    "146.557029": 1,
    "1470\u20131480": 1,
    "147th": 1,
    "148th": 2,
    "14:201": 1,
    "14:491": 1,
    "14bpc": 1,
    "14h": 1,
    "14nov": 1,
    "14r": 4,
    "14th": 10,
    "14x": 3,
    "14\u201313": 2,
    "14\u201315": 153,
    "14\u201316": 77,
    "14\u201318": 58,
    "14\u201319": 3,
    "14\u201322": 1,
    "14\u201326": 1,
    "14\u201334": 1,
    "14\u20139": 1,
    "14\u2013segmente": 1,
    "15": 1,
    "15))bayliss": 1,
    "15-hydroxyicosatetraenoic": 1,
    "15-inch": 1,
    "15-june": 2,
    "15-minute": 1,
    "15-point": 1,
    "15-second": 2,
    "15-times": 1,
    "15-windows": 1,
    "15-year": 1,
    "15.\"reunite": 1,
    "15.quote": 1,
    "15/2011<br": 1,
    "150/5335": 2,
    "1500\u20131700)\u2014shar": 1,
    "1500\u20131700)\u2014share": 1,
    "1501\u20131504": 1,
    "1502.<ref": 1,
    "15023/gorakhpur": 1,
    "150:1": 1,
    "150receiv": 1,
    "150\u2013335": 1,
    "151.433170": 1,
    "151/hr": 1,
    "15102925]).[supplie": 1,
    "151442).[suppli": 1,
    "151:173915": 1,
    "151r": 1,
    "152/40": 4,
    "1526\u20131557": 1,
    "152b": 1,
    "152eb": 1,
    "1537\u20131619": 1,
    "153a": 2,
    "153d": 1,
    "154.4.0d": 1,
    "154a&b": 1,
    "154th": 1,
    "156.316951": 1,
    "1560?die": 1,
    "156th": 1,
    "157.9947": 1,
    "15715967]).[supplie": 1,
    "1574ad": 1,
    "1578,5": 1,
    "1579\u20131580)\u2014ende": 1,
    "157of": 1,
    "158.010997": 1,
    "158.129457": 1,
    "1581di": 1,
    "158a": 2,
    "158th": 2,
    "1592\u20131603": 1,
    "1595/6": 1,
    "159i": 1,
    "159th": 1,
    "15:208": 1,
    "15a": 14,
    "15b": 3,
    "15e": 6,
    "15k": 1,
    "15n": 1,
    "15th": 29,
    "15w": 1,
    "15x": 5,
    "15\u201310": 1,
    "15\u201316": 38,
    "15\u201317": 21,
    "15\u201318": 34,
    "15\u201319": 1,
    "15\u201323": 3,
    "15\u201326": 2,
    "15\u201329": 1,
    "15\u201335": 1,
    "15\u201363": 1,
    "15\u20138": 1,
    "16,000usd": 1,
    "16-core": 1,
    "16-cylinder": 1,
    "16-foot": 1,
    "16-for-18": 1,
    "16-inch": 1,
    "16-june": 6,
    "16-time": 1,
    "16-track": 2,
    "16-under": 1,
    "16-valve": 2,
    "16.\"breake": 1,
    "16.for": 1,
    "160j": 2,
    "160x": 1,
    "160\u20130": 1,
    "161/160": 1,
    "1614)\u2014dur": 1,
    "1618\u20131621": 2,
    "161b": 1,
    "162": 3,
    "1622\u20131624)detail": 1,
    "1623\u201324)\u2014\"inaugurate": 1,
    "162a": 15,
    "1634di": 1,
    "1634\u2014give": 1,
    "1635/6": 1,
    "163b": 1,
    "164/8,chas": 1,
    "1644/45": 1,
    "1645/6": 1,
    "1646)dedicat": 1,
    "1648": 1,
    "1649)/[reign": 1,
    "164a": 1,
    "164th": 1,
    "1656\u2014vote": 2,
    "165b": 1,
    "165p": 1,
    "1663,dure": 1,
    "1664\u2014di": 1,
    "1665\u2014quot": 1,
    "166a": 1,
    "1670\u2014be": 1,
    "1675/6": 1,
    "168": 1,
    "1680": 2,
    "168th": 1,
    "16:359": 1,
    "16a": 1,
    "16b": 3,
    "16k": 1,
    "16ml": 1,
    "16of": 1,
    "16th": 10,
    "16x": 4,
    "16\u20131": 1,
    "16\u201313": 1,
    "16\u201317": 1,
    "16\u201318": 31,
    "16\u201319": 2,
    "16\u201323": 3,
    "16\u201325": 1,
    "16\u201327": 4,
    "16\u201328": 4,
    "16\u20133": 2,
    "16\u201364": 1,
    "16\u20139": 12,
    "16\u2014wa": 1,
    "17": 2,
    "17,000\u2014help": 1,
    "17,527.71": 1,
    "17,967.17": 1,
    "17-for-30": 1,
    "17-june": 8,
    "17-under": 1,
    "17-year": 1,
    "17.7/km": 1,
    "17.9%\u2014more": 1,
    "1700mah": 1,
    "1705/6": 1,
    "1708\u2014repeate": 1,
    "170a": 1,
    "170r": 1,
    "1714)\u2014transferre": 1,
    "1715):<br>\"marrie": 1,
    "171st": 1,
    "172k": 1,
    "172nd": 1,
    "1730": 1,
    "17324/varanasi": 1,
    "1736di": 1,
    "173rd": 1,
    "174/sr": 2,
    "17410/hazur": 1,
    "1750": 1,
    "1755/intermarri": 1,
    "1760burie": 1,
    "1764print": 1,
    "1764\u20131809)form": 1,
    "1767\u20131843)\u2014as": 1,
    "176\u2013md": 1,
    "177": 1,
    "1773\u20131774": 1,
    "1775)|attempte": 1,
    "177a": 8,
    "177a-7-bas": 1,
    "177b": 30,
    "1783):<br>\"marri": 1,
    "1783/depart": 1,
    "1788<br": 1,
    "178th": 3,
    "1790": 2,
    "1794\u2014not": 1,
    "17:41.71": 1,
    "17<br": 4,
    "17c": 6,
    "17l": 1,
    "17mw": 1,
    "17th": 19,
    "17th-11th": 1,
    "17th/18th": 1,
    "17x8,5": 1,
    "17\u00ba": 1,
    "17\u20131": 3,
    "17\u201313": 2,
    "17\u201318": 36,
    "17\u201319": 1,
    "17\u201321": 13,
    "17\u201322": 2,
    "17\u201323": 4,
    "17\u201324": 2,
    "17\u20133": 1,
    "17\u20134": 6,
    "17\u201375": 1,
    "17\u20138": 1,
    "17\u20139": 20,
    "18": 3,
    "18,3": 1,
    "18-hour": 1,
    "18-inch": 1,
    "18-inn": 1,
    "18-july": 69,
    "18-june": 1,
    "18-metr": 1,
    "18-pounder": 1,
    "18-year": 1,
    "18.co-translate": 1,
    "18001:2007-certifie": 1,
    "1800\u2013and": 1,
    "1803\u2014di": 1,
    "1805/di": 2,
    "1805/die": 1,
    "1805\u20131807": 2,
    "180660).[supplie": 1,
    "1806di": 1,
    "1807/1": 1,
    "1807\u2014result": 1,
    "180\u2014compose": 1,
    "1822award": 1,
    "1826):<br>\"marri": 1,
    "1827\u20131838": 1,
    "1829\u2212": 1,
    "182b": 1,
    "182ff": 1,
    "1830": 1,
    "1830\u20131904)(lead": 1,
    "1831\u20134": 1,
    "1836\u201398)\u2014forme": 1,
    "184/sr": 1,
    "1840": 1,
    "1840/paint": 1,
    "1840sowe": 1,
    "1845)under": 1,
    "1845di": 1,
    "1848kp": 1,
    "1848\u20131951": 1,
    "1850": 15,
    "1850ha": 1,
    "1851)require": 1,
    "1855\u20131981": 1,
    "1859\"\u2014translat": 1,
    "185d": 1,
    "1860s)and": 1,
    "1860\u20131905": 1,
    "1861)\u2014issu": 1,
    "1862\u20131909)\u2014kille": 1,
    "1865,for": 1,
    "1865\u20131930": 1,
    "1866\u20131876": 1,
    "1866\u20131945": 1,
    "186th": 2,
    "187)i": 1,
    "1870\u20131871": 1,
    "1871<!date": 1,
    "1872{ag": 1,
    "1873\u2014followe": 1,
    "1874)regulat": 1,
    "1875(locate": 1,
    "1875:\"the": 1,
    "1877)-and": 1,
    "1877\u2013may": 1,
    "1879\u20131958)serv": 1,
    "187aa": 4,
    "1881and": 1,
    "1881milan": 1,
    "1883\"(translate": 1,
    "1884i": 1,
    "1884\u2013may": 1,
    "1886\u20131952)test": 1,
    "1887\u20131905": 1,
    "1887\u2014die": 2,
    "188mw": 1,
    "1890\u20131944)\u2014wrote": 1,
    "1893\u2014faile": 1,
    "1894cb": 1,
    "1894\u20131899)\u2014reorganize": 1,
    "1894\u2014start": 1,
    "1896)\u2014forme": 1,
    "1896/97": 1,
    "1896\u20131925": 1,
    "1896\u2014when": 1,
    "1897/98": 1,
    "1898-in": 1,
    "1898/9": 1,
    "1898\u20131932),rais": 1,
    "1898\u201399)\u2014but": 1,
    "1899(accord": 1,
    "1899)\u2014publishe": 1,
    "189th": 2,
    "189th(base": 1,
    "18<ref": 1,
    "18a": 2,
    "18b": 7,
    "18e": 1,
    "18f": 2,
    "18th": 9,
    "18th.\u2014continu": 1,
    "18u": 1,
    "18x": 1,
    "18\u00bc": 1,
    "18\u201311": 1,
    "18\u201313": 1,
    "18\u201316": 4,
    "18\u201318": 1,
    "18\u201319": 49,
    "18\u201323": 3,
    "18\u201325": 59,
    "18\u201326": 3,
    "18\u201328": 1,
    "18\u201329": 1,
    "18\u201331": 1,
    "18\u201334": 1,
    "18\u20134": 1,
    "18\u20136": 2,
    "18\u201360": 1,
    "18\u20139": 1,
    "18\u2014base": 1,
    "19-hydroxyeicosatetraenoic": 3,
    "19-june": 1,
    "19-sid": 1,
    "19.f3": 1,
    "190": 1,
    "190/45": 3,
    "1900(benn": 1,
    "1900d": 1,
    "1900sdure": 1,
    "1902\u2014caus": 1,
    "1902\u2014cause": 1,
    "1903\u20131905\u2014dur": 1,
    "1904/zweifle": 1,
    "19042/ghazipur": 1,
    "1904\u2014opte": 1,
    "1908di": 1,
    "190th": 1,
    "1910\u2014threaten": 1,
    "1912\u20131914": 2,
    "1913.<ref": 2,
    "1913\u20132005)\u2014at": 1,
    "1914\u20131953": 1,
    "1914\u2013may": 1,
    "1915)after": 1,
    "1915\u2014translat": 1,
    "1917.<ref": 1,
    "1917\u201318": 2,
    "1917\u2013may": 1,
    "1918).follow": 1,
    "1919-)(marrie": 1,
    "191\u20130": 1,
    "191\u2014wrappe": 3,
    "1920": 2,
    "1920\u2014elect": 1,
    "1923)(base": 1,
    "1923award": 1,
    "1923\u20131951": 1,
    "1924>and": 1,
    "1924\u201322": 1,
    "1925/6": 1,
    "1925/mixe": 1,
    "1925/want": 1,
    "1926)turne": 1,
    "1926\u2014fund": 1,
    "1927)/fabricat": 1,
    "1927-31.in": 1,
    "1927\u2014talk": 1,
    "1928\"disappeare": 1,
    "1928\u2014dramatize": 1,
    "1930": 39,
    "1931\u2014dure": 1,
    "1933thousand": 1,
    "1933\u2014choos": 1,
    "1933\u2014dur": 1,
    "1934;and": 1,
    "1935\u20141": 1,
    "1936)(verifie": 1,
    "1936\u2014tri": 1,
    "1937\u201323": 1,
    "1939\u20131945": 9,
    "1939\u2013dec": 1,
    "1940\u2014provid": 1,
    "1940\u2014receiv": 1,
    "1941)\u2014influence": 1,
    "1941\u2013jun": 1,
    "1942\u201345": 1,
    "1942\u2014regarde": 1,
    "1942\u2014when": 1,
    "1943\u201346)publish": 1,
    "1944;and": 1,
    "1944\u20131951": 1,
    "1945.</small": 1,
    "1945/46": 1,
    "1945die": 1,
    "1945open": 1,
    "1945\u201347": 1,
    "1946)\u2014judge": 1,
    "1946/revise": 1,
    "1947\u2014institute": 1,
    "1948\u2014includ": 1,
    "194\u2014travel": 1,
    "1950": 85,
    "1950\u2014includ": 1,
    "1950\u2014include": 1,
    "1951\u20131954": 1,
    "1953,now": 1,
    "1954:35": 1,
    "1954\u201355": 5,
    "1955heade": 1,
    "1956}found": 1,
    "1956}founde": 1,
    "1957:receive": 1,
    "1958),\"tutti": 1,
    "1958)recount": 1,
    "1959),supervis": 1,
    "1959)\u2013showcase": 1,
    "1959.<ref": 1,
    "1959\u2013dec": 1,
    "195p": 2,
    "196": 1,
    "1961use": 1,
    "1962),\"batul": 1,
    "1962)\u2013": 1,
    "1963\u2014announce": 1,
    "1963\u2014includ": 1,
    "1963\u2014releas": 1,
    "1964))directe": 1,
    "1965\u2014build": 1,
    "1966)\u2014encourag": 1,
    "1967)publish": 1,
    "1967\u2013jan": 1,
    "1967\u2014argue": 1,
    "1968\u20131981": 1,
    "1970": 6,
    "1970<br": 1,
    "1970expand": 1,
    "1970s": 1,
    "1970\u2014caus": 1,
    "1971,at": 1,
    "1971<br": 1,
    "1971contain": 1,
    "1971\u201372": 1,
    "1972),\"dye": 1,
    "1972\u2013wa": 1,
    "1973),\"follow": 1,
    "1973)\u2014expande": 1,
    "1973<br": 1,
    "1973\u2014decide": 1,
    "1975)--publish": 1,
    "1975/6": 2,
    "1975\u20131978)\u2014announc": 1,
    "1975\u2014founde": 1,
    "1976).dur": 1,
    "1976-77.followe": 1,
    "1976<br": 2,
    "1976by": 1,
    "1977.<ref": 1,
    "1977\u2014mounte": 1,
    "1978)augment": 1,
    "1978\u2014distinguishe": 1,
    "1978\u2014starte": 2,
    "1979)edit": 1,
    "1979\u2014base": 1,
    "1980:appoint": 1,
    "1981),\"the": 1,
    "1981),i": 1,
    "1981\u20131994": 1,
    "1981\u2014sponsor": 1,
    "1982)\u2014continue": 1,
    "1982)\u2014further": 1,
    "1982/uncensore": 1,
    "1982<br": 1,
    "1983)royal": 1,
    "1983.re-elect": 1,
    "1983/remaster": 1,
    "1983\u2014feature": 1,
    "1984)\u2014showcas": 1,
    "1984-86.dur": 1,
    "1984-on": 1,
    "1984\u2013feb": 1,
    "1985),i": 1,
    "1985:accompanie": 1,
    "1986:join": 1,
    "1986<br": 1,
    "1987)\u2014articulate": 1,
    "1987/spre": 1,
    "1987<br": 1,
    "1987at": 1,
    "1987\u2014distinguishe": 1,
    "1988).[suppli": 1,
    "1988)\u2013": 1,
    "1988:54": 1,
    "1988\u2013wa": 1,
    "1989\u2014chang": 1,
    "199\"(4335": 1,
    "1990": 11,
    "1990)\u2014distinguish": 1,
    "1990:controlle": 1,
    "1990sl": 1,
    "1990\u2013oct": 1,
    "1991)(cite": 1,
    "1991).[suppli": 1,
    "1991)\u2015attracte": 1,
    "1992": 1,
    "1992end": 1,
    "1992worke": 1,
    "1992\u2013may": 2,
    "1993).[suppli": 1,
    "1993,and": 1,
    "1993/4": 2,
    "1993]-30": 1,
    "1994),\"come": 1,
    "1994:controll": 1,
    "1994<br": 2,
    "1994\u2014deliver": 1,
    "1995\"face": 1,
    "1995)\"\u2014\"copyrighte": 1,
    "1995).[suppli": 3,
    "1995)earne": 1,
    "1995)\u2014base": 1,
    "1995.<ref": 1,
    "1995<br": 3,
    "1995[\"end": 1,
    "1995\u2014the": 1,
    "1995\u2014tim": 1,
    "1996).[suppli": 1,
    "1996).build": 1,
    "1996,performe": 1,
    "1997).[suppli": 1,
    "1997)show": 1,
    "1997)\u2013": 1,
    "1997)\u2014left": 1,
    "1997/somethe": 4,
    "1997\u2014obtain": 1,
    "1998).[supplie": 4,
    "1998).publish": 1,
    "1998<br": 2,
    "1998\u2014allocate": 5,
    "1998\u2014release": 1,
    "1999(include": 1,
    "1999),\"drawe": 1,
    "1999),\"love": 1,
    "1999).[supplie": 1,
    "1999,after": 1,
    "1999,re": 1,
    "1999.<ref": 1,
    "1999/8": 2,
    "1999;visit": 1,
    "1999\u2013nov": 1,
    "1999\u2014fil": 1,
    "199x": 1,
    "19:00hr": 1,
    "19a": 3,
    "19d": 1,
    "19e": 1,
    "19k": 1,
    "19th": 11,
    "19w": 13,
    "19\u20130": 2,
    "19\u201313": 1,
    "19\u201315": 1,
    "19\u201316": 3,
    "19\u201318": 5,
    "19\u201322": 19,
    "19\u201323": 6,
    "19\u201326": 2,
    "19\u201328": 1,
    "19\u20133": 1,
    "19\u20136": 1,
    "19\u2014and": 1,
    "19\u2014to": 1,
    "1:1400": 1,
    "1:28pm": 1,
    "1:8000": 1,
    "1:issue": 1,
    "1<br": 1,
    "1=leade": 1,
    "1>enlarge": 1,
    "1]call": 1,
    "1]made": 1,
    "1a": 9,
    "1a2": 1,
    "1ghz": 5,
    "1jtfi": 1,
    "1m8gdm9a_kp042788": 1,
    "1on": 1,
    "1s,2r)-1-c-(indol-3-yl)glycerol-3-phosphate": 1,
    "1st": 13,
    "1ste": 1,
    "1st\u20132nd": 1,
    "1w": 1,
    "1wa": 1,
    "1x1": 4,
    "1x1\"ken": 4,
    "1x6": 1,
    "1\u00bd5": 1,
    "1\u00bdcm": 1,
    "1\u20130": 10,
    "1\u201307": 1,
    "1\u201310": 69,
    "1\u201311": 3,
    "1\u201314": 3,
    "1\u201316": 1,
    "1\u201318": 52,
    "1\u201319": 2,
    "1\u201322": 2,
    "1\u201323": 1,
    "1\u201331": 5,
    "1\u20134": 3,
    "1\u201345": 1,
    "1\u201360": 12,
    "1\u201394": 1,
    "1\u2014at": 1,
    "1\u215c": 2,
    "2\"-bas": 1,
    "2\"-relat": 2,
    "2\"<br": 1,
    "2\"n": 1,
    "2\"\u2014as": 1,
    "2\"\u2014enhance": 1,
    "2\"\u2014releas": 1,
    "2\"\u2014return": 1,
    "2\"\u2014us": 1,
    "2'-\"o\"-protecte": 1,
    "2'-phospho-[ligate": 2,
    "2(includ": 1,
    "2)\"com": 1,
    "2)\"eavesdrop[pe": 1,
    "2)\"if": 1,
    "2)\"\u2014mark": 1,
    "2)#ep34|over": 1,
    "2)#ep47|unmaske": 1,
    "2),2": 1,
    "2)in": 1,
    "2)organiz": 1,
    "2)provide": 1,
    "2)rat": 1,
    "2,000x80": 1,
    "2,027.0": 1,
    "2,067.0": 1,
    "2,116.1": 1,
    "2,200.dur": 1,
    "2,286.1": 1,
    "2,3,4,5,6": 1,
    "2,3-dicarbonylat": 1,
    "2,3-dihydroxybenzoic": 1,
    "2,3-epoxidize": 2,
    "2,3-link": 1,
    "2,3-linke": 1,
    "2,3-substitut": 3,
    "2,4-dimethylformanilide": 1,
    "2,465,099,745,779\u2014pick": 1,
    "2,486.1": 1,
    "2,5": 1,
    "2,5-dihydrofuran": 1,
    "2,5-disubstitut": 1,
    "2,5-disubstitute": 4,
    "2,515.7": 1,
    "2,586.1": 2,
    "2,65,710": 1,
    "2,656.1": 1,
    "2,691.5": 1,
    "2,702.8": 1,
    "2,725.2": 1,
    "2,736.1": 1,
    "2,743.5": 1,
    "2,806.1": 1,
    "2,827.2": 1,
    "2,868.2": 1,
    "2,924.6": 1,
    "2,996.1": 1,
    "2,recommende": 1,
    "2-(hydroxymethyl)-3-(acetamidomethylene)succinate": 1,
    "2-aminobiphenyl)-cyclometalate": 1,
    "2-blade": 1,
    "2-cell": 1,
    "2-celle": 2,
    "2-color": 1,
    "2-coordinate": 2,
    "2-for-4": 12,
    "2-for-8": 2,
    "2-jointe": 1,
    "2-legg": 3,
    "2-legge": 3,
    "2-lipp": 1,
    "2-lippe": 1,
    "2-oxoglutarate": 1,
    "2-putte": 1,
    "2-seede": 1,
    "2-segmente": 1,
    "2-sid": 4,
    "2-side": 1,
    "2-spor": 1,
    "2-spore": 2,
    "2.)pioneer": 1,
    "2.0\"\u2014nam": 1,
    "2.0.307": 1,
    "2.0m/": 1,
    "2.0si": 1,
    "2.0\u20133.5": 1,
    "2.0\u2014i": 1,
    "2.1(enhance": 2,
    "2.1/2d": 1,
    "2.1cv": 1,
    "2.2tn": 1,
    "2.2\u20136.1": 1,
    "2.5cc": 1,
    "2.5d": 18,
    "2.5x": 1,
    "2.5xt": 1,
    "2.5\u2014denot": 1,
    "2.65l": 2,
    "2.8\u20132.5": 1,
    "2.<br": 1,
    "2.^\"kmkv": 1,
    "2.al": 1,
    "2.hc-rate": 1,
    "2.hxg6e.p": 2,
    "2.jpg|thumb|left|subspeci": 1,
    "2.provide": 1,
    "2.showe": 1,
    "2.\u84bc\u677e\u6620\u9577\u6625\uff0d\u9673\u6167\u5764\u4e5d\u4e94\u56de\u9867\u5c55\u5c08\u8f2f": 1,
    "2/\"n": 3,
    "2/1/01": 1,
    "2/1123": 1,
    "2/2010": 1,
    "2/24/16": 1,
    "2/27/01": 1,
    "2/3/1956</ref": 1,
    "2/7)\u2014command": 1,
    "2/abys": 1,
    "20": 2,
    "20%--it": 1,
    "20-below": 1,
    "20-flower": 1,
    "20-glendale": 1,
    "20-hete": 6,
    "20-june": 5,
    "20-minut": 1,
    "20-sid": 1,
    "20-somethe": 3,
    "20-yard": 1,
    "20-year": 2,
    "20.6/km": 1,
    "20.9/km": 1,
    "20.92dure": 1,
    "20.`reade": 2,
    "20.b3": 1,
    "20/illuminate": 1,
    "200": 1,
    "200,000\u2014and": 1,
    "2000": 1,
    "2000).[suppli": 1,
    "2000)\u2014defend": 1,
    "2000/1551)is": 1,
    "2000:starte": 1,
    "2000<br": 1,
    "2000n": 7,
    "2000occupie": 1,
    "2000x": 1,
    "2000\u2014result": 1,
    "2001)(copyright": 1,
    "2001),\"cherish": 1,
    "2001)--(under": 1,
    "2001).animat": 1,
    "2001)claim": 1,
    "2001)\u2014commission": 1,
    "2001;cite": 1,
    "2001at": 1,
    "2001robert": 1,
    "2001\u2014during": 1,
    "2002).[suppli": 6,
    "2002).[supplie": 3,
    "2002).also": 1,
    "2002<br": 1,
    "2002ad": 1,
    "2002cx": 1,
    "2002determine": 1,
    "2002\u2013may": 1,
    "2002\u2013wa": 1,
    "2002\u2014liquidate": 1,
    "2003)--reliev": 1,
    "2003).[suppli": 2,
    "2003).[supplie": 5,
    "2003).allograft": 1,
    "2003).dure": 1,
    "2003)direct": 1,
    "2003/": 1,
    "2003\u201304": 1,
    "2003\u20132004)\u2014adapt": 1,
    "2003\u2013im": 1,
    "2003\u2014follow": 1,
    "2003\u2014winn": 1,
    "2004),\u2014a": 1,
    "2004).[suppli": 4,
    "2004)\u2014publishe": 1,
    "2004/releas": 1,
    "2004\u20132016": 1,
    "2004\u2014accorde": 1,
    "2004\u2014dure": 1,
    "2004\u2014featur": 1,
    "2004\u2014follow": 2,
    "2004\u2033-publishe": 1,
    "2005).[suppli": 2,
    "2005)bre": 1,
    "2005.a": 1,
    "2005/6": 2,
    "2005/releas": 1,
    "2005:<ref": 1,
    "2005:elect": 1,
    "2005;reduc": 1,
    "2005<br": 1,
    "2005for": 1,
    "2005\u201306": 2,
    "2005\u201310": 1,
    "2005\u2014complet": 1,
    "2005\u2014includ": 1,
    "2005\u2014transferr": 1,
    "2006),\"and": 1,
    "2006)came": 1,
    "2006)deconstruct": 1,
    "2006)produc": 1,
    "2006)\u2014produce": 1,
    "2006,(distribute": 1,
    "2006,in": 1,
    "2006/7": 1,
    "2006/publish": 1,
    "2006/spr": 1,
    "2006:launche": 1,
    "2006lle": 1,
    "2006maharramov": 1,
    "2006\u2014acquir": 1,
    "2006\u2014fille": 1,
    "2006\u2014liste": 1,
    "2006\u2014mark": 1,
    "2006\u2014meane": 1,
    "2006\u2014play": 1,
    "2006\u2014rival": 1,
    "2006\u2014someth": 1,
    "2006\u2014stat": 1,
    "2006\u2212leav": 1,
    "2007\"winteropstelle": 1,
    "2007(produc": 1,
    "2007)starre": 1,
    "2007,<ref": 1,
    "2007/08": 1,
    "2007/release": 1,
    "2007receive": 1,
    "2007\u201309)\u2014portraye": 1,
    "2007\u2014allocat": 3,
    "2007\u2014let": 1,
    "2007\u2014mak": 1,
    "2007\u2014make": 2,
    "2007\u2014particularly": 2,
    "2007\u2014release": 1,
    "2007\u2014trie": 1,
    "2007\u2014vanish": 1,
    "2008)-act": 1,
    "2008)\u2014receiv": 1,
    "2008,2": 1,
    "2008/9": 5,
    "2008/r2": 1,
    "2008<br": 2,
    "2008acquire": 1,
    "2008aire": 1,
    "2008\u2013nov": 1,
    "2008\u2014close": 1,
    "2008\u2014conduct": 1,
    "2008\u2014followe": 1,
    "2008\u2014leave": 1,
    "2008\u2014produce": 1,
    "2008\u2014putt": 1,
    "2008\u2014spelle": 1,
    "2008\u2014upon": 1,
    "2009),\"live": 1,
    "2009).regard": 1,
    "2009).\u201dlinke": 1,
    "2009)\u2014film": 1,
    "2009,te": 1,
    "2009/releas": 1,
    "2009\u2014commenc": 1,
    "2009\u2014compare": 1,
    "2009\u2014dure": 1,
    "2009\u2014establishe": 1,
    "2009\u2014frightene": 2,
    "2009\u2014sacre": 1,
    "2009\u2014sign": 1,
    "200b": 1,
    "200bn": 3,
    "200c": 1,
    "200f": 4,
    "200k": 1,
    "200ka": 1,
    "200mt": 1,
    "200th": 3,
    "200w)to": 1,
    "200zg": 1,
    "200\u2014perhap": 1,
    "2010),\"walk": 1,
    "2010)report": 1,
    "2010)through": 1,
    "2010)\u2014develop": 1,
    "2010:\"consider": 1,
    "2010;97(3):596": 1,
    "2010<br": 1,
    "2010becom": 1,
    "2010\u201311": 2,
    "2010\u20132011": 2,
    "2010\u2014acquir": 1,
    "2010\u2014announce": 1,
    "2010\u2014calle": 1,
    "2010\u2014establishe": 1,
    "2010\u2014expand": 1,
    "2010\u2014house": 1,
    "2010\u2014playe": 1,
    "2011\"regard": 1,
    "2011(meane": 1,
    "2011)-bas": 1,
    "2011).controlle": 1,
    "2011)\u2014produc": 1,
    "2011.<ref": 1,
    "2011.la": 1,
    "2011.on": 1,
    "2011/neuer": 1,
    "2011</time": 2,
    "2011a": 1,
    "2011i": 1,
    "2011\u20132012": 1,
    "2011\u20132012)retire": 1,
    "2011\u2014attend": 1,
    "2011\u2014award": 1,
    "2011\u2014beat": 1,
    "2011\u2014complet": 1,
    "2011\u2014end": 1,
    "2011\u2014engineer": 1,
    "2011\u2014increas": 1,
    "2011\u2014make": 1,
    "2011\u2014plac": 1,
    "2011\u2014play": 1,
    "2011\u2014remain": 1,
    "2011\u2014turne": 1,
    "2011\u2014write": 1,
    "2012\".this": 1,
    "2012).<br": 1,
    "2012)reach": 1,
    "2012)register": 1,
    "2012,base": 1,
    "2012.(utjecaj": 1,
    "2012.<ref": 2,
    "2012/13,and": 1,
    "2012/continu": 1,
    "2012;12:259": 1,
    "2012;count": 1,
    "2012fr": 1,
    "2012\u2014": 1,
    "2012\u2014applye": 1,
    "2012\u2014become": 2,
    "2012\u2014wa": 1,
    "2013)\u2014'rethinke": 1,
    "2013,produc": 1,
    "2013.(dismiss": 1,
    "2013.<ref": 2,
    "2013/3": 1,
    "2013author": 1,
    "2013reinstat": 1,
    "2013\u2014announce": 1,
    "2013\u2014dur": 1,
    "2013\u2014enter": 2,
    "2013\u2014featur": 1,
    "2013\u2014film": 1,
    "2013\u2014peake": 1,
    "2014)(concerne": 1,
    "2014),\"homecome": 1,
    "2014),<br": 1,
    "2014)electe": 1,
    "2014)nominat": 1,
    "2014)|kis": 1,
    "2014)\u2014a": 1,
    "2014.<ref": 2,
    "2014<br": 2,
    "2014dominate": 1,
    "2014followe": 1,
    "2014limite": 1,
    "2014\u2013present)<br": 1,
    "2014\u2014acquir": 1,
    "2014\u2014electe": 1,
    "2014\u2014for": 1,
    "2014\u2014owe": 1,
    "2014\u2014publish": 1,
    "2015\"\u2014facilitat": 1,
    "2015(includ": 1,
    "2015),\u201clett": 1,
    "2015).come": 1,
    "2015)\u2013": 2,
    "2015.<br": 1,
    "2015.<ref": 1,
    "2015.in": 1,
    "2015:includ": 1,
    "2015<br": 1,
    "2015\u20132020": 1,
    "2015\u2014awarde": 1,
    "2015\u2014become": 3,
    "2015\u2014dur": 1,
    "2015\u2014releas": 1,
    "2015\u2014titl": 1,
    "2016)confirme": 1,
    "2016.<ref": 2,
    "2016.r": 1,
    "2016/": 1,
    "2016<br": 3,
    "2016dure": 1,
    "2016reflecte": 1,
    "2016witness": 1,
    "2016\u2014commande": 1,
    "2016\u2014end": 1,
    "2016\u2014ongo": 1,
    "2016\u2014release": 1,
    "2016\u2014until": 1,
    "2017": 1,
    "2017)across": 1,
    "2017)earne": 1,
    "2017)\u2014reache": 1,
    "2017after": 1,
    "2017and": 1,
    "2017at": 1,
    "2017\u2014represente": 2,
    "2018,beat": 1,
    "201b": 1,
    "202/de": 11,
    "202/nh": 1,
    "2025\u2014lower": 1,
    "203rd": 1,
    "204a": 1,
    "204th": 5,
    "205\"\u2014develop": 1,
    "205d": 1,
    "205h": 1,
    "206/cr": 2,
    "206a": 6,
    "206b": 3,
    "206th": 1,
    "207of": 1,
    "208b": 8,
    "208th": 4,
    "209th": 2,
    "20a": 4,
    "20and": 1,
    "20c": 5,
    "20khz": 2,
    "20minutos.es": 3,
    "20ms": 1,
    "20on20": 2,
    "20p": 1,
    "20th": 79,
    "20v": 3,
    "20w": 1,
    "20x": 7,
    "20x30": 1,
    "20\u201310": 2,
    "20\u201313": 15,
    "20\u201316": 8,
    "20\u201317": 6,
    "20\u201318": 8,
    "20\u201321": 2,
    "20\u201322": 9,
    "20\u201323": 21,
    "20\u201324": 2,
    "20\u201325": 12,
    "20\u201325\u2030": 1,
    "20\u201328": 1,
    "20\u201332": 1,
    "20\u20134": 1,
    "20\u20135": 1,
    "20\u20136": 5,
    "20\u20138": 1,
    "20\u2032": 1,
    "21'44e": 1,
    "21,000\u2014report": 1,
    "21,137.02": 1,
    "21,380boost": 1,
    "21-hydroxylase": 1,
    "21-inche": 1,
    "21-july": 1,
    "21-june": 10,
    "21-nucleotide": 1,
    "21-piece": 1,
    "21-str": 2,
    "21.5%\u2014bas": 1,
    "21.h4": 1,
    "2100bc": 1,
    "210aa": 1,
    "210d": 1,
    "210th": 2,
    "211/212": 1,
    "211j": 2,
    "211receiv": 1,
    "211th": 2,
    "212,749.55": 1,
    "212th": 1,
    "213a": 1,
    "213th": 2,
    "2143": 1,
    "214th": 1,
    "2150(depend": 1,
    "215nm.both": 1,
    "215of": 1,
    "215\u2013189\u20131": 1,
    "217th": 1,
    "218th": 28,
    "218\u2013202": 5,
    "219/u": 1,
    "2192\u02da": 1,
    "2194002-xx": 1,
    "219e": 1,
    "219v": 1,
    "219\u201374": 1,
    "21a": 1,
    "21b": 1,
    "21d": 2,
    "21e": 1,
    "21f": 2,
    "21h": 4,
    "21m": 1,
    "21st": 12,
    "21to": 1,
    "21x": 1,
    "21\u201310": 5,
    "21\u201313": 5,
    "21\u201316": 6,
    "21\u201322": 5,
    "21\u201323": 7,
    "21\u201324": 11,
    "21\u201325": 14,
    "21\u201326": 4,
    "21\u201329": 6,
    "21\u201331": 2,
    "21\u201332": 1,
    "21\u20134": 2,
    "21\u20139": 1,
    "22-for-30": 1,
    "22-inch": 1,
    "22-june": 2,
    "22-sid": 1,
    "22-yard": 1,
    "22-year": 2,
    "22.3.1\u2014made": 1,
    "22.d6": 2,
    "22.f4": 1,
    "220/pa": 1,
    "220/wv": 3,
    "220e": 1,
    "220k": 1,
    "220se": 3,
    "221/sc": 2,
    "221/sr": 15,
    "221b": 4,
    "222/pa": 18,
    "224th": 9,
    "225m": 1,
    "225ma": 1,
    "227th": 1,
    "228\"\u2014attacke": 1,
    "229/sc": 1,
    "229th": 4,
    "22:22):\"\"rob": 1,
    "22]a": 1,
    "22a": 6,
    "22d": 1,
    "22l": 1,
    "22nd": 16,
    "22u": 1,
    "22w": 2,
    "22x": 1,
    "22\u00ba": 1,
    "22\u20131": 1,
    "22\u201313": 3,
    "22\u201315": 1,
    "22\u201316": 3,
    "22\u201318": 1,
    "22\u20132": 1,
    "22\u201323": 20,
    "22\u201324": 30,
    "22\u201326": 1,
    "22\u201329": 1,
    "22\u201330": 3,
    "22\u201348": 1,
    "22\u20138": 3,
    "22\u2013june": 1,
    "23": 10,
    "23%-38": 1,
    "23(2):215": 1,
    "23(indicat": 1,
    "23,828.26": 1,
    "23-for-36": 1,
    "23-july": 1,
    "23-june": 1,
    "23-million": 1,
    "23-september": 2,
    "23.06.2017": 1,
    "23.16.1": 1,
    "23.3\u201331.5": 1,
    "23.976p": 3,
    "230/400": 1,
    "231/sr": 15,
    "232nd": 1,
    "234th": 2,
    "234\u2013201\u20135": 1,
    "2356\u2014introduc": 1,
    "2359\u20132335": 1,
    "236)calle": 1,
    "236th": 1,
    "23l/5r": 1,
    "23o": 1,
    "23rd": 3,
    "23re": 1,
    "23w": 1,
    "23\u20130": 3,
    "23\u201310": 4,
    "23\u201313": 1,
    "23\u201316": 21,
    "23\u201318": 1,
    "23\u201322": 7,
    "23\u201324": 33,
    "23\u201325": 31,
    "23\u201326": 8,
    "23\u201327": 2,
    "23\u201328": 7,
    "23\u201329": 5,
    "23\u201332": 2,
    "23\u20139": 39,
    "23\u2154": 1,
    "24-cell": 1,
    "24-cylinder": 1,
    "24-feet": 1,
    "24-hour": 52,
    "24-july": 10,
    "24-june": 13,
    "24-minute": 1,
    "24-port": 1,
    "24-pounder": 2,
    "24-september": 1,
    "24-stre": 1,
    "24-track": 2,
    "24.08.1879": 1,
    "240/741": 1,
    "240/kg": 1,
    "24000(stylis": 1,
    "240d": 1,
    "240z": 1,
    "243rd": 1,
    "244a": 1,
    "244r": 2,
    "245'453": 1,
    "245th": 1,
    "246cc": 1,
    "246p": 1,
    "246th": 1,
    "247th": 14,
    "248\u201358": 1,
    "24:7": 1,
    "24a": 3,
    "24d": 1,
    "24h": 1,
    "24hr": 5,
    "24k": 15,
    "24meu": 1,
    "24q": 1,
    "24sata.r": 2,
    "24th": 15,
    "24v": 1,
    "24x": 1,
    "24\u201310": 8,
    "24\u201316": 2,
    "24\u201318": 3,
    "24\u201322": 1,
    "24\u201325": 30,
    "24\u201326": 30,
    "24\u201327": 13,
    "24\u201328": 4,
    "24\u201330": 1,
    "24\u201331": 3,
    "24\u201332": 1,
    "24\u2013game": 1,
    "24\u2013ty": 1,
    "25": 1,
    "25,000/": 1,
    "25,138\u2014seate": 1,
    "25-august": 1,
    "25-hydroxyatrotosterone": 1,
    "25-june": 150,
    "25-time": 1,
    "25-year": 2,
    "25.4%-own": 1,
    "25.d6": 1,
    "25/11\"></ref><ref": 1,
    "2500000sqft": 1,
    "2500hd": 1,
    "250cc": 23,
    "250d": 3,
    "250gy": 1,
    "250h": 2,
    "250k": 2,
    "250r": 4,
    "250th": 1,
    "250\u00b5": 1,
    "250\u00b5pvc/25\u00b5pe/40gsmpvdc": 1,
    "251cc": 1,
    "251s": 2,
    "252a": 2,
    "252nd": 1,
    "254\u2014locat": 1,
    "255/720": 1,
    "2576th": 1,
    "258th": 2,
    "25a": 5,
    "25b": 9,
    "25c": 6,
    "25d": 1,
    "25e": 3,
    "25hrs": 1,
    "25i": 2,
    "25k": 1,
    "25kv": 12,
    "25m": 1,
    "25mt": 1,
    "25nc": 1,
    "25p": 2,
    "25th": 69,
    "25v": 1,
    "25w": 6,
    "25x": 1,
    "25x32": 1,
    "25\u20130": 6,
    "25\u201311": 1,
    "25\u201312\u20132": 1,
    "25\u201318": 3,
    "25\u201323": 3,
    "25\u201326": 6,
    "25\u201327": 17,
    "25\u201328": 19,
    "25\u201329": 8,
    "25\u201331": 5,
    "25\u201335": 9,
    "25\u201337": 1,
    "25\u201360": 4,
    "25\u20139": 1,
    "26)-produc": 1,
    "26)\u2014include": 1,
    "26-august": 1,
    "26-carbon": 1,
    "26-june": 31,
    "26-minut": 1,
    "26-september": 1,
    "26-spline": 1,
    "26/dec/2011\">fighte": 1,
    "26/wyom": 1,
    "260/300": 1,
    "260c": 1,
    "260th": 1,
    "261st": 2,
    "261\u2014open": 1,
    "262/km": 1,
    "262a2a": 1,
    "262c": 1,
    "262n": 1,
    "267c16.1": 1,
    "267th": 2,
    "267\u2014enter": 1,
    "268th": 2,
    "26a": 5,
    "26c": 4,
    "26on": 1,
    "26th": 7,
    "26x": 1,
    "26\u20131": 1,
    "26\u201310": 1,
    "26\u201317": 2,
    "26\u201318": 2,
    "26\u201321": 1,
    "26\u201323": 3,
    "26\u201324": 2,
    "26\u201327": 5,
    "26\u201328": 84,
    "26\u201329": 1,
    "26\u201331": 4,
    "26\u201346": 1,
    "26\u20137": 1,
    "26\u20138": 1,
    "26\u20139": 2,
    "26\u2013august": 2,
    "26\u2014for": 1,
    "27": 5,
    "27-april": 1,
    "27-july": 5,
    "27-june": 6,
    "27-ram": 1,
    "27-time": 1,
    "27.567\u00ba": 1,
    "270": 1,
    "272\u2014follow": 1,
    "272\u2014transferr": 1,
    "273/cr": 1,
    "277\"-designat": 1,
    "277q": 2,
    "277th": 2,
    "278/sr": 1,
    "279th": 5,
    "27b.c": 1,
    "27mcb2x": 1,
    "27th": 1,
    "27\u201310": 1,
    "27\u201313": 1,
    "27\u201314": 1,
    "27\u201316": 8,
    "27\u201322": 3,
    "27\u201323": 2,
    "27\u201324": 1,
    "27\u201325": 3,
    "27\u201328": 9,
    "27\u201329": 25,
    "27\u20133": 9,
    "27\u201330": 4,
    "27\u201331": 13,
    "27\u20135": 1,
    "27\u201363": 1,
    "27\u2013june": 1,
    "27\u2014it": 1,
    "28": 32,
    "28-inch": 1,
    "28-june": 12,
    "28-pag": 1,
    "28-year": 1,
    "280se": 1,
    "280z/280zx": 1,
    "280zs": 1,
    "280zx": 1,
    "280\u2212220": 1,
    "2814:1957": 1,
    "281b": 5,
    "287/sh": 1,
    "287th": 6,
    "287\u201379": 1,
    "28a": 45,
    "28c": 2,
    "28k": 1,
    "28n": 1,
    "28p": 1,
    "28r": 2,
    "28th": 57,
    "28v": 1,
    "28\u00ba": 1,
    "28\u00bd": 4,
    "28\u03b7": 1,
    "28\u20130": 3,
    "28\u201313": 4,
    "28\u201316": 1,
    "28\u201318": 1,
    "28\u201323": 1,
    "28\u201324": 2,
    "28\u201325": 1,
    "28\u201326": 5,
    "28\u201331": 85,
    "28\u20134": 3,
    "28\u20139": 1,
    "29'-4": 1,
    "29)\u2014maintaine": 1,
    "29-august": 1,
    "29-bit/\"extende": 1,
    "29-july": 1,
    "29-june": 14,
    "29-stori": 1,
    "29-year": 1,
    "29.\"disentangl": 1,
    "29.5/49": 1,
    "29.5335": 1,
    "290/pa": 1,
    "290th": 2,
    "291st": 1,
    "292,000\u2014and": 1,
    "292nd": 1,
    "293rd": 1,
    "294th": 3,
    "295tm": 2,
    "296th": 1,
    "297th": 1,
    "298th": 1,
    "299/8": 1,
    "299v": 1,
    "29a": 1,
    "29min": 1,
    "29th": 14,
    "29\u20130": 2,
    "29\u201310": 2,
    "29\u201316": 3,
    "29\u201330": 9,
    "29\u201331": 40,
    "29\u201334": 1,
    "29\u20135": 2,
    "29\u2013june": 1,
    "2:00.77": 1,
    "2:00pm": 1,
    "2:01.60": 1,
    "2:1": 1,
    "2:59am": 1,
    "2;8(5):e63076": 1,
    "2=develop": 1,
    "2a": 6,
    "2a/2b/2c": 1,
    "2a6": 1,
    "2b": 2,
    "2b1q": 1,
    "2be": 1,
    "2ck": 1,
    "2dopeboyz": 1,
    "2e": 5,
    "2face": 5,
    "2k": 6,
    "2k-14": 1,
    "2k13": 1,
    "2k4": 1,
    "2mv-3": 1,
    "2n)\"-sid": 1,
    "2n-1)-con": 1,
    "2nd": 15,
    "2pac": 2,
    "2pot": 1,
    "2returne": 1,
    "2s": 2,
    "2s)-2-amino-4-deoxychorismate:2-oxoglutarate": 1,
    "2stone": 1,
    "2stripe": 1,
    "2tlp": 1,
    "2tph": 1,
    "2tym": 1,
    "2winn": 1,
    "2wycke": 2,
    "2x": 390,
    "2x4": 6,
    "2yo": 1,
    "2z,4e)-2-hydroxyhexa-2,4-dienedioate": 1,
    "2\u00b711\u00b713": 1,
    "2\u00bc%": 1,
    "2\u00bd%": 1,
    "2\u00d7-4\u00d7": 1,
    "2\u03c3": 1,
    "2\u201305": 1,
    "2\u201309": 1,
    "2\u20131.follow": 1,
    "2\u201310": 59,
    "2\u201312": 25,
    "2\u201313": 2,
    "2\u201315": 3,
    "2\u201316": 10,
    "2\u201318": 16,
    "2\u20132": 85,
    "2\u201323": 1,
    "2\u201325": 1,
    "2\u20135-flowere": 1,
    "2\u201392": 1,
    "2\u2013rank": 1,
    "2\u2014become": 1,
    "2\u2014include": 1,
    "2\u2019(releas": 1,
    "2\u21922": 1,
    "2\uc9d1": 1,
    "3\"-hydroxylat": 1,
    "3\"-relate": 1,
    "3\"-theme": 1,
    "3\"c": 1,
    "3\"\u2014mak": 1,
    "3%of": 1,
    "3'066": 1,
    "3'utr": 1,
    "3(marrie": 1,
    "3(ventilate": 1,
    "3)\"provid[": 1,
    "3)inspir": 1,
    "3,047.4": 1,
    "3,3'-bissulfate": 1,
    "3,546.1": 1,
    "3,768.2": 1,
    "3,821.5": 1,
    "3,830/1,238": 1,
    "3,887.9": 1,
    "3,950.6": 1,
    "3,987/mi\u00b2": 1,
    "3,balanc": 1,
    "3-#6": 1,
    "3-(3,5-diiodo-4-hydroxyphenyl)pyruvate": 1,
    "3-(indol-3-yl)pyruvate": 1,
    "3-colore": 1,
    "3-dehydroquinate": 1,
    "3-for-3": 1,
    "3-peat": 1,
    "3-putte": 2,
    "3-seat": 1,
    "3-stringe": 1,
    "3.03%of": 1,
    "3.0\u2014pledge": 1,
    "3.25/5": 34,
    "3.25/5,stat": 1,
    "3.2\u20136.1": 1,
    "3.4sec": 1,
    "3.4x10": 1,
    "3.5.0": 1,
    "3.5inch": 1,
    "3.5x": 2,
    "3.5\u20134.5kwh": 1,
    "3.6mboepd": 1,
    "3.be-name": 1,
    "3.invit": 1,
    "3.mcl:2": 1,
    "3.qxd4": 1,
    "3.svm,nagar": 1,
    "3/": 3,
    "3/\"n": 2,
    "3/1": 1,
    "3/17": 1,
    "3/1992": 1,
    "3/2)r": 1,
    "3/2010": 1,
    "3/215\u2014have": 1,
    "3/3/01": 1,
    "3/4th": 1,
    "3/5,calle": 2,
    "3/6)\u2014commande": 1,
    "3/f": 2,
    "30": 42,
    "30&31": 1,
    "30,000\u2014obtain": 1,
    "30-august": 1,
    "30-day": 1,
    "30-july": 3,
    "30-june": 30,
    "30-love": 1,
    "30-mile": 1,
    "30-minute": 2,
    "30-peake": 1,
    "30-second": 1,
    "30-september": 1,
    "30-track": 1,
    "30-year": 2,
    "30.4%\u2014were": 1,
    "30/2001/374).guid": 1,
    "30000usd": 1,
    "3000usd": 1,
    "300d": 1,
    "300j": 1,
    "300mw": 1,
    "300th": 1,
    "300zx": 13,
    "301/cr": 1,
    "301/de": 1,
    "306th": 1,
    "307(2010)on": 1,
    "307e": 1,
    "309/pa": 2,
    "309th": 1,
    "30<br": 2,
    "30a": 3,
    "30b": 5,
    "30bpm": 1,
    "30c": 2,
    "30d": 1,
    "30fps": 3,
    "30m": 1,
    "30mw": 1,
    "30p": 1,
    "30rs": 1,
    "30th": 14,
    "30x": 1,
    "30\u00d7": 2,
    "30\u20130": 1,
    "30\u201316": 1,
    "30\u201324": 1,
    "30\u201331": 3,
    "30\u201332": 1,
    "30\u201335": 2,
    "30\u201337": 1,
    "30\u201340": 4,
    "30\u201345": 1,
    "30\u201350": 1,
    "30\u201352": 2,
    "30\u20137": 7,
    "30\u2013october": 1,
    "30\u2019-0": 1,
    "31-inch": 1,
    "31-july": 2,
    "31-june": 132,
    "31-year": 1,
    "310th": 7,
    "310xt": 1,
    "311th": 1,
    "312mb": 1,
    "314th": 1,
    "314\u2013335": 5,
    "316l": 2,
    "317th": 2,
    "318ic": 1,
    "318\u2013335": 2,
    "319/ga": 1,
    "31:28.71": 1,
    "31<br": 2,
    "31a": 7,
    "31d": 1,
    "31st": 3,
    "31w": 5,
    "31\u201314": 1,
    "31\u201316": 1,
    "31\u201321": 1,
    "31\u201324": 4,
    "31\u201325": 4,
    "31\u201326": 1,
    "31\u201331": 1,
    "31\u201332": 1,
    "31\u20139": 1,
    "31\u2013june": 5,
    "31\u2014commande": 1,
    "31\u2014prompte": 1,
    "32-time": 1,
    "32-valve": 1,
    "32-yard": 2,
    "32.352841,72.66215": 1,
    "320ad": 1,
    "320si": 2,
    "321/sr": 1,
    "321\u2013334": 1,
    "322/cr": 2,
    "322/pa": 1,
    "322ci": 1,
    "322e": 1,
    "322nd": 1,
    "324mw": 1,
    "325i": 2,
    "325th": 1,
    "326\u2013335": 1,
    "328th": 1,
    "328th(base": 1,
    "329\u2013335": 1,
    "32:18.10": 1,
    "32fps": 1,
    "32gfc": 1,
    "32k": 34,
    "32nd": 5,
    "32r": 5,
    "32re": 19,
    "32\u201313": 1,
    "32\u201318": 1,
    "32\u201326": 1,
    "32\u201331": 1,
    "32\u201336": 1,
    "32\u20137": 1,
    "32\u20138": 3,
    "32\u20139": 1,
    "33)\u2014entere": 2,
    "33)\u2014goe": 1,
    "33,5": 1,
    "33-yard": 4,
    "33.714n": 1,
    "330": 1,
    "330th": 1,
    "331/sr": 7,
    "332d": 2,
    "332nd": 1,
    "333rd": 1,
    "334/sr": 1,
    "334th": 1,
    "334\u2013335": 2,
    "335": 1,
    "3350-a2/a2f": 1,
    "337/us": 1,
    "337d": 1,
    "338\u2013335": 1,
    "33a": 5,
    "33cl": 1,
    "33e": 1,
    "33p": 2,
    "33rd": 18,
    "33x": 1,
    "33\u201310": 1,
    "33\u201313": 6,
    "33\u201315": 1,
    "33\u201322": 2,
    "33\u201323": 3,
    "33\u201326": 6,
    "33\u201332": 1,
    "34.1.1": 1,
    "34.d7": 1,
    "340r": 1,
    "340th": 1,
    "344cc": 1,
    "34=63": 1,
    "34b": 6,
    "34dd": 1,
    "34th": 4,
    "34\u201310": 3,
    "34\u201314": 1,
    "34\u201315": 2,
    "34\u201323": 2,
    "34\u201325": 1,
    "34\u201328": 3,
    "34\u20133": 1,
    "34\u201330": 4,
    "34\u201355": 1,
    "34\u201394": 1,
    "34\u2014produc": 1,
    "35)-induc": 1,
    "35-induce": 1,
    "35-year": 1,
    "350/kg": 1,
    "3500mw": 1,
    "350r": 1,
    "351": 1,
    "351/353": 1,
    "353(2013)on": 1,
    "355\u2014on": 1,
    "356h": 1,
    "358th": 1,
    "35k": 1,
    "35w": 1,
    "35x": 1,
    "35\u00ba": 1,
    "35\u20130": 20,
    "35\u201310": 1,
    "35\u201313": 2,
    "35\u201316": 1,
    "35\u201323": 2,
    "35\u201325": 1,
    "35\u201326": 2,
    "35\u201331": 3,
    "35\u201332": 2,
    "35\u201340": 1,
    "35\u201365": 1,
    "35\u20137": 1,
    "35\u201375": 1,
    "35\u20138": 2,
    "36'n": 1,
    "36'x": 1,
    "36-feet": 1,
    "36-inche": 1,
    "36-string": 1,
    "36.1)\u2014command": 1,
    "360\")\u2014use": 1,
    "360\"publishe": 1,
    "360th": 1,
    "362a": 2,
    "365a": 2,
    "365suite": 1,
    "36a": 7,
    "36c": 1,
    "36f": 3,
    "36th": 3,
    "36\u20130": 4,
    "36\u20131": 1,
    "36\u201316": 1,
    "36\u201317": 1,
    "36\u201322": 1,
    "36\u201330": 1,
    "36\u201332": 1,
    "36\u201366": 1,
    "37-haul": 1,
    "37-seat": 1,
    "37-yard": 2,
    "37.\"blind": 1,
    "370zs": 1,
    "374": 1,
    "374/sr": 1,
    "375/nd": 1,
    "37d": 1,
    "37\u201310": 5,
    "37\u201316": 2,
    "37\u201323": 1,
    "37\u201325": 1,
    "37\u201330": 1,
    "37\u201331": 1,
    "37\u201336": 4,
    "37\u201340": 2,
    "37\u201344": 1,
    "37\u201350": 1,
    "37\u201354": 1,
    "37\u20139": 1,
    "38.a7": 1,
    "380a": 1,
    "380cc": 4,
    "383cc": 1,
    "388th": 1,
    "38a": 7,
    "38b": 6,
    "38th": 1,
    "38\u201310": 3,
    "38\u201313": 6,
    "38\u201318": 7,
    "38\u201322": 2,
    "38\u201324": 4,
    "38\u201327": 1,
    "38\u201328": 1,
    "38\u201332": 1,
    "38\u201336": 1,
    "38\u20134": 1,
    "39,000.follow": 1,
    "39,999.16.5": 1,
    "39.932335": 1,
    "397th": 2,
    "39:8)\u2014achiev": 1,
    "39d": 2,
    "39th": 4,
    "39\u00ba": 1,
    "39\u201331": 1,
    "39\u201332": 1,
    "39\u201334": 2,
    "39\u20134": 1,
    "39\u201341": 1,
    "39\u2014prompte": 1,
    "3;335": 1,
    "3<br": 1,
    "3a": 2,
    "3abschi": 1,
    "3aw": 1,
    "3bf": 2,
    "3bsd": 2,
    "3c)for": 1,
    "3d": 1,
    "3dme": 1,
    "3drealize": 1,
    "3gib": 1,
    "3jfz283": 1,
    "3m24e": 1,
    "3mc)-induce": 1,
    "3metre": 1,
    "3pl.m": 1,
    "3pld": 1,
    "3rd": 36,
    "3rde": 1,
    "3sat": 1,
    "3tap": 1,
    "3teach": 1,
    "3x": 1,
    "3x2": 2,
    "3x6": 1,
    "3\u00bd%": 1,
    "3\u00bd-\u00bd": 1,
    "3\u00be": 2,
    "3\u00d4\u00c7\u00f45": 1,
    "3\u20130": 4,
    "3\u20130\u2014to": 1,
    "3\u20131": 23,
    "3\u201310": 23,
    "3\u201312": 1,
    "3\u201314": 16,
    "3\u201315": 1,
    "3\u201316": 6,
    "3\u201317": 1,
    "3\u201318": 15,
    "3\u201321": 1,
    "3\u201322": 3,
    "3\u201323": 1,
    "3\u201328": 1,
    "3\u201330": 4,
    "3\u20134": 1,
    "3\u201342": 1,
    "3\u2013bas": 1,
    "3\u2013manifold": 1,
    "3\u2014a": 1,
    "3\u2014escort": 2,
    "3\u2019-utr": 1,
    "3\u2032-untranslate": 2,
    "3\u2033": 2,
    "3\u215c": 1,
    "3\u221211": 1,
    "4!)\u00b2": 1,
    "4\"-them": 2,
    "4)\"call[": 1,
    "4)\"in": 1,
    "4)consolidate": 1,
    "4)induce": 1,
    "4)is": 1,
    "4,4'-linke": 1,
    "4,447/mi\u00b2": 1,
    "4,5-dihydro-5-oxofuran-2-acetate": 1,
    "4,564.6/km": 1,
    "4,871/mi\u00b2": 1,
    "4,p": 2,
    "4-deoxy-4(5)-unsaturat": 1,
    "4-putte": 1,
    "4.2.2-bas": 1,
    "4.4bsd": 1,
    "4.5million": 1,
    "4.7\u2014make": 1,
    "4.8\u20135": 1,
    "4.9/8": 1,
    "4.it": 1,
    "4.\u2014n": 1,
    "4.\u2019monopoliz": 1,
    "4/\"n": 1,
    "4/1998": 1,
    "4/2015": 1,
    "4/4.dance": 1,
    "4/5/6": 1,
    "4/window": 1,
    "40": 2,
    "40-bed": 1,
    "40-chart": 1,
    "40-formatt": 1,
    "40-formatte": 1,
    "40-love": 1,
    "40.050335": 1,
    "400/480": 1,
    "4000/crore": 1,
    "400a": 4,
    "400bc": 1,
    "400e": 1,
    "400k": 2,
    "400kt": 1,
    "400l": 2,
    "400m": 2,
    "400mw": 2,
    "400x": 1,
    "401/nc": 1,
    "401k": 3,
    "402b": 1,
    "402nd": 3,
    "404": 1,
    "404a": 1,
    "406x": 1,
    "407th": 3,
    "40n": 1,
    "40x53": 1,
    "40\u00d7480": 1,
    "40\u201310": 1,
    "40\u201322": 1,
    "40\u201325": 2,
    "40\u201326": 1,
    "40\u201334": 3,
    "40\u201335": 2,
    "40\u201350": 6,
    "40\u201355": 2,
    "40\u201360": 2,
    "40\u20137": 1,
    "40\u201390%\u2014see": 1,
    "41": 1,
    "41%,compar": 1,
    "41'4": 1,
    "41/129/sr": 2,
    "410a": 1,
    "410d": 1,
    "411/nc": 1,
    "413th": 1,
    "415th": 1,
    "416\u20133": 1,
    "41a": 25,
    "41st": 4,
    "41\u20130": 5,
    "41\u201310": 1,
    "41\u201313": 1,
    "41\u201344": 1,
    "42-derive": 1,
    "42-peak": 1,
    "42-second": 1,
    "42-yard": 3,
    "42.29/\u221a\"d": 1,
    "421c": 1,
    "422nd": 1,
    "425:415": 1,
    "42b": 1,
    "42d": 7,
    "42e": 1,
    "42\u201317": 1,
    "42\u201332": 1,
    "42\u201335": 1,
    "42\u201383": 1,
    "43": 1,
    "43-year": 1,
    "431/sr": 1,
    "432nd": 1,
    "433rd": 1,
    "434th": 1,
    "437th": 2,
    "43d": 2,
    "43rd": 2,
    "43x": 2,
    "43\u00ba": 1,
    "43\u201320": 1,
    "43\u201324": 1,
    "43\u201326": 1,
    "43\u201328": 1,
    "43\u201332": 1,
    "43\u201345": 1,
    "44-au-154": 1,
    "44/2.5": 1,
    "440l": 1,
    "440lx": 1,
    "44a": 1,
    "44p": 1,
    "44\u201313": 1,
    "44\u201316": 1,
    "44\u201326": 1,
    "44\u201378": 1,
    "45": 3,
    "45'n": 1,
    "45-year": 1,
    "450ka": 1,
    "452d": 6,
    "459ss": 1,
    "45c": 1,
    "45\u201310": 1,
    "45\u201318": 1,
    "45\u201320": 1,
    "45\u201323": 3,
    "45\u201344": 2,
    "45\u201355": 7,
    "45\u201375": 3,
    "46-kilogram": 1,
    "460": 1,
    "462a": 1,
    "462d": 1,
    "463:335": 1,
    "465cc": 1,
    "46a": 1,
    "46o": 1,
    "46\u00ba": 1,
    "46\u201318": 1,
    "46\u20133": 3,
    "47": 1,
    "470mw": 1,
    "472nd": 1,
    "474/475": 1,
    "47:37leonard": 1,
    "47b": 1,
    "47th": 5,
    "47\u201313": 1,
    "47\u201329": 1,
    "47\u201356": 1,
    "48'24e": 1,
    "48)\u2014entere": 1,
    "48-base": 1,
    "48-bit": 1,
    "48.7trn": 1,
    "48.a7": 2,
    "480p": 1,
    "484th": 1,
    "48k": 1,
    "48th": 2,
    "48\u201321": 2,
    "48\u201322": 1,
    "48\u201328": 1,
    "48\u201364": 1,
    "49\"turne": 1,
    "49,9%)\u2013": 1,
    "49-yard": 1,
    "49.\"accorde": 1,
    "49.9%)(include": 1,
    "490": 2,
    "498th": 1,
    "499a": 1,
    "49b": 2,
    "49c": 2,
    "49e": 1,
    "49er": 12,
    "49k": 1,
    "49th": 6,
    "49\u20130": 1,
    "49\u201326": 6,
    "49\u201328": 1,
    "49\u201337": 1,
    "49\u2154": 1,
    "4:17/k": 1,
    "4:ahm": 1,
    "4ad": 1,
    "4c": 2,
    "4cabl": 2,
    "4chan": 3,
    "4gl": 1,
    "4j": 1,
    "4kry": 1,
    "4minut": 2,
    "4mom": 1,
    "4noth": 2,
    "4pla": 1,
    "4play": 1,
    "4players.de": 1,
    "4punto": 1,
    "4q390": 1,
    "4qrework": 2,
    "4x4": 7,
    "4\u00bd%": 3,
    "4\u00d7": 2,
    "4\u20130": 1,
    "4\u20130\u2014make": 1,
    "4\u201311": 17,
    "4\u201313": 1,
    "4\u201316": 1,
    "4\u201318": 3,
    "4\u201322": 1,
    "4\u201324": 1,
    "4\u201328": 3,
    "4\u201330": 1,
    "4\u20134\u20131\u20131": 1,
    "4\u20137<br": 1,
    "4\u2013spor": 1,
    "4\u215c": 4,
    "5'0\"-5'6": 1,
    "5'\u2014return": 1,
    "5(os": 1,
    "5,023.5": 1,
    "5,141.5": 1,
    "5,163.5": 1,
    "5,218,852\u2014make": 1,
    "5,299.5": 1,
    "5,473/mi\u00b2": 1,
    "5-for-5": 1,
    "5-oxo-20-hydroxyeicosatetraenoic": 1,
    "5.0.238": 1,
    "5.00pm": 1,
    "5.56x45": 1,
    "5.56\u00d745": 3,
    "5.5\u20136.1": 1,
    "5.6%liv": 1,
    "5.rxd3": 1,
    "5/10": 1,
    "5/1926date": 1,
    "5/32": 1,
    "5/45": 1,
    "5/6/85": 1,
    "50": 15,
    "50%.72%of": 1,
    "50-inch": 1,
    "50-yard": 1,
    "50-year": 3,
    "50.g8=q": 1,
    "500/650": 1,
    "500/md": 1,
    "500ce": 1,
    "500m": 2,
    "500ms": 1,
    "500pm": 1,
    "500si": 1,
    "500th": 4,
    "500v": 3,
    "500\u201327": 1,
    "500\u2014afford": 1,
    "500\u5186": 1,
    "501-c3": 1,
    "501/sr": 1,
    "5030.4e": 1,
    "503a": 2,
    "503\u00bd": 1,
    "505k": 1,
    "508": 1,
    "509/510": 1,
    "50b": 1,
    "50c": 1,
    "50h": 2,
    "50kw": 1,
    "50mw": 3,
    "50ohm": 1,
    "50p": 2,
    "50pe": 1,
    "50pin": 1,
    "50th": 8,
    "50um": 1,
    "50\u201310": 1,
    "50\u201360": 1,
    "50\u201364": 1,
    "50\u201375": 1,
    "50\u20138": 2,
    "50\u201380": 2,
    "50\u201390": 1,
    "51": 8,
    "51(breake": 1,
    "51,630.28": 1,
    "510k": 2,
    "512mw": 1,
    "51a": 1,
    "51b": 1,
    "51st": 1,
    "51\u20131": 1,
    "51\u201317": 1,
    "51\u201330": 7,
    "51\u201356": 1,
    "520a": 1,
    "520th": 1,
    "524\u2013486": 1,
    "525d": 3,
    "528i": 2,
    "528th": 1,
    "528xi": 1,
    "52nd": 4,
    "52o": 2,
    "52x": 1,
    "52\u00bd": 1,
    "52\u201316": 1,
    "52\u20133": 4,
    "52\u201349": 1,
    "52\u201350": 1,
    "53.02%-owne": 1,
    "530cc": 1,
    "535q": 1,
    "539a": 4,
    "53d": 8,
    "53hp": 1,
    "53r": 1,
    "53\u201310": 1,
    "54'768'540'300": 1,
    "54-kisse": 1,
    "546th": 1,
    "54a": 39,
    "54h": 1,
    "54of": 1,
    "54\u201313": 1,
    "55'6": 1,
    "552nd": 5,
    "555cc": 1,
    "55=39": 1,
    "55b": 1,
    "55b\u201357b": 1,
    "55m": 1,
    "55\u201313": 1,
    "55\u201357": 1,
    "55\u201360": 1,
    "561\u2014state": 1,
    "563d": 1,
    "564a": 3,
    "565d": 1,
    "565\u2013587(publish": 1,
    "567c": 1,
    "567d": 1,
    "56er": 2,
    "56th": 3,
    "56\u201317": 2,
    "56\u201324": 1,
    "56\u20133": 7,
    "56\u2019)approv": 1,
    "56\u2154": 1,
    "57": 5,
    "57*off": 1,
    "57.1/km": 1,
    "570th": 1,
    "578th": 1,
    "57a": 2,
    "57\u201316": 1,
    "57\u201352": 1,
    "57\u20137": 1,
    "58.g4": 1,
    "580ex": 4,
    "586\u2013md": 1,
    "58a": 4,
    "58k": 1,
    "58p": 1,
    "58rm": 1,
    "58th": 1,
    "58\u201348": 1,
    "59": 3,
    "590\u2013591": 1,
    "597/596": 1,
    "598d": 1,
    "59a": 2,
    "59b": 1,
    "59th": 1,
    "59\u20130": 3,
    "59\u201330": 1,
    "59\u201349": 1,
    "59\u201356": 1,
    "5:5101": 1,
    "5]lloyd": 1,
    "5a": 2,
    "5eme": 1,
    "5ft)above": 1,
    "5h": 1,
    "5h8": 1,
    "5hs-46min": 1,
    "5nf": 1,
    "5q": 1,
    "5r": 2,
    "5rrefer": 1,
    "5th": 7,
    "5th/6th": 2,
    "5the": 1,
    "5x3": 3,
    "5\u00d7": 1,
    "5\u20130": 1,
    "5\u201310": 194,
    "5\u201313": 14,
    "5\u201314": 1,
    "5\u201316": 2,
    "5\u201317": 3,
    "5\u201318": 6,
    "5\u201319": 3,
    "5\u20132": 4,
    "5\u201321": 2,
    "5\u201323": 3,
    "5\u201330": 1,
    "5\u201342": 1,
    "5\u215e": 1,
    "6%)point": 1,
    "6%of": 1,
    "6(cancell": 1,
    "6,156/mi\u00b2": 1,
    "6,6-base": 1,
    "6,report": 1,
    "6.5mile": 1,
    "6.5\u00d753.5": 1,
    "6.5\u20138": 2,
    "6.fn20": 1,
    "6/12-stre": 1,
    "6/13/2011": 1,
    "6/2014": 1,
    "6/30/08": 1,
    "6/90-deriv": 1,
    "600066\uff0cbecome": 1,
    "602/603": 1,
    "602160).[suppli": 1,
    "604558).[supplie": 1,
    "604th": 1,
    "607423).[supplie": 1,
    "60c": 1,
    "60\u201316": 1,
    "60\u201351": 1,
    "60\u201363": 1,
    "611/pa": 3,
    "61\u2013101\u2014includ": 1,
    "61\u201363": 1,
    "620th": 1,
    "621b": 1,
    "62b": 2,
    "62d": 3,
    "63-peak": 1,
    "638th": 1,
    "63d": 2,
    "64": 3,
    "64-page": 1,
    "64.\"winne": 1,
    "64.71lys": 1,
    "640ad": 1,
    "640\u2014serv": 1,
    "64b": 2,
    "64ms": 1,
    "65ca": 1,
    "65\u201361": 1,
    "66)\u2014calle": 1,
    "66.\"is": 1,
    "66.5%-own": 1,
    "661st": 1,
    "668th": 1,
    "66b": 1,
    "66o": 1,
    "675cc": 1,
    "68,4": 1,
    "68th": 5,
    "68\u2013imply": 1,
    "68\u2014serv": 1,
    "69-yard": 1,
    "690a": 1,
    "69a": 2,
    "69b": 1,
    "69ed": 1,
    "69\u201368": 1,
    "69\u201375": 1,
    "69\u201383": 1,
    "69\u2013yard": 1,
    "6]dur": 1,
    "6th": 3,
    "6thcentury": 1,
    "6\u201313": 4,
    "6\u201318": 12,
    "6\u201322": 1,
    "6\u201323": 1,
    "6\u201331": 1,
    "6\u201336": 1,
    "6\u201354": 1,
    "7\"<br": 1,
    "7)is": 1,
    "7,3": 1,
    "7.3\u2014form": 1,
    "7.5\u20138.5": 2,
    "7.62x54": 1,
    "7.make": 1,
    "7/21": 1,
    "70": 10,
    "70-fold": 1,
    "70-minut": 1,
    "70-\u00e5rsmarkere": 1,
    "700cc": 2,
    "700m": 1,
    "700mw": 1,
    "700se": 1,
    "700si": 1,
    "700\u20131,000": 1,
    "701a": 1,
    "701mw": 1,
    "7055/6": 1,
    "705a": 1,
    "707": 1,
    "709(26th": 1,
    "70a": 5,
    "70k": 1,
    "70n": 1,
    "70p": 1,
    "70usd": 1,
    "70\u00ba": 1,
    "70\u201363": 1,
    "70\u201364": 1,
    "70\u201375": 6,
    "70\u201380": 2,
    "71": 1,
    "711th": 1,
    "714th": 1,
    "716th": 1,
    "718ad": 1,
    "71b": 9,
    "71f": 1,
    "71st": 1,
    "71x": 1,
    "71\u00ba": 1,
    "71\u201369": 1,
    "72": 1,
    "72-they": 1,
    "72-yard": 1,
    "720p": 10,
    "722nd": 1,
    "72a": 1,
    "72d": 5,
    "72\u00d7103": 1,
    "72\u201310": 1,
    "72\u201354": 1,
    "73-fold": 1,
    "73.978599": 1,
    "73/1": 1,
    "731\u2014rejecte": 1,
    "735xt": 1,
    "736/735": 1,
    "737\u2013700-bas": 2,
    "739ad": 1,
    "73e": 5,
    "73rd": 1,
    "73\u20130": 3,
    "73\u201381": 1,
    "74-minute": 1,
    "740)\u2014enacte": 1,
    "740li": 1,
    "745cc": 2,
    "746mw": 2,
    "747": 2,
    "747sp": 1,
    "747\u2013200-bas": 1,
    "748": 3,
    "748cc": 1,
    "748mf": 1,
    "74a": 6,
    "74\u201381": 1,
    "75.\"reapprais": 1,
    "750mw": 1,
    "752d": 1,
    "757": 1,
    "75d": 1,
    "75p": 1,
    "75th": 1,
    "75\u201373": 1,
    "75\u201378": 1,
    "75\u201380": 1,
    "76)\u2014support": 1,
    "76,102,115,122,318": 1,
    "76-seat": 1,
    "760li": 3,
    "760w": 1,
    "764a": 1,
    "765n": 1,
    "76a": 1,
    "76er": 1,
    "76kd": 1,
    "76\u00ba": 1,
    "76\u201363": 1,
    "76\u201378": 1,
    "76\u201394": 1,
    "77-bas": 1,
    "77-yard": 1,
    "77.1.0": 1,
    "774th": 2,
    "77o": 1,
    "77\u201381": 1,
    "77\u2014stat": 1,
    "78-occupie": 1,
    "78-seate": 1,
    "78/2002\">\"state": 1,
    "780k": 1,
    "780th": 2,
    "785d": 1,
    "78a": 1,
    "78c": 1,
    "78th": 1,
    "78v": 1,
    "78\u201367": 1,
    "78\u201383": 1,
    "79)\u2014featur": 1,
    "791bm": 1,
    "795/796": 1,
    "797f": 1,
    "79b": 3,
    "79\u201375": 1,
    "79\u2014at": 1,
    "7a": 3,
    "7b": 1,
    "7day": 1,
    "7e": 3,
    "7th": 20,
    "7th/21": 1,
    "7two": 1,
    "7x": 1,
    "7\u201310": 2,
    "7\u201311": 229,
    "7\u201314": 4,
    "7\u201316": 5,
    "7\u201318": 4,
    "7\u201319": 2,
    "7\u201320": 1,
    "7\u201326\u20130\u20130": 1,
    "7\u201327": 1,
    "7\u201328.publishe": 1,
    "7\u201330": 1,
    "7\u201331": 1,
    "7\u20135\u20131\u20132": 1,
    "8": 1,
    "8(62": 1,
    "8(start": 1,
    "8)": 2,
    "8)\u2014vote": 1,
    "8,\"make": 1,
    "8,202.1": 1,
    "8,749.1": 1,
    "8./\"kampfgeschwader": 1,
    "8.04\u201310.00": 1,
    "8.5/10\u2014observ": 2,
    "8.83second": 1,
    "8/16/1970": 1,
    "8/8/4n1b1/8/8/8/1k1k4/8": 1,
    "80": 13,
    "80,000usd": 1,
    "80-degree": 1,
    "80-departe": 1,
    "80-mile": 1,
    "80-seat": 1,
    "80-tonner": 1,
    "80-year": 3,
    "800,000\u2014le": 1,
    "8000-xx": 1,
    "800cc": 1,
    "800ce": 1,
    "800mw": 1,
    "801f": 1,
    "801\u2013ca": 1,
    "80:1969": 1,
    "80o": 1,
    "80th": 3,
    "80w": 1,
    "80\u00d7192": 1,
    "80\u201334": 1,
    "80\u201362": 1,
    "80\u201375": 1,
    "80\u201377": 1,
    "80\u201379": 1,
    "80\u201381": 2,
    "80\u201382": 1,
    "80\u201392": 1,
    "80\u201393": 1,
    "812pp": 1,
    "817mw": 1,
    "81a": 1,
    "81b": 1,
    "81c": 2,
    "81d8d0": 1,
    "81\u201378": 1,
    "81\u201383": 3,
    "81\u201390": 2,
    "81\u201396": 1,
    "81\u219285": 7,
    "82.461335": 1,
    "82.8707": 1,
    "82240a": 3,
    "823d": 1,
    "826)\u2014destin": 1,
    "826cc": 1,
    "829\u2013842)\u2014transform": 1,
    "82a": 2,
    "82eme": 1,
    "82mya": 1,
    "82\u201370": 1,
    "82\u201373": 1,
    "82\u201379": 2,
    "82\u201380": 4,
    "82\u201384": 1,
    "82\u201393": 1,
    "83": 2,
    "83,541\u2014mak": 1,
    "83.\"mounte": 1,
    "838th": 1,
    "83ao": 1,
    "83d": 2,
    "83x": 2,
    "83\u201361": 1,
    "83\u201362": 1,
    "83\u201375": 2,
    "83\u201381": 2,
    "83\u2014a": 1,
    "84": 1,
    "84)\u2014by": 1,
    "840a": 1,
    "84e": 1,
    "84\u201341": 1,
    "84\u201342": 1,
    "84\u201375": 6,
    "84\u201379<br": 1,
    "84\u201381": 1,
    "84\u201382": 1,
    "84\u201392": 1,
    "85\"(hi": 1,
    "85.895335": 1,
    "850": 1,
    "850re": 1,
    "858f": 1,
    "85b": 2,
    "85\u20130": 1,
    "85\u20136": 1,
    "85\u201381": 2,
    "85\u201382": 1,
    "85\u201383": 1,
    "85\u201384": 1,
    "85\u201392": 1,
    "85\u201396": 1,
    "86.3766.1": 1,
    "8601:2004": 1,
    "86f": 1,
    "86hz": 1,
    "86o": 1,
    "86th": 2,
    "86\u201349": 1,
    "86\u201379": 1,
    "86\u201381": 1,
    "86\u201382": 3,
    "86\u201383": 1,
    "86\u201384": 2,
    "86\u201385": 1,
    "86\u201387": 1,
    "86\u20139": 1,
    "86\u201390": 1,
    "86\u201393": 1,
    "87-yard": 1,
    "87.\"markete": 1,
    "870ce": 1,
    "870kw": 1,
    "879)\u2014enact": 1,
    "87e": 1,
    "87\u201386": 1,
    "87\u201388": 1,
    "88-sery": 1,
    "88.0fm": 1,
    "880am": 1,
    "88a": 2,
    "88b": 3,
    "88c": 2,
    "88h": 1,
    "88\u201330": 2,
    "88\u201363": 3,
    "88\u201379": 3,
    "88\u201381": 2,
    "88\u201383": 1,
    "89.9fm": 1,
    "89/391/eec": 1,
    "890th": 1,
    "893\u2013\"promote": 1,
    "89fm": 1,
    "89\u201330": 1,
    "89\u201372": 1,
    "89\u201373": 1,
    "89\u201380": 1,
    "89\u201381": 1,
    "89\u201392": 4,
    "89\u201397": 1,
    "89\u2013arm": 1,
    "8:12(60": 1,
    "8:30a-11a": 1,
    "8:46.51": 1,
    "8<br": 2,
    "8]:\u201c\"follow": 1,
    "8a": 6,
    "8b": 2,
    "8chan.co": 1,
    "8eme": 1,
    "8f2": 1,
    "8in": 1,
    "8k": 1,
    "8kilometre": 1,
    "8p8c": 1,
    "8pt": 1,
    "8revitalize": 1,
    "8th": 28,
    "8tv": 1,
    "8v8": 1,
    "8x8": 4,
    "8\u201310": 120,
    "8\u201311": 29,
    "8\u201312": 14,
    "8\u201313": 60,
    "8\u201314": 7,
    "8\u201315": 1,
    "8\u201316": 8,
    "8\u201318": 9,
    "8\u201321": 6,
    "8\u201322": 1,
    "8\u201325": 2,
    "8\u201331": 1,
    "8\u201340": 1,
    "8\u20135": 1,
    "8\u201364": 1,
    "8\u201379": 1,
    "8\u20139\u2014tell": 1,
    "8\u201940": 1,
    "8\u20198": 1,
    "9\"\u2014as": 1,
    "9&7": 2,
    "9(\"r\")-hydroperoxy-10(\"e\"),12(\"z\")-octadecadienoic": 1,
    "9)attach": 1,
    "9,500,000usd": 1,
    "9,628.2": 1,
    "9,673.5": 1,
    "9-rank": 1,
    "9-ranke": 8,
    "9.00x14": 1,
    "9.1pt": 1,
    "9.bf4": 1,
    "9.bxf4": 1,
    "9.nbc3": 1,
    "9/11-base": 1,
    "9/11-relat": 3,
    "9/11-relate": 1,
    "9/15/45": 1,
    "9/20/2003": 1,
    "9/30/08": 1,
    "9/4/80": 1,
    "9/8": 2,
    "90": 9,
    "90\"-them": 1,
    "90'-0": 1,
    "90,493,352,publishe": 1,
    "90-feet": 1,
    "90-minute": 3,
    "90-second": 1,
    "90-volt": 1,
    "90.096997": 1,
    "90/100": 1,
    "90/c81/01": 1,
    "9000/siriu": 1,
    "9001certifi": 1,
    "900ce": 1,
    "900euro": 1,
    "900mw": 1,
    "900\u20131,200": 2,
    "900\u20141300": 1,
    "900\u2014dur": 1,
    "901ad": 1,
    "902nd": 1,
    "903a": 1,
    "903cc": 1,
    "903i": 1,
    "904h": 1,
    "904l": 4,
    "905\u2014start": 1,
    "906th": 1,
    "907w": 1,
    "908": 1,
    "908l": 1,
    "909a": 1,
    "90a": 4,
    "90gph": 1,
    "90\u00ba": 1,
    "90\u201364<br": 1,
    "90\u201370<br": 1,
    "90\u201374": 1,
    "91.3/km": 1,
    "91.3fm": 1,
    "91.8fm": 1,
    "910th": 1,
    "912is": 3,
    "913v": 1,
    "915e": 1,
    "91w": 2,
    "91x": 1,
    "91\u2013108": 1,
    "91\u201380": 1,
    "91\u201390": 1,
    "91\u201392": 1,
    "91\u201395": 1,
    "92%).dur": 1,
    "92-power": 1,
    "92.1/102.1": 1,
    "920k": 1,
    "920p": 3,
    "928th": 2,
    "92ad": 1,
    "92c": 1,
    "92d": 16,
    "92q": 2,
    "92\u201363": 1,
    "92\u201375": 1,
    "92\u201390": 1,
    "92\u2014to": 1,
    "93,600\u2014a": 1,
    "93-feet": 1,
    "93.5/am": 1,
    "93.7/km": 1,
    "93/94/eec": 1,
    "932d": 1,
    "93455<br": 1,
    "935k": 1,
    "93a": 1,
    "93d": 3,
    "93ghz": 1,
    "93rd": 1,
    "93rox": 1,
    "93\u201333": 1,
    "93\u201379": 3,
    "93\u201382": 1,
    "94": 1,
    "94\"\u2014launch": 1,
    "94-yard": 1,
    "94.221335": 1,
    "94.665537": 1,
    "94.7/104.7": 1,
    "94/62/eg": 1,
    "94015<br": 1,
    "941p": 1,
    "942w": 2,
    "94305/09/19/21/25/41/42/45": 1,
    "944": 1,
    "94596<br": 1,
    "94928<br": 1,
    "94th": 1,
    "94\u201393": 2,
    "95-window": 1,
    "95-yard": 1,
    "95/46/ec": 1,
    "95/98/me": 2,
    "95008<br": 1,
    "95035<br": 1,
    "950ad": 1,
    "95126<br": 1,
    "952b": 2,
    "952v": 1,
    "95482<br": 1,
    "95670<br": 1,
    "956b": 2,
    "956em": 1,
    "958th": 1,
    "95a": 5,
    "95hp": 1,
    "95\u20130": 1,
    "95\u201332": 1,
    "95\u201363": 1,
    "95\u201380": 1,
    "95\u201381": 2,
    "95\u201390": 1,
    "95\u201394": 1,
    "96-undivid": 1,
    "96-untitl": 1,
    "96.8fm": 1,
    "962,766.10": 2,
    "962c": 1,
    "962\u2014walke": 1,
    "963am": 1,
    "968th": 3,
    "96and": 1,
    "96b": 1,
    "96wg": 1,
    "96\u00e8me": 1,
    "96\u201381": 1,
    "97": 1,
    "97.3fm": 1,
    "97.828335": 1,
    "972ad": 1,
    "97b": 1,
    "97x": 5,
    "97\u00ba": 1,
    "97\u201393": 1,
    "97\u20144.4%\u20146.5": 1,
    "98.07%of": 1,
    "98.6/ai": 2,
    "98/alternate": 1,
    "980/km": 1,
    "988fb": 1,
    "98e": 1,
    "98fm": 1,
    "98k": 32,
    "98\u201399": 1,
    "98\u2013vista": 1,
    "99,999.99": 2,
    "99.1fm": 1,
    "99.2%of": 1,
    "99.30\uff05": 1,
    "99.3fm": 1,
    "99.5%-owne": 1,
    "99.9%-owne": 1,
    "990ce": 1,
    "990l": 1,
    "997\u2014considere": 1,
    "998cc": 1,
    "99e": 2,
    "99u": 1,
    "99w": 7,
    "99\u201381": 1,
    "99\u201383": 2,
    "99\u201395": 1,
    "9:21.43": 1,
    "9c": 1,
    "9c1": 1,
    "9e": 16,
    "9in": 1,
    "9jkl": 1,
    "9k50-engine": 1,
    "9p": 7,
    "9th": 74,
    "9th\u201311th": 2,
    "9w": 1,
    "9year": 1,
    "9z)-(13s)-12,13-epoxyoctadeca-9,11-dienoate": 1,
    "9\u201310": 33,
    "9\u201311": 38,
    "9\u201312": 4,
    "9\u201313": 16,
    "9\u201315": 3,
    "9\u201316": 1,
    "9\u201317": 2,
    "9\u201318": 3,
    "9\u201319": 1,
    "9\u201322": 1,
    "9\u201324": 4,
    "9\u201327": 1,
    "9\u201360": 1,
    "9\u201373": 2,
    ":\"feature": 1,
    ":\"once": 1,
    ":(": 2,
    ":3": 50,
    ":>": 3,
    ":o": 10,
    ":p": 4,
    ";": 1,
    ";)": 2025,
    "<": 209,
    "=": 6524,
    "=/": 5,
    "@": 190,
    "[(include": 1,
    "[b]reake": 1,
    "[compare": 1,
    "[create": 1,
    "[followe": 1,
    "[give": 1,
    "[includ": 1,
    "[miss": 2,
    "[pav": 1,
    "[prompte": 1,
    "[publishe": 1,
    "[reacte": 1,
    "[show": 1,
    "[t]ak": 1,
    "[w]orke": 1,
    "\\": 1,
    "\\'gru": 1,
    "\\'l": 79,
    "\\'le": 96,
    "\\'no": 1,
    "\\'vr&h": 1,
    "\\/": 3,
    "\\[in": 1,
    "\\bar": 1,
    "\\ce{r": 1,
    "\\du": 1,
    "\\dure": 1,
    "\\e-\u02c8l\u022fr": 1,
    "\\f": 1,
    "\\frac{c^{2}}{\\alpha}\\left(\\cosh\\frac{\\alpha\\tau}{c}-1\\right)\\\\": 1,
    "\\frac{f_{y}}{m}\\sqrt{1-\\frac{u^{2}}{c^{2}}}\\\\": 1,
    "\\frenchspac": 1,
    "\\get": 1,
    "\\gya-'u": 1,
    "\\he": 1,
    "\\in": 2,
    "\\isn't": 1,
    "\\it": 1,
    "\\ku-'bra": 1,
    "\\left(2\\": 1,
    "\\minor": 1,
    "\\override": 16,
    "\\overset{hydrogen\\": 1,
    "\\partner": 1,
    "\\put": 1,
    "\\ru": 1,
    "\\rvert^2": 1,
    "\\s": 1,
    "\\so": 1,
    "\\times2/3": 1,
    "\\u\"hhhh": 1,
    "\\u\"hhhhhhhh": 1,
    "\\underbrace{a_n": 1,
    "\\uxxxx\"-encode": 1,
    "\\varnoth": 1,
    "\\wa": 1,
    "\\y": 1,
    "]": 100,
    "]\"despite": 1,
    "]a": 3,
    "]aim": 1,
    "]all": 2,
    "]and": 1,
    "]be": 1,
    "]bee": 1,
    "]can": 2,
    "]confin": 1,
    "]dream": 1,
    "]expos": 1,
    "]filme": 1,
    "]forgotten": 1,
    "]form": 2,
    "]have": 2,
    "]hold": 1,
    "]irritate": 1,
    "]lead": 1,
    "]love": 1,
    "]master": 1,
    "]of": 1,
    "]permeate": 1,
    "]position": 1,
    "]reveale": 1,
    "]see": 1,
    "]somethe": 1,
    "]stick": 1,
    "]stor": 1,
    "]through": 1,
    "]treat": 1,
    "]wa": 1,
    "]walke": 1,
    "]welcome": 1,
    "]without": 1,
    "]worke": 1,
    "]you": 1,
    "^": 434,
    "_": 23,
    "a\"": 2,
    "a\"\"bc\"(\"bc": 1,
    "a\"\"e": 1,
    "a\"\"q": 3,
    "a\"(\"f\")\u2014a": 1,
    "a\"(\"s\",\"i": 1,
    "a\"(\"y": 1,
    "a\"(\"\u03b7": 2,
    "a\"(1": 1,
    "a\"(target": 1,
    "a\")-upper": 1,
    "a\"+\"h": 1,
    "a\",\"a\"": 1,
    "a\",\"b\")=1": 1,
    "a\",\"b\",\"c": 1,
    "a\",\"c": 1,
    "a\",\"l": 3,
    "a\"-1-form": 1,
    "a\"-carry": 1,
    "a\"-case": 1,
    "a\"-clos": 1,
    "a\"-cochain": 1,
    "a\"-coloure": 1,
    "a\"-form": 1,
    "a\"-rat": 4,
    "a\"-rate": 2,
    "a\"-value": 2,
    "a\".\"a\".\"nil": 1,
    "a\".\"b\".\"app\"(\"nil\",\"c\".\"d\".\"nil": 1,
    "a\".accorde": 1,
    "a\"/": 3,
    "a\"/\"-\u00e4": 1,
    "a\"/\"b": 4,
    "a\"=0": 2,
    "a\"=log": 1,
    "a\">0": 1,
    "a\"bstract": 1,
    "a\"ccelerat": 1,
    "a\"ctivat": 2,
    "a\"d\"x\"(k\"y\")+\"b": 1,
    "a\"drop": 1,
    "a\"dvanc": 1,
    "a\"for": 1,
    "a\"grade": 1,
    "a\"grippe": 1,
    "a\"ire": 1,
    "a\"live": 1,
    "a\"lpha-\"c\"arbon": 1,
    "a\"lucha": 1,
    "a\"maze": 1,
    "a\"mersham": 1,
    "a\"ngiotensin": 1,
    "a\"nti-\"c\"itrullinat": 1,
    "a\"rchaeolemur": 1,
    "a\"s": 1,
    "a\"shock": 1,
    "a\"ssist": 1,
    "a\"sudamericano": 1,
    "a\"suha": 1,
    "a\"toppe": 1,
    "a\"vivid": 1,
    "a\"|+|\"b\"|=1": 1,
    "a\"\u03c6": 1,
    "a\"\u2014abbreviat": 1,
    "a\"\u2014for": 1,
    "a\"\u2014indicate": 2,
    "a\"\u2014meane": 1,
    "a\"\u2014use": 1,
    "a\"\u2022\"h\"(\"rz": 1,
    "a\"\u2032": 1,
    "a\"\u2208\"a": 1,
    "a\"\u2227a\u2227a\u2227": 1,
    "a#-d": 1,
    "a#-f": 1,
    "a$1": 1,
    "a$1,346": 1,
    "a$1,400": 1,
    "a$1.08": 1,
    "a$1.27": 1,
    "a$1.28": 1,
    "a$1.30": 1,
    "a$1.45": 1,
    "a$1.46bn": 1,
    "a$1.573": 1,
    "a$10,000": 4,
    "a$100,000": 1,
    "a$100,000,000": 1,
    "a$115": 3,
    "a$13.5": 1,
    "a$130": 1,
    "a$132": 1,
    "a$14": 1,
    "a$14.95": 2,
    "a$15,000": 1,
    "a$15.6": 1,
    "a$150": 9,
    "a$170": 1,
    "a$176": 1,
    "a$180": 1,
    "a$195": 1,
    "a$2": 4,
    "a$2,000": 1,
    "a$2,413": 1,
    "a$2,731,170": 1,
    "a$2.5bn": 1,
    "a$2.70": 1,
    "a$2.85": 1,
    "a$20": 1,
    "a$20,000": 3,
    "a$20.5": 1,
    "a$200": 2,
    "a$20\u201340": 1,
    "a$210": 1,
    "a$226": 1,
    "a$227": 1,
    "a$23": 2,
    "a$233": 2,
    "a$235": 1,
    "a$236": 1,
    "a$240": 1,
    "a$25,000": 2,
    "a$250": 1,
    "a$26,000": 1,
    "a$266.1": 1,
    "a$27": 1,
    "a$28": 2,
    "a$285": 1,
    "a$3,000": 1,
    "a$3.00": 1,
    "a$3.04": 1,
    "a$30": 2,
    "a$30,000": 2,
    "a$310": 1,
    "a$315": 1,
    "a$32,996": 1,
    "a$33.10": 1,
    "a$33.7": 1,
    "a$330": 1,
    "a$350": 1,
    "a$370": 1,
    "a$38.80": 1,
    "a$39": 1,
    "a$4": 2,
    "a$4,000": 3,
    "a$4.45": 1,
    "a$4.95": 1,
    "a$4.989": 1,
    "a$40,000": 1,
    "a$400": 2,
    "a$4000": 1,
    "a$43bn": 1,
    "a$445": 1,
    "a$466": 1,
    "a$467": 1,
    "a$470": 1,
    "a$5": 4,
    "a$5,000": 1,
    "a$5.29": 1,
    "a$5.65": 1,
    "a$50": 18,
    "a$50,000": 2,
    "a$501": 1,
    "a$537": 1,
    "a$550": 1,
    "a$580": 1,
    "a$587": 1,
    "a$6": 2,
    "a$6.2": 1,
    "a$60": 1,
    "a$60,000": 1,
    "a$650": 1,
    "a$68.5": 1,
    "a$7.7million": 1,
    "a$70": 1,
    "a$75.00": 1,
    "a$754,000": 1,
    "a$8,000": 3,
    "a$82.4": 1,
    "a$820": 1,
    "a$840": 1,
    "a$90,000": 1,
    "a$95,000": 1,
    "a%": 2,
    "a&aee": 1,
    "a&r": 7,
    "a&r'e": 3,
    "a&re": 3,
    "a&r\u2019d": 1,
    "a&r\u2019e": 1,
    "a'(at": 1,
    "a'(three": 1,
    "a'-f": 1,
    "a'-prefixe": 1,
    "a'-shap": 1,
    "a'-side": 1,
    "a'am": 1,
    "a'bear": 1,
    "a'ben": 2,
    "a'ci": 1,
    "a'close": 1,
    "a'court": 2,
    "a'e": 1,
    "a'fei": 1,
    "a'go": 1,
    "a'gogo": 1,
    "a'growe": 1,
    "a'hunt": 2,
    "a'ishah": 3,
    "a'kanna": 1,
    "a'kir": 1,
    "a'knock": 1,
    "a'la": 24,
    "a'lar": 1,
    "a'nkonde": 1,
    "a'rab": 1,
    "a'rex": 1,
    "a'rid": 1,
    "a'swing": 1,
    "a'takamul": 4,
    "a'wait": 1,
    "a'war": 1,
    "a'yan": 6,
    "a'\u2019b": 2,
    "a(\"g": 1,
    "a(\"n": 4,
    "a(3):2\u2193+4:1": 1,
    "a(a": 1,
    "a(i": 1,
    "a(n)no": 1,
    "a(r": 1,
    "a(\u03c9": 2,
    "a)-relate": 1,
    "a)/combin": 1,
    "a):\"debt": 1,
    "a)and": 1,
    "a)by": 1,
    "a)gli": 1,
    "a)ha": 1,
    "a)in": 2,
    "a)kim": 1,
    "a)knowe": 1,
    "a)lpc": 4,
    "a)note": 1,
    "a)on": 1,
    "a)pronounc": 1,
    "a)rtist": 1,
    "a)s": 4,
    "a)serve": 1,
    "a)su": 1,
    "a)those": 1,
    "a)wake": 1,
    "a*": 1,
    "a*02": 6,
    "a*3402": 1,
    "a*aab": 1,
    "a*maz": 1,
    "a*maze": 6,
    "a*x": 2,
    "a*\u2013a": 1,
    "a*\u2013b": 1,
    "a+b": 3,
    "a+bend": 1,
    "a+da": 1,
    "a+h": 1,
    "a+jb": 1,
    "a+uv": 1,
    "a,1": 1,
    "a,16": 1,
    "a,>1\\p": 1,
    "a,>8": 1,
    "a-/a3/a": 1,
    "a-001": 1,
    "a-1-a": 1,
    "a-1/p-1/f1": 2,
    "a-10": 3,
    "a-10-equippe": 1,
    "a-100": 3,
    "a-107": 1,
    "a-10s": 3,
    "a-11/a-12": 1,
    "a-114": 1,
    "a-11s": 1,
    "a-12": 7,
    "a-1202": 1,
    "a-15": 5,
    "a-161": 1,
    "a-170": 2,
    "a-17a": 1,
    "a-18-equipp": 1,
    "a-180": 5,
    "a-18a": 58,
    "a-18b": 16,
    "a-19": 2,
    "a-192": 1,
    "a-2": 1,
    "a-20s": 1,
    "a-214": 1,
    "a-22\u2014earne": 1,
    "a-232": 1,
    "a-26b-15-dt": 1,
    "a-3": 47,
    "a-300": 1,
    "a-301": 1,
    "a-31/autov\u00eda": 1,
    "a-320": 1,
    "a-320e": 1,
    "a-330": 1,
    "a-335": 1,
    "a-343": 1,
    "a-3452": 1,
    "a-36": 1,
    "a-37": 1,
    "a-381": 2,
    "a-38b": 2,
    "a-397": 1,
    "a-3x": 1,
    "a-410": 1,
    "a-454": 1,
    "a-455.3": 1,
    "a-482": 1,
    "a-4bs": 2,
    "a-5": 33,
    "a-556": 1,
    "a-619": 1,
    "a-620": 1,
    "a-621": 1,
    "a-624": 1,
    "a-650": 1,
    "a-727": 1,
    "a-795": 1,
    "a-7d": 1,
    "a-9": 7,
    "a-904": 2,
    "a.": 11,
    "a.\"accord": 1,
    "a.\"accorde": 1,
    "a.'gu": 1,
    "a.)increase": 1,
    "a.-b": 1,
    "a./": 1,
    "a.192": 1,
    "a.24": 3,
    "a.2d": 5,
    "a.30": 1,
    "a.50": 1,
    "a.54": 1,
    "a.7": 1,
    "a.74": 1,
    "a.80": 4,
    "a.9": 2,
    "a.a.gromov": 1,
    "a.a.l.g": 1,
    "a.a.s": 1,
    "a.alfre": 1,
    "a.b.c": 1,
    "a.bi.le": 1,
    "a.boito": 1,
    "a.c.a": 1,
    "a.c.d": 5,
    "a.c.e": 2,
    "a.c.i": 2,
    "a.c.y": 2,
    "a.d.1792": 1,
    "a.d.2000limit": 1,
    "a.d.at": 1,
    "a.d.m.": 1,
    "a.d.zakrevsky": 1,
    "a.d.\u2013": 17,
    "a.d.\u2014i": 1,
    "a.e.": 2,
    "a.e.f": 1,
    "a.e.h": 1,
    "a.e.t": 2,
    "a.e.waite": 1,
    "a.f.c": 80,
    "a.g.": 1,
    "a.g./h.c": 1,
    "a.g.d": 2,
    "a.g.spalde": 1,
    "a.h.13": 1,
    "a.h.a": 4,
    "a.h.foster": 1,
    "a.h.h.\"\u2014di": 1,
    "a.h.heineken": 1,
    "a.h.peppercorn": 1,
    "a.h.riise": 1,
    "a.h/9th": 1,
    "a.i": 2,
    "a.i.-modifi": 1,
    "a.i.-modifie": 1,
    "a.i.alyaseer": 1,
    "a.i.brozgul": 1,
    "a.i.m": 20,
    "a.i.r": 1,
    "a.i.r)broadcast": 1,
    "a.ii.10": 1,
    "a.j": 12,
    "a.j.e": 3,
    "a.j.hunt": 1,
    "a.j.\u2014throw": 1,
    "a.join": 1,
    "a.k.a": 101,
    "a.k.a.delet": 1,
    "a.k.a.sriranga": 1,
    "a.k.brown": 1,
    "a.k.c.natarajan": 1,
    "a.k.g": 4,
    "a.k.sajan": 1,
    "a.k.subramaniyam": 1,
    "a.kokin": 1,
    "a.l": 1,
    "a.l.k": 2,
    "a.l.m": 1,
    "a.l.p.o": 2,
    "a.l.perez": 1,
    "a.lo.ra.lo.la": 1,
    "a.m.": 4106,
    "a.m.(accord": 1,
    "a.m.a": 1,
    "a.m.d.2": 1,
    "a.m.g.azeve": 1,
    "a.m.h.nazeem": 1,
    "a.m.i.m.e": 2,
    "a.m.j": 1,
    "a.m.nazeer": 1,
    "a.m.p": 1,
    "a.m.rukhlyadev": 1,
    "a.m.v.c": 1,
    "a.m.\u201310:00": 2,
    "a.m.\u201312:30": 1,
    "a.ma": 1,
    "a.me.co": 1,
    "a.melnikov": 1,
    "a.mickiewicza": 1,
    "a.n.s.w.e.r.-controlle": 1,
    "a.o.i": 1,
    "a.o.kassiopi": 1,
    "a.o.t": 2,
    "a.ok": 1,
    "a.p.a": 1,
    "a.p.f.a./n.f.l": 1,
    "a.p.o": 5,
    "a.p.valv": 1,
    "a.pallen": 1,
    "a.philip": 1,
    "a.prepare": 1,
    "a.r.c": 3,
    "a.r.c.-license": 1,
    "a.r.srinivasan": 1,
    "a.s.": 1,
    "a.s.h": 3,
    "a.s.hook": 1,
    "a.s.l": 120,
    "a.s.no.335/05": 1,
    "a.s.o": 2,
    "a.s.p.y.l": 1,
    "a.square": 1,
    "a.t.brid": 1,
    "a.t.e.enterprise": 1,
    "a.t.jazz": 1,
    "a.t.q": 1,
    "a.t.t": 1,
    "a.v.c.m": 1,
    "a.v.v": 1,
    "a.ve.nu.de.jet.te-institut": 1,
    "a.w.waldrum": 1,
    "a/-a\u014b": 1,
    "a/1097/1": 1,
    "a/12034/1/97-hmp": 1,
    "a/2017": 1,
    "a0": 3,
    "a0\"\u00d7\"b0\"+\"a1\"\u00d7\"b1\"+\"a2\"\u00d7\"b2\"+\"a3\"\u00d7\"b3": 1,
    "a03": 2,
    "a1": 644,
    "a1,b8": 1,
    "a1-a2": 4,
    "a1-b8-dr3": 1,
    "a1-class": 1,
    "a1-r": 1,
    "a1-re": 10,
    "a10": 1,
    "a100": 1,
    "a101": 1,
    "a1011/a1011": 1,
    "a1035/a1035": 1,
    "a1036": 1,
    "a11": 10,
    "a113": 2,
    "a118": 1,
    "a11fl": 1,
    "a11xl": 1,
    "a12": 7,
    "a123": 1,
    "a13": 6,
    "a130": 1,
    "a134": 1,
    "a14": 4,
    "a1429": 1,
    "a145": 1,
    "a149": 1,
    "a15": 1,
    "a16": 3,
    "a17.2": 2,
    "a171": 2,
    "a18.1": 1,
    "a180": 1,
    "a193": 3,
    "a1a": 2,
    "a1e1": 17,
    "a1n": 1,
    "a1u": 1,
    "a1\u2013a11": 1,
    "a1\u2013e2\u2013a2\u2013d3\u2013g3\u2013b3\u2013e4": 1,
    "a2": 58,
    "a2,b1,b2": 1,
    "a2-b1revise": 1,
    "a2-base": 1,
    "a2-d3-g3-c4-e4-a4": 1,
    "a2-restricte": 1,
    "a2-size": 3,
    "a2/a3": 2,
    "a2/b2": 1,
    "a20/m20": 1,
    "a20fh": 1,
    "a21": 6,
    "a210": 2,
    "a212": 5,
    "a213": 1,
    "a22": 6,
    "a229": 4,
    "a24": 3,
    "a24-beare": 1,
    "a24-distribute": 1,
    "a24-restrict": 4,
    "a244-s": 3,
    "a244s": 2,
    "a246": 1,
    "a259": 59,
    "a26": 2,
    "a27": 2,
    "a272": 1,
    "a28": 2,
    "a28(~a68)-b51": 1,
    "a281508|a281508": 1,
    "a29": 1,
    "a297": 1,
    "a2=b1": 2,
    "a2c2": 1,
    "a2n": 1,
    "a2o": 3,
    "a2s": 2,
    "a2s1": 2,
    "a2vm": 1,
    "a2\u2022d4": 3,
    "a3": 2,
    "a3-siz": 2,
    "a3-size": 2,
    "a30/a35": 1,
    "a300": 1,
    "a300-base": 1,
    "a300-size": 1,
    "a300s": 4,
    "a305": 1,
    "a307": 16,
    "a31": 5,
    "a310s": 1,
    "a319neo": 2,
    "a320": 182,
    "a320-base": 1,
    "a320-siz": 1,
    "a320neo": 7,
    "a320s": 2,
    "a321neo": 1,
    "a329": 2,
    "a33.9": 2,
    "a330": 1,
    "a330-bas": 3,
    "a3335": 4,
    "a335": 5,
    "a338": 1,
    "a34": 8,
    "a34/a555": 1,
    "a340": 3,
    "a340s": 1,
    "a35": 11,
    "a350/a380": 1,
    "a354": 4,
    "a356": 1,
    "a373": 1,
    "a38": 1,
    "a38/kingsway": 1,
    "a380(operate": 1,
    "a380-specialize": 1,
    "a380f": 1,
    "a380\u2013sporte": 1,
    "a390": 1,
    "a3b1": 1,
    "a3c": 3,
    "a3d-1q": 1,
    "a3j-3p": 1,
    "a4": 1,
    "a4)ha": 1,
    "a4-": 1,
    "a4-base": 1,
    "a4-haul": 1,
    "a4-siz": 16,
    "a4-size": 7,
    "a4.(a6": 1,
    "a40": 24,
    "a41": 4,
    "a43": 7,
    "a43dl": 1,
    "a440hz": 1,
    "a442": 3,
    "a45": 2,
    "a46": 1,
    "a464": 1,
    "a465": 2,
    "a468": 1,
    "a470": 6,
    "a48": 3,
    "a491": 1,
    "a4a": 3,
    "a4e": 1,
    "a4ld": 1,
    "a5": 8,
    "a5-size": 1,
    "a50": 5,
    "a508": 1,
    "a509": 4,
    "a513": 1,
    "a529": 1,
    "a53-repco": 1,
    "a5301": 3,
    "a5335": 1,
    "a534": 1,
    "a537": 1,
    "a55": 3,
    "a557": 5,
    "a57": 2,
    "a57-base": 1,
    "a591": 1,
    "a596": 1,
    "a599": 1,
    "a5b3s(a": 1,
    "a5m": 1,
    "a5n": 1,
    "a5s": 1,
    "a6": 29,
    "a6)\u2013": 1,
    "a6-size": 2,
    "a6.354": 1,
    "a60": 1,
    "a60/a61": 1,
    "a600,000": 1,
    "a603": 3,
    "a604": 1,
    "a610\u2013a639": 1,
    "a619": 8,
    "a620": 1,
    "a63": 1,
    "a63ce": 1,
    "a649": 1,
    "a66": 4,
    "a661": 1,
    "a67": 4,
    "a672": 1,
    "a68": 1,
    "a696": 1,
    "a6g/54": 1,
    "a6gcs/53": 1,
    "a6m2": 3,
    "a6m3": 3,
    "a7": 79,
    "a7-bas": 1,
    "a70": 3,
    "a722": 1,
    "a723": 2,
    "a727": 13,
    "a73\u20135": 1,
    "a75": 2,
    "a76": 7,
    "a77": 2,
    "a78": 2,
    "a78tv": 1,
    "a7iv": 1,
    "a7m2": 1,
    "a7v": 1,
    "a7\u2013a5": 1,
    "a8-bas": 1,
    "a8-power": 1,
    "a8/a26": 1,
    "a8/s8": 1,
    "a80": 4,
    "a80-bas": 1,
    "a804": 1,
    "a810": 2,
    "a82": 4,
    "a887": 1,
    "a9-bas": 1,
    "a9-base": 4,
    "a90": 8,
    "a901": 1,
    "a904": 1,
    "a949": 1,
    "a96": 2,
    "a99": 1,
    "a9v": 1,
    "a:11": 1,
    "a:1626.30": 1,
    "a:2653": 1,
    "a:2:1": 1,
    "a=0.6298": 1,
    "a=453": 1,
    "a=90": 1,
    "a={y": 1,
    "a\\air": 1,
    "a]bandon": 1,
    "a]bsent": 4,
    "a]bsorb": 3,
    "a]ccepte": 1,
    "a]ccess": 2,
    "a]ccompanie": 1,
    "a]ccomplish": 1,
    "a]ccord": 4,
    "a]ccorde": 8,
    "a]chieve": 1,
    "a]ct": 2,
    "a]cte": 1,
    "a]dapt": 2,
    "a]dd": 1,
    "a]dde": 1,
    "a]ddresse": 1,
    "a]djust": 1,
    "a]dmitte": 1,
    "a]dopt": 2,
    "a]dopte": 1,
    "a]dvertis": 1,
    "a]dvertise": 1,
    "a]dvocat": 1,
    "a]ffecte": 1,
    "a]ffected.accorde": 1,
    "a]ffirme": 1,
    "a]fter": 2,
    "a]id": 1,
    "a]im": 1,
    "a]ll": 33,
    "a]llowe": 1,
    "a]midst": 1,
    "a]mplifye": 1,
    "a]n": 2,
    "a]nchore": 2,
    "a]nd": 3,
    "a]ntitrust": 1,
    "a]nyth": 1,
    "a]nythe": 4,
    "a]ppalle": 1,
    "a]ppeal": 1,
    "a]ppear": 1,
    "a]ppear[e": 1,
    "a]pprov": 1,
    "a]rise": 1,
    "a]rkansa": 1,
    "a]rriv": 1,
    "a]s": 2,
    "a]sk": 4,
    "a]ssemble": 1,
    "a]ssert": 1,
    "a]sserte": 1,
    "a]ssist": 2,
    "a]ssum": 2,
    "a]ssure": 1,
    "a]stonish": 1,
    "a]ttacke": 1,
    "a]ttract": 1,
    "a]ttribut": 1,
    "a]utograph": 1,
    "a]void": 3,
    "a]warde": 1,
    "a]xi": 1,
    "a_cross": 1,
    "a_str": 1,
    "aa": 12,
    "aa\"/\"a": 1,
    "aa\"s": 1,
    "aa'ina\"-focus": 1,
    "aa-002-aa": 1,
    "aa-1)in": 1,
    "aa-13": 2,
    "aa.20": 1,
    "aa.25": 1,
    "aa0": 1,
    "aa08": 1,
    "aa1": 4,
    "aa1*t": 1,
    "aa2": 8,
    "aa3": 11,
    "aa3.ruaccorde": 1,
    "aa335": 1,
    "aa34": 1,
    "aa4": 1,
    "aaa": 538,
    "aaa000": 1,
    "aaaaaaaaaaaaah": 1,
    "aaaaab": 1,
    "aaaaand": 2,
    "aaaab": 3,
    "aaaai": 11,
    "aaab": 2,
    "aaabbbccc": 2,
    "aaabest": 1,
    "aaac": 1,
    "aaag": 1,
    "aaage": 1,
    "aaah": 2,
    "aaahe": 1,
    "aaai": 1,
    "aaaiiigh": 1,
    "aaajoken": 1,
    "aaalac": 2,
    "aaangirasa": 1,
    "aaariraro": 1,
    "aaat": 1,
    "aaati": 1,
    "aaa\u00b7nna": 2,
    "aab": 64,
    "aaba": 6,
    "aabaco": 1,
    "aabakken": 1,
    "aabb": 3,
    "aabba": 1,
    "aabbba": 1,
    "aabbcc": 2,
    "aabccbddbaaccddaa": 1,
    "aabccc;\"|confirme": 1,
    "aabccc;\"|image": 11,
    "aabccc;\"|note": 1,
    "aabccc;\"|origin": 11,
    "aabccc;\"|type": 9,
    "aabdin": 1,
    "aabe": 6,
    "aabel": 7,
    "aabenraa": 1,
    "aabey": 1,
    "aabhey": 1,
    "aabhph": 2,
    "aabid": 4,
    "aabir": 2,
    "aabis": 1,
    "aabni": 1,
    "aabobhilai": 1,
    "aaboe": 3,
    "aabomycin": 1,
    "aabout": 1,
    "aabra": 1,
    "aabrink": 2,
    "aabsal": 1,
    "aabshar": 5,
    "aabu": 1,
    "aabw": 1,
    "aabybro": 1,
    "aabye": 1,
    "aac": 639,
    "aacai": 1,
    "aacc": 4,
    "aace": 1,
    "aacf": 1,
    "aach": 2,
    "aacharya": 1,
    "aacharyas": 1,
    "aachen": 353,
    "aachi": 8,
    "aachrie": 1,
    "aacht": 1,
    "aackerlund": 3,
    "aacm": 2,
    "aaco": 7,
    "aacompanie": 1,
    "aacp": 1,
    "aacplu": 1,
    "aacr": 1,
    "aacr2": 1,
    "aacta": 2,
    "aad": 29,
    "aada": 1,
    "aadaa": 1,
    "aadab": 5,
    "aadadu": 1,
    "aadai": 1,
    "aadamii": 1,
    "aadan": 2,
    "aadar": 3,
    "aadarsa": 1,
    "aadarsh": 5,
    "aadarsha": 1,
    "aadattuma": 1,
    "aadcp": 1,
    "aade": 6,
    "aadel": 1,
    "aaden": 3,
    "aadg": 1,
    "aadha": 1,
    "aadhaar": 11,
    "aadhamkhan": 1,
    "aadhar": 2,
    "aadhavan": 4,
    "aadhi": 15,
    "aadhiaai": 1,
    "aadhibagavan": 1,
    "aadhichavarman": 1,
    "aadhinam": 1,
    "aadhithyanthurai": 1,
    "aadhityan": 1,
    "aadhur": 1,
    "aadi": 6,
    "aadijatmiko": 1,
    "aadil": 1,
    "aadimoolam": 1,
    "aadishakti": 1,
    "aaditya": 3,
    "aadl": 4,
    "aadloun": 5,
    "aadmi": 2,
    "aadnesen": 4,
    "aadrash": 1,
    "aadu": 7,
    "aadukalam": 2,
    "aadvantage": 4,
    "aadya": 13,
    "aadyo": 1,
    "aae": 1,
    "aaem": 1,
    "aaep": 1,
    "aaer": 1,
    "aaert": 1,
    "aaf": 1,
    "aaf-170": 1,
    "aaf-414": 1,
    "aaf-482": 1,
    "aaf-485": 1,
    "aafab": 1,
    "aafai": 1,
    "aafc": 5,
    "aafco": 8,
    "aafd": 1,
    "aafenmut": 1,
    "aaffw": 1,
    "aafi": 1,
    "aafir": 1,
    "aafjord": 1,
    "aafjorden": 1,
    "aafke": 1,
    "aafl": 2,
    "aafp": 2,
    "aafreen": 2,
    "aafsat": 2,
    "aaftaab": 1,
    "aaftc": 2,
    "aafter": 1,
    "aaftsc": 1,
    "aag": 58,
    "aagaamie": 1,
    "aagaamiise": 1,
    "aagaard": 1,
    "aagaardtoppen": 3,
    "aagadu": 1,
    "aagan": 2,
    "aagariya_rae": 1,
    "aagarsen": 1,
    "aagave": 1,
    "aagbi": 1,
    "aagccta": 1,
    "aage": 4,
    "aagesen": 14,
    "aaggsak": 1,
    "aagh": 1,
    "aagha": 1,
    "aagi": 1,
    "aagib": 1,
    "aaglp": 1,
    "aagna": 1,
    "aagneya": 2,
    "aagot": 8,
    "aagpbl": 43,
    "aagre": 1,
    "aagtgcggt": 1,
    "aagudhayya": 1,
    "aah": 2,
    "aahad": 2,
    "aahar": 7,
    "aaharon": 2,
    "aahasa": 1,
    "aahen": 1,
    "aahil": 2,
    "aahise": 1,
    "aahista": 1,
    "aahk": 2,
    "aahlad": 4,
    "aahm": 18,
    "aahme": 1,
    "aaho": 1,
    "aahu": 3,
    "aahvanam": 1,
    "aahz": 1,
    "aai": 16,
    "aaib": 83,
    "aaicha": 1,
    "aaid": 2,
    "aaig": 1,
    "aaiha": 1,
    "aaii": 20,
    "aaim": 4,
    "aain": 2,
    "aainae": 5,
    "aaine": 2,
    "aais": 1,
    "aaisaheba": 2,
    "aaiw": 1,
    "aaiye": 3,
    "aaiz": 1,
    "aai\u00fan": 31,
    "aaj": 29,
    "aaj\"(tune": 1,
    "aaja": 52,
    "aajaan": 1,
    "aajc(advanc": 1,
    "aaji": 3,
    "aajse": 1,
    "aaju": 4,
    "aak": 2,
    "aakaash": 1,
    "aakar": 18,
    "aakarsh": 2,
    "aakash": 18,
    "aakashdeep": 1,
    "aakashi": 1,
    "aakatayi": 1,
    "aakayuudax\u0302": 1,
    "aakbu": 1,
    "aake": 2,
    "aakeel": 1,
    "aaken": 11,
    "aakg": 2,
    "aakhaan": 3,
    "aakhare": 1,
    "aakheperkara": 1,
    "aakheperkare": 1,
    "aakhiri": 2,
    "aakhiru": 1,
    "aakhyaadam": 1,
    "aakhyatha": 1,
    "aakif": 1,
    "aakilathirattu": 1,
    "aakko": 1,
    "aakramanam": 1,
    "aakramimchina": 1,
    "aakshank": 1,
    "aakulam": 2,
    "aak\u0129\u0169r\u0169": 1,
    "aal": 3,
    "aal5": 6,
    "aala": 6,
    "aalam": 4,
    "aalamgir": 1,
    "aalandi": 1,
    "aalapati": 1,
    "aalavandhan": 1,
    "aalavandhar": 5,
    "aalay": 2,
    "aalborg": 282,
    "aalborgvej": 1,
    "aalburg": 2,
    "aalda": 1,
    "aalefj\u00e6r": 2,
    "aalegra": 1,
    "aalei": 1,
    "aalek": 1,
    "aalen": 63,
    "aalenian": 2,
    "aalesund": 74,
    "aalia": 2,
    "aaligne": 2,
    "aalihi": 1,
    "aalike": 1,
    "aalinganam": 2,
    "aaliya": 1,
    "aaliyah": 99,
    "aaliyan": 4,
    "aall": 4,
    "aalle": 1,
    "aallsgate": 1,
    "aalmo": 1,
    "aalo": 3,
    "aalochinchandi": 1,
    "aaloo": 3,
    "aalp": 1,
    "aalpindi": 1,
    "aalsmeer": 2,
    "aalt": 1,
    "aalten": 21,
    "aalter": 1,
    "aalthotta": 1,
    "aaltje": 1,
    "aalto": 2,
    "aaltonen": 11,
    "aaltosen": 1,
    "aalu": 2,
    "aalvanthan": 1,
    "aalwar": 1,
    "aam": 14,
    "aam-3": 1,
    "aamaan": 2,
    "aamadu": 2,
    "aamar": 2,
    "aamara": 1,
    "aamaravathi": 1,
    "aamazasp": 1,
    "aambagan": 1,
    "aamc": 13,
    "aamco": 2,
    "aamdani": 3,
    "aamdc": 2,
    "aamdc)to": 1,
    "aame": 1,
    "aameli": 1,
    "aamer": 44,
    "aamiq": 1,
    "aamir": 29,
    "aamisha": 1,
    "aamito": 4,
    "aamjiwnaang": 4,
    "aammiq": 1,
    "aamna": 1,
    "aamod": 1,
    "aamshe": 1,
    "aamshet": 1,
    "aamsi": 3,
    "aamt": 6,
    "aamu": 2,
    "aamukaste": 1,
    "aamulehti": 6,
    "aamun": 1,
    "aamund": 4,
    "aamundsen": 1,
    "aan": 200,
    "aana": 6,
    "aanaikatty": 1,
    "aanalum": 1,
    "aananda": 2,
    "aanandapuram": 1,
    "aanandi": 1,
    "aanandpur": 1,
    "aananta": 1,
    "aanaste": 1,
    "aanat": 11,
    "aanbevolen": 1,
    "aanbidde": 1,
    "aanbieden": 2,
    "aanbu": 1,
    "aanchal": 2,
    "aand": 1,
    "aandalakkum": 1,
    "aandavan": 1,
    "aandavar": 1,
    "aandc": 2,
    "aandeegn": 2,
    "aandelige": 2,
    "aanderaa": 1,
    "aandhee": 2,
    "aandi": 10,
    "aandm": 1,
    "aandolan": 6,
    "aandrijve": 1,
    "aane": 1,
    "aanensen": 5,
    "aanesen": 3,
    "aang": 53,
    "aangeboden": 2,
    "aangelegenheden": 1,
    "aangilam": 1,
    "aanhad": 1,
    "aanhale": 1,
    "aanhankelijkheidsverklare": 1,
    "aani": 4,
    "aaniiih": 3,
    "aanilai": 1,
    "aanivaer": 1,
    "aanjan": 1,
    "aanjesen": 1,
    "aankalai": 1,
    "aankh": 2,
    "aankhain": 1,
    "aankhen": 22,
    "aankhon": 3,
    "aanleide": 4,
    "aanmeldcentrum": 1,
    "aanmerke": 1,
    "aanmoedige": 9,
    "aann": 4,
    "aannasaheb": 1,
    "aanneem": 1,
    "aanneme": 3,
    "aannounce": 1,
    "aanonsen": 4,
    "aanord": 1,
    "aanpappen": 1,
    "aanr": 5,
    "aanraak": 1,
    "aanrande": 1,
    "aanrud": 9,
    "aanshu": 1,
    "aansluite": 1,
    "aansoo": 6,
    "aansteken": 1,
    "aanteekene": 1,
    "aanti": 1,
    "aantje": 1,
    "aanvaarde": 4,
    "aanvoelbare": 1,
    "aanvraag": 2,
    "aanwa": 1,
    "aanwijse": 2,
    "aanwinsten": 1,
    "aanyah": 1,
    "aao": 23,
    "aaoastro": 1,
    "aaod": 1,
    "aaoi": 1,
    "aaomr": 1,
    "aaon": 1,
    "aaos": 1,
    "aap": 17,
    "aapac": 1,
    "aapan": 1,
    "aapane": 1,
    "aapasthambasoothraha": 1,
    "aapcc": 1,
    "aapcs": 1,
    "aapda": 1,
    "aapeare": 1,
    "aapehty": 4,
    "aapex": 1,
    "aapg": 4,
    "aapi": 15,
    "aapia": 1,
    "aapje": 1,
    "aapka": 2,
    "aapki": 4,
    "aaplee": 1,
    "aapne": 17,
    "aapni": 2,
    "aapo": 1,
    "aapointe": 2,
    "aapor": 1,
    "aappa": 1,
    "aappointe": 1,
    "aapprove": 1,
    "aapravasi": 4,
    "aapro": 1,
    "aapse": 1,
    "aapt": 3,
    "aapua": 1,
    "aaqib": 1,
    "aar": 71,
    "aar-57": 1,
    "aaraadhya(celebrate": 1,
    "aaraar": 1,
    "aaraas": 1,
    "aarab": 1,
    "aaradhana": 1,
    "aaradhna": 3,
    "aaraku": 1,
    "aaram": 1,
    "aarampoondaanpatti": 1,
    "aarariraro": 1,
    "aarariro": 2,
    "aarata": 1,
    "aarathi": 2,
    "aarati": 1,
    "aarattu": 5,
    "aarau": 24,
    "aaravalli": 1,
    "aarberg": 3,
    "aarbron": 1,
    "aarburg": 2,
    "aarc": 1,
    "aarch64": 1,
    "aardalen": 8,
    "aarde": 28,
    "aardklop": 7,
    "aardonyx": 1,
    "aardrijkskundig": 2,
    "aardschok": 2,
    "aardsma": 1,
    "aardvark": 8,
    "aare": 7,
    "aarebrot": 1,
    "aareen": 1,
    "aarelaid": 4,
    "aaremassif": 1,
    "aaren": 1,
    "aarenku": 2,
    "aarestrupsvej": 1,
    "aaret": 2,
    "aarey": 2,
    "aargau": 2,
    "aargm": 1,
    "aarhundre": 2,
    "aarhundrede": 9,
    "aarhus": 176,
    "aarhus_gymnastikforene": 1,
    "aarhusbugten": 1,
    "aarhusgade": 1,
    "aarhusianer": 1,
    "aari": 1,
    "aaricha": 1,
    "aaricia": 1,
    "aarilirundhu": 1,
    "aarisi": 1,
    "aariya": 2,
    "aariyanattu": 1,
    "aariz": 2,
    "aark": 1,
    "aarkatu": 1,
    "aarla": 1,
    "aarm": 1,
    "aarnio": 1,
    "aarno": 1,
    "aarnout": 2,
    "aaro": 41,
    "aaroh": 7,
    "aarohi": 23,
    "aaron": 1504,
    "aaroni": 1,
    "aaronovitch": 2,
    "aaronvitch": 2,
    "aarousiyine": 1,
    "aarow": 1,
    "aarp": 8,
    "aarrba": 1,
    "aarreberg": 1,
    "aarren": 1,
    "aarsa": 1,
    "aarsele": 2,
    "aarsen": 2,
    "aarset": 1,
    "aarseth": 3,
    "aarsh": 1,
    "aarsi": 1,
    "aarskog": 2,
    "aarslev": 6,
    "aarsman": 2,
    "aarss": 3,
    "aarsskrift": 1,
    "aarsvold": 1,
    "aart": 7,
    "aarthi": 3,
    "aarthik": 1,
    "aarthy": 1,
    "aarti": 16,
    "aartis": 4,
    "aartsen": 12,
    "aarttupalli": 1,
    "aaru": 3,
    "aaruchami": 1,
    "aaruco": 1,
    "aarum": 1,
    "aarumugam": 1,
    "aarunaatan": 1,
    "aaruni": 1,
    "aarush": 3,
    "aarushi": 2,
    "aaruul": 1,
    "aarvold": 3,
    "aarwangen": 2,
    "aarya": 1,
    "aaryadurga": 1,
    "aaryn": 1,
    "aarzak": 1,
    "aarzemnieki": 3,
    "aar\u00e3o": 5,
    "aar\u00f3n": 1,
    "aar\u00f8": 1,
    "aas": 23,
    "aas-21": 1,
    "aas-44": 1,
    "aasa": 7,
    "aasaa": 2,
    "aasaan": 2,
    "aasai": 1,
    "aasam": 1,
    "aasar": 3,
    "aasaripallam": 1,
    "aasb": 6,
    "aasc": 2,
    "aasdalen": 1,
    "aase": 26,
    "aasebakken": 2,
    "aasect": 24,
    "aasen": 10,
    "aaser": 1,
    "aaseral": 1,
    "aaseth": 1,
    "aasf": 12,
    "aasfa": 1,
    "aasg": 6,
    "aasgaard": 1,
    "aasha": 4,
    "aashadhi": 2,
    "aashadi": 1,
    "aashan": 1,
    "aashapuri": 1,
    "aashar": 1,
    "aashe": 2,
    "aashen": 1,
    "aashiise": 1,
    "aashiq": 4,
    "aashir": 2,
    "aashirvaad": 4,
    "aashirvad": 1,
    "aashish": 4,
    "aashna": 3,
    "aashram": 1,
    "aashray": 1,
    "aashto": 43,
    "aashu": 2,
    "aashutosh": 1,
    "aasiaat": 8,
    "aasif": 15,
    "aasiksen": 1,
    "aasim": 3,
    "aasimar": 2,
    "aasitechhe": 2,
    "aasiya": 1,
    "aaslam": 1,
    "aasma": 1,
    "aasmaan": 6,
    "aasmund": 7,
    "aasmundsen": 1,
    "aasociate": 1,
    "aasoj": 1,
    "aasookaan": 1,
    "aaspere": 1,
    "aass": 1,
    "aassigne": 1,
    "aast": 2,
    "aaste": 2,
    "aasten": 1,
    "aastex": 1,
    "aastha": 13,
    "aasthajitananda": 1,
    "aastra": 1,
    "aastrup": 1,
    "aasure": 1,
    "aasve": 8,
    "aat": 5,
    "aat)\u2014and": 1,
    "aata": 3,
    "aata\"\u2014believ": 1,
    "aatami": 1,
    "aatankharta": 1,
    "aatcc": 1,
    "aateek": 1,
    "aatef": 1,
    "aatekar": 1,
    "aathal": 8,
    "aatham": 1,
    "aathamya": 1,
    "aathi": 2,
    "aathmaarpanam": 1,
    "aathmartham": 1,
    "aati": 4,
    "aatiqul": 1,
    "aatish": 8,
    "aatk": 1,
    "aatma": 1,
    "aatr": 1,
    "aatsr": 1,
    "aattc": 2,
    "aattukara": 1,
    "aattukkutti": 1,
    "aatvs": 1,
    "aatw": 8,
    "aatx1": 2,
    "aau": 16,
    "aau)-sanction": 2,
    "aau)-sanctione": 2,
    "aaudev": 1,
    "aaui": 1,
    "aauj": 8,
    "aaup": 2,
    "aausat3": 3,
    "aautomobile": 1,
    "aauw": 1,
    "aav": 1,
    "aav1": 1,
    "aav2-bas": 1,
    "aavadham": 1,
    "aavakaaya": 1,
    "aavarana": 2,
    "aavatsmarkbreen": 1,
    "aave": 4,
    "aaveqaspi": 2,
    "aavi": 1,
    "aavide": 1,
    "aavik": 1,
    "aavikko": 5,
    "aavin": 2,
    "aavje": 3,
    "aavo": 1,
    "aavoja": 1,
    "aavp-7": 1,
    "aavso": 1,
    "aavula": 1,
    "aaw": 13,
    "aawa": 5,
    "aawaazen": 1,
    "aawan": 1,
    "aawaz": 1,
    "aawr": 2,
    "aawu": 3,
    "aax": 2,
    "aaxte": 1,
    "aaya": 2,
    "aayam": 5,
    "aayamma": 1,
    "aayan": 9,
    "aayanaki": 5,
    "aayar": 1,
    "aayat": 13,
    "aayatana": 1,
    "aayda": 1,
    "aaye": 44,
    "aayega\",\"noth": 1,
    "aayesha": 6,
    "aayi": 3,
    "aayio": 1,
    "aayirathil": 3,
    "aayiravillan": 1,
    "aayithiyamalai": 1,
    "aaykar": 1,
    "aayla": 4,
    "aayle": 1,
    "aayroun": 1,
    "aaytha": 1,
    "aayu": 1,
    "aayudha": 1,
    "aayurveda": 1,
    "aayush": 1,
    "aaz": 1,
    "aazaan": 1,
    "aazam": 5,
    "aazar": 3,
    "aazhigudii": 1,
    "aazhikkoru": 1,
    "aazhoomog": 2,
    "aazmaye": 1,
    "aazra": 1,
    "ab": 6904,
    "ab'o": 2,
    "ab's-4": 1,
    "ab'ul": 1,
    "ab(zu)schneiden": 1,
    "ab)in": 1,
    "ab)use": 2,
    "ab-1)!.<br": 1,
    "ab-15": 1,
    "ab-2": 3,
    "ab-2007": 1,
    "ab.212": 1,
    "ab1": 6,
    "ab2": 4,
    "ab212": 2,
    "ab24": 1,
    "ab2x": 1,
    "ab3": 10,
    "ab38": 1,
    "ab5": 3,
    "ab6": 3,
    "ab7": 1,
    "ab8": 1,
    "aba": 30,
    "aba'a": 1,
    "aba)-accredit": 1,
    "aba)-accredite": 1,
    "aba)-approv": 1,
    "aba)-base": 1,
    "abaa": 1,
    "abaah\u0131": 1,
    "abaala": 1,
    "abaan": 1,
    "abaana": 1,
    "abaarana": 1,
    "abaas": 1,
    "ababa": 4,
    "ababab": 4,
    "abababbbba": 1,
    "ababba": 1,
    "ababbcbc": 3,
    "ababcb": 1,
    "ababccdeed": 1,
    "ababdi": 1,
    "ababeel": 6,
    "ababekir": 1,
    "ababid": 1,
    "ababili": 1,
    "ababin": 1,
    "ababio": 6,
    "ababneh": 1,
    "ababukaki": 1,
    "abac": 5,
    "abaca": 5,
    "abacabadabacaba": 1,
    "abacavir": 7,
    "abacco": 1,
    "abacha": 30,
    "abachausia": 1,
    "abachurina": 1,
    "abacillode": 1,
    "aback": 1,
    "abacki": 1,
    "abaco": 68,
    "abacode": 1,
    "abacopterin": 1,
    "abacten": 1,
    "abacum": 1,
    "abacus": 18,
    "abac\u00e1": 3,
    "abad": 19,
    "abad(bordere": 1,
    "abadaba": 1,
    "abadan": 10,
    "abadazad": 2,
    "abaddi": 1,
    "abaddon": 84,
    "abade": 6,
    "abadeer": 2,
    "abadeh": 1,
    "abader": 1,
    "abadeyya": 3,
    "abadgaran": 1,
    "abadi": 9,
    "abadid": 2,
    "abadie": 1,
    "abadi\u00f1o": 1,
    "abadjiev": 3,
    "abadkend": 1,
    "abadna": 1,
    "abadon": 2,
    "abadone": 2,
    "abadu": 1,
    "abadullah": 12,
    "abad\u00eda": 4,
    "abad\u00ede": 1,
    "abaecin": 1,
    "abaede": 2,
    "abaet\u00e9": 2,
    "abaev": 5,
    "abaft": 123,
    "abafungin": 1,
    "abaga": 8,
    "abagail": 13,
    "abagail\"\u2014become": 1,
    "abagana": 1,
    "abagha": 4,
    "abah": 1,
    "abahachi": 7,
    "abahani": 12,
    "abahanov": 1,
    "abaiang": 3,
    "abaid": 6,
    "abaimaida": 1,
    "abait": 1,
    "abaixo": 3,
    "abaji": 6,
    "abajo": 5,
    "abajobir": 2,
    "abaka": 1,
    "abakanowicz": 6,
    "abakarov": 1,
    "abako": 1,
    "abakondi": 1,
    "abakovskis": 1,
    "abakrytseli": 1,
    "abakumov": 8,
    "abakumova": 4,
    "abakumove": 1,
    "abakumovi": 1,
    "abaku\u00e1": 1,
    "abakwamkhize": 2,
    "abal": 1,
    "abala": 32,
    "abalach": 1,
    "abalak": 4,
    "abalance": 1,
    "abale": 1,
    "abalienate": 1,
    "abaliste": 10,
    "abalkin": 1,
    "aballaba": 1,
    "aballay": 1,
    "aballin": 1,
    "aballister": 1,
    "abalo": 1,
    "abalobadiah": 2,
    "abalone": 1,
    "abaluyia": 1,
    "abalya": 1,
    "abalyn": 1,
    "abal\u00e1": 1,
    "abal\u0131": 1,
    "abal\u0131o\u011flu": 2,
    "abam": 3,
    "abamani": 1,
    "abambre": 1,
    "aban": 14,
    "abana": 9,
    "abanader": 1,
    "abanadon": 1,
    "abanadone": 1,
    "abanaki": 1,
    "abanakis": 4,
    "abanazar": 1,
    "abancay": 23,
    "abanco": 1,
    "abancourt": 4,
    "abanda": 2,
    "abandandone": 1,
    "abande": 8,
    "abanderado": 3,
    "abandi": 1,
    "abandine": 1,
    "abandnone": 1,
    "abando": 1,
    "abandoe": 2,
    "abandon": 130478,
    "abandon[": 2,
    "abandon[e": 3,
    "abandonados": 1,
    "abandond": 1,
    "abandonde": 7,
    "abandone": 1,
    "abandonede": 2,
    "abandoneware": 1,
    "abandonment": 37,
    "abandonne": 11,
    "abandonn\u00e9e": 2,
    "abandono": 2,
    "abandonoutwardly": 1,
    "abandonware": 20,
    "abang": 17,
    "abangan": 5,
    "abangare": 2,
    "abangarito": 1,
    "abangwu": 1,
    "abani": 5,
    "abanindra": 2,
    "abanindran": 1,
    "abankeseso": 2,
    "abanndone": 1,
    "abanodone": 1,
    "abanonde": 1,
    "abanondone": 1,
    "abanone": 1,
    "abanoub": 1,
    "abante": 4,
    "abantiade": 1,
    "abantis": 1,
    "abanu": 1,
    "abanyala": 1,
    "abanyamoyio": 1,
    "abanyamwete": 1,
    "abanyukhu": 1,
    "abao": 6,
    "abaondone": 2,
    "abaone": 1,
    "abap": 2,
    "abapo": 1,
    "abaqa": 2,
    "abaqulusi": 1,
    "abaqus": 7,
    "abar": 16,
    "abaraham": 1,
    "abarbanel": 5,
    "abarbaneli": 1,
    "abarbarbanell": 1,
    "abarca": 13,
    "abarcan": 1,
    "abarchuk": 1,
    "abarcuza": 1,
    "abardae": 1,
    "abare": 14,
    "abareblack": 1,
    "abarenbo": 7,
    "abarenbou": 1,
    "abaresh": 1,
    "abargadon": 1,
    "abari": 1,
    "abarico": 1,
    "abaris": 2,
    "abarje": 1,
    "abarrach": 12,
    "abarrow": 1,
    "abarsal": 1,
    "abarsij": 1,
    "abaru": 1,
    "abas": 9,
    "abasa": 6,
    "abasah": 1,
    "abasaly": 1,
    "abasan": 1,
    "abasand": 1,
    "abasasinia": 1,
    "abascantius": 1,
    "abasci": 2,
    "abase": 91,
    "abaseen": 5,
    "abasgia": 2,
    "abash": 45,
    "abasheva": 1,
    "abashibe": 1,
    "abashidze": 50,
    "abashiri": 17,
    "abashisa": 1,
    "abashova": 1,
    "abasin": 1,
    "abaskuul": 1,
    "abass": 3,
    "abassi": 4,
    "abassid": 1,
    "abassimarkete": 1,
    "abastece": 1,
    "abastecedor": 1,
    "abasto": 4,
    "abasuba": 1,
    "abat": 1,
    "abatacept": 3,
    "abate": 1357,
    "abateghete": 1,
    "abatete": 3,
    "abatha": 1,
    "abatis": 2,
    "abatross": 1,
    "abatti": 3,
    "abattis": 1,
    "abatto": 1,
    "abatur": 2,
    "abaty": 5,
    "abauj": 4,
    "abaunza": 11,
    "abauzit": 2,
    "abav": 2,
    "abaw": 1,
    "abax": 3,
    "abaxtari": 1,
    "abay": 2,
    "abaya": 68,
    "abayaldos": 2,
    "abayantseva": 1,
    "abayarathna": 1,
    "abayarde": 9,
    "abaye": 39,
    "abayi": 2,
    "abayomi": 2,
    "abayub\u00e1": 1,
    "abazaj": 1,
    "abazidiya": 1,
    "abazin": 9,
    "abazit": 1,
    "abazov": 1,
    "abazqubadh": 1,
    "abazyn": 1,
    "aba\u00e7a": 1,
    "aba\u00ed": 5,
    "aba\u00ef": 1,
    "aba\u00f1o": 1,
    "aba\u00faj": 3,
    "aba\u00fajszina": 1,
    "aba\u00fajv\u00e1r": 27,
    "aba\u0161ije": 1,
    "abb": 20,
    "abb-113": 1,
    "abba": 310,
    "abbaa": 2,
    "abbaabbaa": 1,
    "abbab": 1,
    "abbad": 3,
    "abbado": 15,
    "abbadon": 3,
    "abbaga": 1,
    "abbage": 1,
    "abbahu": 3,
    "abbajay": 1,
    "abbakka": 1,
    "abbakyro": 2,
    "abbal": 9,
    "abbamondi": 2,
    "abbandone": 4,
    "abbanna": 1,
    "abbaretz": 1,
    "abbasabad": 26,
    "abbasaheb": 1,
    "abbasaid": 1,
    "abbasi": 1,
    "abbasian": 1,
    "abbasid": 397,
    "abbasiwa": 1,
    "abbasote": 1,
    "abbasov": 3,
    "abbasova": 3,
    "abbaso\u011flu": 1,
    "abbaspur": 1,
    "abbass": 1,
    "abbassi": 17,
    "abbassia": 3,
    "abbassid": 2,
    "abbastanza": 1,
    "abbasuddin": 2,
    "abbate": 1,
    "abbatemarco": 1,
    "abbathor": 1,
    "abbatis": 2,
    "abbatisse": 1,
    "abbatucci": 1,
    "abbaya": 1,
    "abbaye": 7,
    "abbayee": 1,
    "abbazia": 21,
    "abbbb": 1,
    "abbe": 340,
    "abbeabbe": 1,
    "abbediengen": 1,
    "abbegaasterkette": 1,
    "abbegea": 1,
    "abbehausen": 5,
    "abbelen": 1,
    "abbenrode": 1,
    "abbensett": 11,
    "abberate": 1,
    "abberbury": 5,
    "abberivate": 1,
    "abberley": 4,
    "abberline": 3,
    "abbershaw": 1,
    "abbess": 10,
    "abbesse": 2,
    "abbette": 5,
    "abbeville": 75,
    "abbevlaack": 1,
    "abbex": 1,
    "abbey": 1184,
    "abbey\"-relate": 1,
    "abbey.\u2033": 1,
    "abbeydale": 3,
    "abbeyfeale": 5,
    "abbeyfield": 7,
    "abbeyhill": 4,
    "abbeyknockmoy": 1,
    "abbeyleix": 1,
    "abbeyshrule": 1,
    "abbeystead": 1,
    "abbeytown": 2,
    "abbgreviate": 1,
    "abbha": 1,
    "abbi": 1,
    "abbiamo": 1,
    "abbiate": 3,
    "abbiati": 9,
    "abbie": 222,
    "abbiefest": 1,
    "abbigail": 1,
    "abbihal": 1,
    "abbinanti": 1,
    "abbink": 7,
    "abbio": 2,
    "abbiss": 8,
    "abbitt": 1,
    "abblasen": 3,
    "abbo": 6,
    "abbondanza": 1,
    "abbondanzieri": 1,
    "abbondare": 1,
    "abbondi": 6,
    "abbos": 4,
    "abbot": 236,
    "abbot+main": 1,
    "abbotabad": 6,
    "abbotonian": 1,
    "abbotrelease": 1,
    "abbotrule": 1,
    "abbotsbury": 8,
    "abbotsford": 23,
    "abbotsgrange": 1,
    "abbotsham": 2,
    "abbotside": 1,
    "abbotsinch": 2,
    "abbotskerse": 2,
    "abbotsley": 1,
    "abbotstande": 1,
    "abbotstone": 1,
    "abbotswick": 1,
    "abbott": 1175,
    "abbottabad": 100,
    "abbotti": 11,
    "abbottina": 1,
    "abbottle": 1,
    "abbottsfield": 2,
    "abbottsford": 1,
    "abbottstown": 1,
    "abbou": 1,
    "abboud": 2,
    "abbousaid": 1,
    "abbozzati": 1,
    "abbraccio": 1,
    "abbraide": 1,
    "abbraviate": 2,
    "abbre": 7,
    "abbreate": 1,
    "abbreaviate": 2,
    "abbreavite": 1,
    "abbreiviate": 1,
    "abbrev": 1,
    "abbreviamentum": 1,
    "abbreviata": 6,
    "abbreviate": 23456,
    "abbreviatie": 1,
    "abbreviatione": 1,
    "abbreviatori": 1,
    "abbrievate": 4,
    "abbruch": 1,
    "abbruzzese": 2,
    "abbrviate": 1,
    "abbu": 2,
    "abbud": 11,
    "abbur": 1,
    "abbute": 2,
    "abbutte": 1,
    "abbv": 1,
    "abbvie": 7,
    "abby": 128,
    "abbyy": 5,
    "abb\u00e9": 1,
    "abb\u00e9court": 1,
    "abb\u0101d": 1,
    "abb\u0101s": 6,
    "abb\u0101s\u0101b\u0101d": 74,
    "abc": 2515,
    "abc\",\"der": 1,
    "abc(\"nypd": 1,
    "abc)\u2013which": 1,
    "abc-123": 1,
    "abc-5": 4,
    "abc.xyz": 1,
    "abc1": 3,
    "abc10": 1,
    "abc3": 29,
    "abca": 14,
    "abca1": 5,
    "abcb": 5,
    "abcba": 1,
    "abcc": 8,
    "abcc10": 2,
    "abcccb": 1,
    "abcd": 3,
    "abcdabcd": 1,
    "abcdand": 1,
    "abcdef": 2,
    "abcdf": 2,
    "abcdin": 1,
    "abce": 2,
    "abcede": 11,
    "abcfm": 1,
    "abcg2": 1,
    "abcg2-mediate": 1,
    "abchad": 2,
    "abchak": 1,
    "abchasien": 1,
    "abchur": 1,
    "abci": 2,
    "abcinema": 1,
    "abcise": 1,
    "abcl": 1,
    "abclvm": 1,
    "abcmouse": 2,
    "abcn": 1,
    "abcnew": 1,
    "abcnews.go.com/entertainment/dick": 1,
    "abco": 1,
    "abcoude": 4,
    "abcra": 1,
    "abct": 1,
    "abcusd": 1,
    "abcx": 1,
    "abcxyz": 2,
    "abczinho": 3,
    "abc\u00e1zia": 1,
    "abd": 83,
    "abda": 3,
    "abdab": 1,
    "abdabad": 3,
    "abdacom": 1,
    "abdagase": 2,
    "abdah": 1,
    "abdahabad": 1,
    "abdah\u0101b\u0101d": 1,
    "abdak": 2,
    "abdal": 1,
    "abdala": 13,
    "abdalaati": 2,
    "abdalahad": 1,
    "abdalan": 1,
    "abdalaye": 1,
    "abdalaziz": 4,
    "abdali": 1,
    "abdalla": 8,
    "abdallah": 24,
    "abdallahi": 29,
    "abdalle": 1,
    "abdall\u00e1n": 1,
    "abdall\u0101h": 2,
    "abdalonymus": 1,
    "abdalsalam": 1,
    "abdaly": 1,
    "abdan": 8,
    "abdanan": 1,
    "abdandon": 1,
    "abdandone": 1,
    "abdang": 1,
    "abdanken": 1,
    "abdashtart": 2,
    "abdc": 2,
    "abde": 53,
    "abdee": 1,
    "abdeel": 2,
    "abdeladim": 1,
    "abdelah": 1,
    "abdelasiem": 1,
    "abdelati": 1,
    "abdelazi": 1,
    "abdelaziz": 62,
    "abdelazize": 1,
    "abdelbaki": 1,
    "abdelbaset": 64,
    "abdelbasit": 1,
    "abdeldjelil": 1,
    "abdelghani": 2,
    "abdelhade": 1,
    "abdelhafidh": 1,
    "abdelhak": 1,
    "abdelhakim": 9,
    "abdelhaleem": 1,
    "abdelhamid": 2,
    "abdelhani": 1,
    "abdelhouahe": 1,
    "abdelilah": 10,
    "abdelillah": 1,
    "abdelkader": 141,
    "abdelkahar": 1,
    "abdelkarim": 2,
    "abdellah": 48,
    "abdellaoui": 2,
    "abdellatif": 1,
    "abdelmage": 1,
    "abdelmagee": 2,
    "abdelmaji": 1,
    "abdelmajid": 35,
    "abdelmale": 1,
    "abdelmalek": 9,
    "abdelmelec": 2,
    "abdelmoumene": 1,
    "abdelouahe": 8,
    "abdeloughe": 1,
    "abdelrahman": 3,
    "abdelrazik": 16,
    "abdelraziq": 2,
    "abdelsaye": 3,
    "abdelshafy": 1,
    "abdelslam": 1,
    "abdelwahad": 4,
    "abdelwahe": 8,
    "abdelwahid": 5,
    "abdemon": 1,
    "abdennur": 1,
    "abdera": 2,
    "abderezak": 1,
    "abderhalden": 16,
    "abderite": 1,
    "abderrahmane": 7,
    "abderraouf": 3,
    "abderraraq": 1,
    "abderrazak": 15,
    "abderrazaq": 1,
    "abderrezak": 3,
    "abderrzak": 1,
    "abdesallam": 1,
    "abdeslami": 1,
    "abdessaheb": 1,
    "abdessalam": 13,
    "abdessame": 2,
    "abdesselam": 8,
    "abdesseme": 14,
    "abdesslam": 5,
    "abdf": 2,
    "abdhapoorti": 1,
    "abdhi": 1,
    "abdhul": 1,
    "abdi": 107,
    "abdiae": 1,
    "abdias": 1,
    "abdiaziz": 14,
    "abdicatate": 1,
    "abdicate": 4911,
    "abdication": 1,
    "abdicrat": 1,
    "abdicte": 1,
    "abdifatah": 5,
    "abdifitah": 1,
    "abdihakem": 4,
    "abdihakim": 34,
    "abdikhamit": 1,
    "abdilaahi": 2,
    "abdillah": 1,
    "abdillahi": 1,
    "abdillahie": 1,
    "abdim": 8,
    "abdin": 11,
    "abdinur": 7,
    "abdiqasim": 1,
    "abdiqassim": 1,
    "abdirazak": 3,
    "abdirisak": 1,
    "abdisalam": 4,
    "abdisho": 3,
    "abdissare": 2,
    "abdiwahab": 3,
    "abdizhamil": 1,
    "abdlallah": 1,
    "abdle": 1,
    "abdlikim": 2,
    "abdnor": 7,
    "abdo": 6,
    "abdokov": 1,
    "abdolabad": 22,
    "abdolhamidi": 1,
    "abdolhossein": 4,
    "abdolkarim": 3,
    "abdolkazem": 1,
    "abdollah": 133,
    "abdollahabad": 7,
    "abdollah\u0101b\u0101d": 4,
    "abdoll\u0101h": 3,
    "abdoll\u0101h\u0101b\u0101d": 8,
    "abdolmajid": 3,
    "abdolraham": 1,
    "abdolrahim": 2,
    "abdolreza": 1,
    "abdolrezaei": 2,
    "abdolvahe": 3,
    "abdomen": 95,
    "abdomini": 18,
    "abdominis": 38,
    "abdon": 27,
    "abdondone": 1,
    "abdoo": 1,
    "abdool": 1,
    "abdoolkarim": 3,
    "abdopus": 1,
    "abdou": 6,
    "abdoulai": 1,
    "abdoulay": 3,
    "abdoulaye": 68,
    "abdoulghani": 3,
    "abdoulhamid": 1,
    "abdoulie": 7,
    "abdoullah": 3,
    "abdoulwhaid": 1,
    "abdouraman": 1,
    "abdovitsa": 1,
    "abdrabbuh": 5,
    "abdrakhmanov": 1,
    "abdruck": 1,
    "abdt": 1,
    "abdu": 50,
    "abdu'l": 93,
    "abduallhi": 1,
    "abdubosid": 1,
    "abducate": 1,
    "abduce": 10,
    "abducen": 43,
    "abduct": 9995,
    "abduct[e": 1,
    "abductee": 2,
    "abduction|abducte": 1,
    "abductor": 4,
    "abductore": 1,
    "abduel": 1,
    "abdughaffar": 1,
    "abdugofurov": 1,
    "abduh": 1,
    "abdul": 99,
    "abdul/": 1,
    "abdulaay": 1,
    "abduladhim": 1,
    "abdulahad": 4,
    "abdulahme": 1,
    "abdulai": 56,
    "abdulakim": 3,
    "abdulali": 1,
    "abdulameer": 1,
    "abdulasalm": 1,
    "abdulawahab": 2,
    "abdulaziz": 2,
    "abdulazizi": 1,
    "abdulbagi": 1,
    "abdulbasit": 2,
    "abdulelah": 6,
    "abdulfatah": 2,
    "abdulgani": 1,
    "abdulghaphor": 1,
    "abdulhadi": 2,
    "abdulhak": 4,
    "abdulhakem": 2,
    "abdulhakim": 2,
    "abdulhakova": 1,
    "abdulhame": 1,
    "abdulhamid": 4,
    "abdulhamidov": 1,
    "abdulhamit": 5,
    "abdulhay": 1,
    "abdulhayo\u011flu": 2,
    "abdulhusein": 7,
    "abduli": 2,
    "abdulinskaya": 1,
    "abduljalil": 2,
    "abdulkader": 4,
    "abdulkareem": 32,
    "abdulkariem": 1,
    "abdulkarim": 1,
    "abdulkasim": 1,
    "abdulkhabeer": 1,
    "abdulla": 23,
    "abdullah": 3522,
    "abdullahmiya": 1,
    "abdullahpur": 2,
    "abdullahu": 2,
    "abdullajanov": 1,
    "abdullajon": 8,
    "abdullapur": 1,
    "abdullayev": 4,
    "abdull\u0101pur": 1,
    "abdulmadjid": 1,
    "abdulmajee": 3,
    "abdulmajid": 5,
    "abdulmajie": 1,
    "abdulmalek": 2,
    "abdulmejid": 1,
    "abdulmohsen": 3,
    "abdulmuhsen": 1,
    "abdulmuhsin": 1,
    "abdulova": 1,
    "abdulqaffar": 1,
    "abdulrab": 7,
    "abdulraheem": 1,
    "abdulrahim": 1,
    "abdulraouf": 3,
    "abdulrasheed": 1,
    "abdulrashid": 2,
    "abdulrazzak": 1,
    "abdulridha": 1,
    "abdulsalam": 13,
    "abdulsalimzade": 1,
    "abdulsame": 1,
    "abdulselam": 1,
    "abdulshafi": 1,
    "abduluzza": 1,
    "abdulwahab": 2,
    "abdulwahe": 6,
    "abdulwahee": 10,
    "abdulwahid": 1,
    "abdumukim": 1,
    "abdun": 4,
    "abdur": 2,
    "abduraheem": 2,
    "abdurahman": 1,
    "abdurahmanov": 3,
    "abdurahnam": 1,
    "abduraim": 2,
    "abduraimov": 1,
    "abdurakhimov": 4,
    "abdurakhmanov": 3,
    "abdurakhmonov": 3,
    "abdurashid": 1,
    "abdurashitovich": 1,
    "abdurazak": 12,
    "abdurezak": 1,
    "abdurrahim": 3,
    "abdurrahman": 10,
    "abdurrashid": 1,
    "abdurrazack": 1,
    "abdur\u00e9him": 1,
    "abdus": 14,
    "abdusalamov": 5,
    "abdusamet": 1,
    "abdush": 2,
    "abduur": 1,
    "abduvahobov": 1,
    "abduvaliyev": 2,
    "abdu\u2019ll\u0101h": 1,
    "abdy": 1,
    "abd\u00fal": 22,
    "abd\u00fclaziz": 48,
    "abd\u00fclezelpa\u015fa": 1,
    "abd\u00fclhamid": 19,
    "abd\u00fclhamit": 1,
    "abd\u00fclkerim": 2,
    "abd\u00fcllatif": 1,
    "abd\u00fclmecit": 3,
    "abd\u00fclmedcid": 1,
    "abd\u00fclmevl\u00e2": 1,
    "abd\u00fclrezzak": 1,
    "abd\u00fcrrezzak": 1,
    "abd\u0101l\u0101b\u0101d": 1,
    "abd\u0101l\u012b": 3,
    "abd\u012bh": 1,
    "abe": 1162,
    "abeaconperiod": 1,
    "abeam": 22,
    "abeam(\"robert": 1,
    "abeat": 1,
    "abeba": 9,
    "abebe": 51,
    "abebech": 2,
    "abebu": 1,
    "abecarnil": 2,
    "abeceda": 1,
    "abecedaria": 1,
    "abechuco": 1,
    "abed": 18,
    "abeda": 1,
    "abedabad": 1,
    "abeddin": 1,
    "abedi": 3,
    "abedin": 3,
    "abedinirad": 1,
    "abedlaziz": 2,
    "abednego": 31,
    "abednigo": 1,
    "abedur": 1,
    "abee": 4,
    "abeed": 1,
    "abeeki": 1,
    "abeel": 24,
    "abeele": 3,
    "abeer": 6,
    "abegaz": 1,
    "abegbu": 1,
    "abegg": 14,
    "abegge": 1,
    "abegweit": 4,
    "abeid": 1,
    "abeifaa": 2,
    "abeilarda": 1,
    "abeillard": 1,
    "abeillei": 2,
    "abeir": 2,
    "abeit": 1,
    "abeja": 20,
    "abejar": 1,
    "abejaruco": 1,
    "abekas": 1,
    "abeke": 17,
    "abeken": 19,
    "abel": 154,
    "abela": 6,
    "abelam": 2,
    "abelard": 46,
    "abelardo": 79,
    "abelater": 1,
    "abelbert": 1,
    "abele": 5,
    "abeleda": 1,
    "abeleyns": 1,
    "abelfre": 1,
    "abelia": 7,
    "abelian": 64,
    "abelianise": 1,
    "abelio": 1,
    "abelisaurid": 1,
    "abelisauridae": 11,
    "abelisauroidae": 1,
    "abelisauroidea": 1,
    "abelite": 1,
    "abelito": 1,
    "abell": 71,
    "abella": 4,
    "abellana": 1,
    "abelle": 1,
    "abellen": 1,
    "abellius": 1,
    "abell\u00e1n": 1,
    "abelmann": 3,
    "abelmoschus": 1,
    "abeloec": 1,
    "abelonge": 1,
    "abeloth": 2,
    "abelow": 1,
    "abelox": 1,
    "abelsen": 11,
    "abelsl\u00e6gten": 2,
    "abels\u00f8n": 1,
    "abelti": 1,
    "abelu": 1,
    "abem": 8,
    "abemama": 11,
    "aben": 9,
    "abenabe": 2,
    "abenaki": 221,
    "abenakis": 1,
    "abenamar": 1,
    "abenamet": 2,
    "abenbury": 1,
    "abencurt": 1,
    "abend": 27,
    "abendanon": 1,
    "abende": 1,
    "abendgang": 3,
    "abendglocken": 4,
    "abendlande": 11,
    "abendlie": 4,
    "abendmusiken": 2,
    "abendon": 1,
    "abendone": 1,
    "abendpost": 1,
    "abendroth": 2,
    "abendschan": 2,
    "abendschau": 2,
    "abendschule": 1,
    "abendsen": 8,
    "abendst\u00e4ndchen": 1,
    "abendzeitung": 21,
    "abene": 1,
    "abenezra": 5,
    "abeng": 2,
    "abeni": 1,
    "abenius": 2,
    "abenlen": 1,
    "abennerig": 2,
    "abenojar": 1,
    "abensberg": 1,
    "abensburg": 1,
    "abensi": 1,
    "abenteuer": 4,
    "abentheuer": 2,
    "abenzoar": 3,
    "aben\u00e1mar": 1,
    "abeo": 2,
    "abeokouta": 1,
    "abeokuta": 40,
    "abeoukuta": 1,
    "abequose": 1,
    "aber": 2,
    "aberach": 9,
    "aberaeron": 7,
    "aberangell": 1,
    "aberarder": 3,
    "aberastain": 7,
    "aberavon": 4,
    "aberayron": 14,
    "aberbeeg": 3,
    "aberbrothick": 1,
    "aberbrothwick": 2,
    "abercairn": 1,
    "abercarn": 21,
    "aberchalder": 2,
    "aberchirder": 1,
    "abercius": 4,
    "abercorn": 34,
    "abercraf": 1,
    "abercrave": 18,
    "abercregan": 1,
    "abercrombie": 42,
    "abercrombieand": 1,
    "abercrombiei": 1,
    "abercromby": 4,
    "abercrummie": 1,
    "abercych": 1,
    "abercynon": 24,
    "aberdalgie": 2,
    "aberdare": 77,
    "aberdaron": 2,
    "aberdeen": 1000,
    "aberdeenshire": 366,
    "aberdonian": 1,
    "aberdour": 12,
    "aberdovey": 5,
    "aberdyfi": 2,
    "aberdyfnant": 1,
    "abereen": 1,
    "abererch": 1,
    "aberfal": 1,
    "aberfeldy": 5,
    "aberffraw": 8,
    "aberfoyle": 1,
    "aberg": 3,
    "abergarw": 1,
    "abergarwe": 3,
    "abergavenny": 99,
    "abergeldie": 2,
    "abergele": 3,
    "abergil": 1,
    "aberglaslyn": 2,
    "abergowrie": 1,
    "abergwili": 14,
    "abergwynfi": 2,
    "abergwyngregyn": 11,
    "abergynolwyn": 8,
    "aberhan": 1,
    "aberhardt": 1,
    "aberhart": 9,
    "aberhonddu": 1,
    "aberin": 5,
    "aberjhani": 1,
    "aberle": 6,
    "aberlemno": 1,
    "aberline": 1,
    "aberllefenni": 8,
    "aberlleiniog": 1,
    "aberlour": 3,
    "abermaid": 19,
    "abermain": 12,
    "aberman": 1,
    "abermarlais": 1,
    "abermarle": 1,
    "abermud": 1,
    "abermule": 5,
    "abernant": 1,
    "abernathy": 7,
    "abernathyite": 2,
    "abernethy": 8,
    "aberpergwm": 1,
    "aberporth": 2,
    "aberra": 1,
    "aberran": 4,
    "aberrance": 1,
    "aberrant": 6,
    "aberrare": 1,
    "aberrate": 17,
    "aberration": 1,
    "aberre": 1,
    "abershaw": 2,
    "abershawe": 1,
    "abersoch": 6,
    "aberstwyth": 1,
    "abersychan": 10,
    "abert": 4,
    "aberta": 1,
    "abertawe": 1,
    "abertay": 4,
    "aberteifi": 1,
    "aberthau": 1,
    "aberthaw": 3,
    "aberti": 2,
    "abertis": 3,
    "aberto": 4,
    "abertown": 1,
    "abertridwr": 1,
    "abertzaleak": 1,
    "aberystwyth": 2,
    "abesha": 1,
    "abeshki": 1,
    "abeshoten": 1,
    "abeside": 1,
    "abesinghe": 1,
    "abessina": 1,
    "abest": 1,
    "abesto": 1,
    "abest\u0101g": 1,
    "abesundara": 1,
    "abesupplement": 1,
    "abet": 1467,
    "abetalipoproteinemia": 1,
    "abetifi": 1,
    "abeto": 2,
    "abetobo": 2,
    "abettere": 1,
    "abetti": 1,
    "abetxuko": 1,
    "abetz": 8,
    "abet\u00ed": 1,
    "abeu": 2,
    "abeunt": 1,
    "abex": 8,
    "abexinostat": 1,
    "abey": 2,
    "abeyance": 1,
    "abeydana": 1,
    "abeydell": 1,
    "abeye": 2,
    "abeyesinghe": 1,
    "abeygunarathna": 1,
    "abeyratne": 3,
    "abeysinghe": 3,
    "abeywickrema": 1,
    "abeywickreme": 1,
    "abf": 36,
    "abfab": 1,
    "abfalle": 1,
    "abfb": 1,
    "abfd": 1,
    "abforementione": 1,
    "abfs": 1,
    "abg": 43,
    "abgal": 1,
    "abganar": 1,
    "abgang": 1,
    "abgar": 10,
    "abgarm": 1,
    "abgarmak": 1,
    "abgarovich": 1,
    "abgarowicz": 1,
    "abgedruckte": 1,
    "abgefahren": 1,
    "abgehalten": 1,
    "abgeordneten": 6,
    "abgeordnetenwatch": 1,
    "abgerufen": 5,
    "abgesang": 3,
    "abgeschlossen": 1,
    "abgesondert": 1,
    "abgestuften": 1,
    "abgeteilte": 1,
    "abget\u00f6nten": 1,
    "abginey": 1,
    "abgracili": 1,
    "abgrall": 1,
    "abgrogate": 1,
    "abgun": 1,
    "abg\u00f6ttischen": 1,
    "abha": 6,
    "abhai": 6,
    "abhaibhubejr": 1,
    "abhaile": 2,
    "abhainn": 4,
    "abhala": 1,
    "abhall": 1,
    "abhang": 1,
    "abhangas": 1,
    "abhann": 1,
    "abhanpur": 1,
    "abhar": 6,
    "abharrud": 2,
    "abhartach": 4,
    "abhawa": 1,
    "abhay": 24,
    "abhaya": 11,
    "abhayadev": 1,
    "abhayagiri": 5,
    "abhayahasthanam": 1,
    "abhayamalla": 1,
    "abhayapuri": 2,
    "abhayasinghe": 1,
    "abhaydatta": 2,
    "abhaynagar": 1,
    "abhay\u0101karagupta": 1,
    "abhedananda": 2,
    "abhendra": 2,
    "abhey": 2,
    "abhi": 53,
    "abhibyakti": 1,
    "abhida": 1,
    "abhidharma": 50,
    "abhidharmika": 1,
    "abhijaan": 1,
    "abhijat": 2,
    "abhijatri": 1,
    "abhijeet": 51,
    "abhijit": 2,
    "abhik": 5,
    "abhilash": 9,
    "abhilasha": 1,
    "abhimaan": 6,
    "abhimani": 1,
    "abhimanji": 1,
    "abhimanyu": 11,
    "abhimanyu.go": 1,
    "abhimanyuno": 1,
    "abhim\u0101na": 2,
    "abhin": 2,
    "abhinam": 1,
    "abhinanda": 5,
    "abhinandan": 2,
    "abhinaowa": 3,
    "abhinash": 4,
    "abhinav": 6,
    "abhinavagupta": 2,
    "abhinay": 14,
    "abhinaya": 6,
    "abhinivesa": 1,
    "abhinn": 1,
    "abhiprapadya": 1,
    "abhipura": 1,
    "abhir": 2,
    "abhirami": 5,
    "abhiranjan": 1,
    "abhir\u0101ja": 1,
    "abhisare": 2,
    "abhishek": 1,
    "abhisheka": 8,
    "abhishekam": 1,
    "abhishiktananda": 4,
    "abhisit": 118,
    "abhitej": 1,
    "abhivamsa": 1,
    "abhivyakti": 1,
    "abhiyaan": 5,
    "abhiyaan\u2019,release": 1,
    "abhiyan": 1,
    "abhiyanlaunche": 1,
    "abhiyantriki": 1,
    "abhiyum": 5,
    "abhor": 675,
    "abhore": 1,
    "abhorr": 1,
    "abhorre": 1,
    "abhorren": 1,
    "abhorrent": 5,
    "abhorreth": 2,
    "abhorsen": 5,
    "abhow": 1,
    "abhoynagar": 2,
    "abhram": 1,
    "abhya": 2,
    "abhyankar": 23,
    "abhyas": 3,
    "abhyasam": 1,
    "abhyasen": 1,
    "abhydrolase": 2,
    "abhyontoreen": 1,
    "abhyudaya": 4,
    "abhyutth\u0101nam": 1,
    "abhy\u0101sa": 1,
    "abh\u00eddyavo": 1,
    "abi": 206,
    "abiad": 1,
    "abiah": 1,
    "abiana": 1,
    "abiani": 1,
    "abiate": 1,
    "abiathar": 3,
    "abib": 3,
    "abiba": 2,
    "abibalus": 1,
    "abicare": 1,
    "abichandani": 4,
    "abichar": 1,
    "abid": 41,
    "abida": 85,
    "abidah": 1,
    "abidance": 1,
    "abide": 5562,
    "abideth": 3,
    "abidi": 65,
    "abidicate": 2,
    "abidin": 27,
    "abidjan": 76,
    "abidor": 2,
    "abidullah": 2,
    "abie": 1,
    "abiecte": 1,
    "abiei": 1,
    "abiell": 1,
    "abierta": 7,
    "abierto": 109,
    "abies\"-dominate": 1,
    "abietina": 2,
    "abietinum": 1,
    "abietis": 1,
    "abigael": 2,
    "abigail": 297,
    "abigaill": 2,
    "abigar": 1,
    "abigarrada": 1,
    "abigdor": 1,
    "abigel": 1,
    "abigngnalabhi": 2,
    "abig\u00e9l": 1,
    "abihi": 1,
    "abii": 2,
    "abiip": 1,
    "abija": 1,
    "abijad": 1,
    "abijah": 10,
    "abijatta": 1,
    "abijo": 1,
    "abijot": 8,
    "abikar": 3,
    "abike": 2,
    "abiken": 1,
    "abiko": 1,
    "abila": 1,
    "abilaliaj": 19,
    "abilasha": 1,
    "abild": 1,
    "abilds\u00f8": 1,
    "abile": 1,
    "abilene": 176,
    "abilg\u00e4rd": 1,
    "abili": 1,
    "abiliani": 1,
    "abilibilt": 1,
    "abilikete": 1,
    "abilitate": 1,
    "abilitie": 16,
    "abilitiesinclude": 1,
    "ability": 1,
    "ability(suppos": 1,
    "abillama": 1,
    "abilmazhen": 1,
    "abim": 3,
    "abimael": 1,
    "abimanjoe": 1,
    "abimbola": 2,
    "abimelech": 17,
    "abimilki": 2,
    "abimilku": 10,
    "abim\u00e9lech": 1,
    "abin": 3,
    "abina": 1,
    "abinadab": 2,
    "abinash": 1,
    "abinashchandra": 1,
    "abinaya": 2,
    "abinbev": 1,
    "abinde": 1,
    "abinell": 1,
    "abingdon": 196,
    "abinger": 4,
    "abingon": 1,
    "abington": 12,
    "abint": 1,
    "abiocor": 1,
    "abiodun": 2,
    "abiogenic": 1,
    "abiome": 14,
    "abioncillo": 1,
    "abioseh": 2,
    "abiqua": 2,
    "abiquiu": 6,
    "abir": 48,
    "abirabad": 1,
    "abirache": 15,
    "abiram": 11,
    "abirama": 1,
    "abirami": 7,
    "abiraterone": 1,
    "abiriba": 2,
    "abirpara": 1,
    "abis": 13,
    "abisage": 1,
    "abisare": 1,
    "abish": 108,
    "abishai": 6,
    "abisheganaden": 45,
    "abishekam": 1,
    "abisko": 9,
    "abismo": 55,
    "abispa": 1,
    "abissaare": 1,
    "abissinica": 1,
    "abit": 5,
    "abita": 2,
    "abitare": 6,
    "abiteboul": 1,
    "abitha": 1,
    "abitibi": 26,
    "abitibibowater": 1,
    "abitibiwinni": 1,
    "abitinae": 1,
    "abitinian": 1,
    "abito": 2,
    "abitobito": 1,
    "abitol": 2,
    "abitrate": 1,
    "abitte": 1,
    "abittibi": 1,
    "abitur": 7,
    "abiturpr\u00fcfung": 1,
    "abiye": 7,
    "abiyote": 2,
    "abizaid": 53,
    "abjad": 4,
    "abjajananda": 1,
    "abject": 19,
    "abjecte": 8,
    "abjer": 1,
    "abjorensen": 3,
    "abjudicate": 7,
    "abjure": 302,
    "abjurre": 1,
    "abkatun": 1,
    "abkco": 59,
    "abkhaz": 8,
    "abkhazavtotran": 1,
    "abkhazi": 1,
    "abkhazia": 1,
    "abkhazian": 8,
    "abkhazii": 2,
    "abkhaziya": 1,
    "abkhazs": 3,
    "abkhizeh": 1,
    "abkhowreh": 2,
    "abkhvoreh": 1,
    "abki": 1,
    "abkir": 2,
    "abkt": 1,
    "abl": 1,
    "abl1": 1,
    "abla": 28,
    "ablabius": 2,
    "ablaby": 1,
    "ablac": 1,
    "ablad": 1,
    "ablade": 1,
    "ablaghabad": 1,
    "ablah": 1,
    "ablahad": 2,
    "ablai": 6,
    "ablaihig": 1,
    "ablaincourt": 1,
    "ablanceolate": 1,
    "ablanedo": 6,
    "ablass\u00e9": 1,
    "ablate": 260,
    "ablation": 2,
    "ablative": 5,
    "ablaut": 5,
    "ablaute": 19,
    "ablaxia": 1,
    "ablayan": 1,
    "ablaz": 1,
    "ablaze": 8,
    "abla\u00df": 2,
    "able": 301,
    "ablebanke": 1,
    "ableben": 2,
    "ablebodie": 3,
    "ablee": 1,
    "ablekuma": 3,
    "ablelink": 2,
    "ablen": 2,
    "ablesimov": 4,
    "ablest": 19,
    "ablethwaite": 1,
    "ableton": 2,
    "ablett": 51,
    "ablikim": 1,
    "ablishe": 2,
    "ablkend": 1,
    "ablo": 2,
    "ablode": 1,
    "abloishe": 1,
    "ablondi": 5,
    "ablow": 25,
    "abls": 1,
    "abluden": 1,
    "ablute": 4,
    "ablution": 1,
    "ablyazov": 1,
    "abl\u00e9ck": 2,
    "abl\u00f6sen": 1,
    "abm": 2,
    "abm-3": 6,
    "abmc": 1,
    "abmerk": 2,
    "abmessen": 1,
    "abmk": 1,
    "abmo": 1,
    "abmu": 1,
    "abmz": 1,
    "abn": 1,
    "abna": 2,
    "abnacki": 1,
    "abnaki": 1,
    "abnama": 2,
    "abnaxus": 1,
    "abndone": 1,
    "abne": 1,
    "abnegate": 21,
    "abnehmen": 1,
    "abner": 11,
    "abner\"-inspir": 1,
    "abner\"-them": 1,
    "abnett": 1,
    "abney": 6,
    "abno": 1,
    "abnormal": 11,
    "abnormalitie": 3,
    "abnormalityobserve": 1,
    "abnormalize": 1,
    "abnoudi": 1,
    "abnow": 5,
    "abns": 1,
    "abnt": 14,
    "abnu": 4,
    "abnub": 6,
    "abn\u0101\u02be": 5,
    "abo": 5,
    "aboa": 6,
    "aboab": 18,
    "aboagye": 3,
    "aboah": 23,
    "aboandone": 1,
    "aboar": 2,
    "aboard,\"<br": 1,
    "aboarde": 7,
    "abobo": 1,
    "aboboy": 1,
    "abobr\u00e3o": 1,
    "abocol": 1,
    "abod": 2,
    "abodago": 1,
    "abodah": 5,
    "abode": 61,
    "abodi": 1,
    "aboe": 1,
    "abof": 1,
    "abofeteando": 1,
    "aboff": 1,
    "abofour": 1,
    "abogados": 5,
    "abogh\u00e9": 1,
    "abogo": 1,
    "abogwume": 2,
    "aboh": 1,
    "aboha": 4,
    "abohar": 5,
    "abohawa": 1,
    "abohbot": 1,
    "aboin": 1,
    "aboisso": 1,
    "aboite": 2,
    "aboke": 1,
    "aboki": 1,
    "abokobi": 6,
    "abol": 1,
    "abolaji": 9,
    "abolakar\u0101": 1,
    "abolcy": 1,
    "abole": 1,
    "abolfare": 1,
    "abolfazl": 16,
    "abolhassan": 1,
    "aboli": 3,
    "abolici\u00f3n": 2,
    "abolische": 1,
    "abolisghe": 1,
    "abolish": 47765,
    "abolished.<br><br": 1,
    "abolishie": 1,
    "abolishment": 1,
    "abolite": 1,
    "abolition": 3,
    "abolition.sy": 1,
    "abolitionist": 43,
    "abolitionize": 1,
    "abolitum": 1,
    "abollassen": 1,
    "abollish": 1,
    "abolmundar": 1,
    "aboloshe": 1,
    "aboloyan": 1,
    "abolyshe": 1,
    "abomey": 10,
    "abominable": 2,
    "abominacione": 1,
    "abominate": 23,
    "abominog": 1,
    "abon": 3,
    "abondene": 3,
    "abondone": 6,
    "abonementa": 2,
    "abonesh": 1,
    "abong": 3,
    "abongo": 1,
    "aboni": 1,
    "abonishe": 1,
    "abonnementen": 1,
    "abono": 4,
    "abonos": 1,
    "abonoteichus": 1,
    "abony": 1,
    "abonyi": 9,
    "abon\u00edzio": 1,
    "aboo": 2,
    "abooard": 1,
    "aboobackar": 1,
    "aboobacker": 5,
    "aboon": 1,
    "aboosmolem": 1,
    "aboot": 6,
    "aboout": 2,
    "abor": 2,
    "abora": 1,
    "aborad": 5,
    "aborbe": 4,
    "abordagen": 1,
    "aborde": 1,
    "aborichthys": 1,
    "aborigin": 2,
    "aboriginalise": 1,
    "aborigine": 1,
    "aboriginesare": 1,
    "aboriginum": 1,
    "aborlan": 4,
    "aborlo": 1,
    "aborn": 17,
    "aborne": 6,
    "aboroad": 1,
    "aborreparken": 2,
    "abort": 4210,
    "abortionist": 3,
    "abortisuis": 1,
    "abos": 3,
    "aboshishe": 1,
    "abosolishe": 1,
    "abosorbe": 1,
    "abosrbe": 2,
    "abosso": 1,
    "abot": 1,
    "abotomay": 1,
    "abotomey": 1,
    "abott": 4,
    "abou": 166,
    "abou'ata": 1,
    "abouaye": 1,
    "aboubacar": 13,
    "aboubakar": 3,
    "aboubakr": 1,
    "abouchdid": 12,
    "aboucherouane": 1,
    "aboud": 13,
    "aboue": 2,
    "abouebaid": 1,
    "abouel": 2,
    "abouelafia": 1,
    "abouelkhir": 3,
    "aboughzala": 1,
    "aboukhadijeh": 1,
    "aboukhale": 1,
    "aboukir": 9,
    "aboul": 4,
    "aboulfazl": 1,
    "aboulhosn": 1,
    "aboulia": 1,
    "aboulker": 5,
    "aboumoslem": 2,
    "aboun": 1,
    "abound": 3572,
    "abound[": 2,
    "aboundeth": 2,
    "abounnasr": 1,
    "abount": 1,
    "abour": 1,
    "abourd": 2,
    "abousfian": 1,
    "abousir": 1,
    "about": 8,
    "about\"settle": 1,
    "about?\"/": 1,
    "aboutbook": 1,
    "aboute": 10,
    "aboutface": 1,
    "abouth": 4,
    "aboutown": 1,
    "aboutrika": 8,
    "abouttake": 1,
    "abouy": 1,
    "abouzaid": 1,
    "abouzar": 1,
    "abov": 1,
    "abovce": 1,
    "above": 21,
    "above),disregarde": 1,
    "above).ke": 1,
    "above)\u2014a": 1,
    "above.hence": 1,
    "above.sometim": 1,
    "above.this": 1,
    "aboveground": 9,
    "abovelye": 3,
    "abovementione": 210,
    "abovename": 2,
    "abovesaide": 1,
    "abovesaye": 2,
    "abovestate": 1,
    "abovethe": 1,
    "above\u2010mentione": 1,
    "above\u2015separate": 1,
    "abovian": 1,
    "aboy": 2,
    "aboyade": 1,
    "aboyeur": 1,
    "aboyne": 7,
    "aboyte": 1,
    "abp": 47,
    "abp620": 1,
    "abpc": 5,
    "abpd": 1,
    "abpf": 1,
    "abpi": 1,
    "abpp": 1,
    "abps": 3,
    "abput": 1,
    "abq": 7,
    "abqah": 1,
    "abqaiq": 2,
    "abqariyyat": 1,
    "abqride": 2,
    "abr": 77,
    "abr3": 1,
    "abra": 2,
    "abraao": 1,
    "abrabanel": 1,
    "abracadabra": 48,
    "abrach": 3,
    "abradate": 2,
    "abrade": 193,
    "abraha": 3,
    "abrahadabra": 3,
    "abrahal": 2,
    "abraham": 2261,
    "abrahama": 1,
    "abrahamian": 2,
    "abrahamic": 1,
    "abrahamowicz": 4,
    "abrahamsberg": 1,
    "abrahamsen": 105,
    "abrahamsom": 1,
    "abrahamson": 1,
    "abrahamsz": 1,
    "abrahante": 2,
    "abrahem": 1,
    "abrahen": 1,
    "abrahms": 1,
    "abraide": 6,
    "abraim": 1,
    "abraise": 1,
    "abraji": 2,
    "abraka": 1,
    "abram": 138,
    "abrama": 1,
    "abramabad": 1,
    "abramashvili": 2,
    "abramavi\u010dius": 1,
    "abramio": 1,
    "abramite": 2,
    "abramo": 3,
    "abramoff": 35,
    "abramoide": 1,
    "abramovic": 1,
    "abramovich": 18,
    "abramovitch": 1,
    "abramovitsch": 1,
    "abramovitz": 10,
    "abramovi\u0107": 1,
    "abramovna": 1,
    "abramowitz": 4,
    "abrams//": 2,
    "abramsen": 3,
    "abramski": 1,
    "abramy": 3,
    "abramyan": 1,
    "abran": 1,
    "abranche": 3,
    "abrange": 2,
    "abrante": 8,
    "abrantee": 1,
    "abraod": 1,
    "abraoma": 5,
    "abrar": 5,
    "abrasax": 1,
    "abrase": 2,
    "abrash": 2,
    "abrashi": 1,
    "abrashko": 1,
    "abrashy": 1,
    "abrasion": 2,
    "abrasive": 20,
    "abrasza": 1,
    "abrat": 1,
    "abrau": 1,
    "abravanel": 10,
    "abravenel": 1,
    "abravese": 3,
    "abraxas": 6,
    "abraxus": 1,
    "abrazar": 2,
    "abrazo": 7,
    "abra\u00e7a": 10,
    "abra\u00e7at": 1,
    "abre": 8,
    "abreact": 2,
    "abreast": 341,
    "abrecht": 1,
    "abreene": 1,
    "abreeza": 1,
    "abregate": 1,
    "abregoin": 1,
    "abregu": 3,
    "abreh": 1,
    "abreha": 4,
    "abrei": 2,
    "abrek": 2,
    "abrell": 2,
    "abrene": 1,
    "abrenica": 3,
    "abreojo": 1,
    "abresham": 1,
    "abrevadero": 1,
    "abrevitate": 1,
    "abrew": 1,
    "abrewa": 2,
    "abrey": 2,
    "abrez": 1,
    "abrf": 1,
    "abrham": 2,
    "abri": 193,
    "abric": 1,
    "abricta": 1,
    "abrida": 1,
    "abride": 1,
    "abridge": 3129,
    "abridged.(\"boston": 1,
    "abriendo": 2,
    "abrige": 2,
    "abrihim": 1,
    "abriko": 1,
    "abrikosov": 2,
    "abrikosovaya": 1,
    "abril": 24,
    "abrim": 4,
    "abrin": 14,
    "abrindo": 1,
    "abrir": 3,
    "abrisham": 6,
    "abriz": 2,
    "abrizak": 2,
    "abri\u00e8s": 2,
    "abri\u00f3": 1,
    "abrli\u0107": 1,
    "abro": 2,
    "abroad.erasmus": 1,
    "abroad.establish": 1,
    "abroad.funde": 1,
    "abroad?<br": 2,
    "abroadcaste": 1,
    "abroade": 1,
    "abroadinclude": 1,
    "abroad\u2014-quite": 1,
    "abroard": 2,
    "abrocomidae": 1,
    "abrode": 2,
    "abroek": 1,
    "abrogate": 1490,
    "abrogatione": 1,
    "abrograte": 2,
    "abroholos": 1,
    "abroke": 1,
    "abrol": 1,
    "abrolho": 3,
    "abrolhos": 1,
    "abrome": 1,
    "abronhill": 5,
    "abronsius": 1,
    "abrookin": 1,
    "abroscopus": 1,
    "abrose": 3,
    "abrosima": 1,
    "abrosimov": 14,
    "abrota": 1,
    "abrotali": 1,
    "abrotanoide": 19,
    "abru": 3,
    "abruc": 2,
    "abrud": 2,
    "abrudului": 1,
    "abrupe": 1,
    "abrupt": 11,
    "abrupta": 2,
    "abrupte": 2,
    "abruptum": 4,
    "abrusco": 1,
    "abrusio": 1,
    "abruze": 1,
    "abruzze": 1,
    "abruzzerne": 1,
    "abruzzi": 12,
    "abruzzo": 17,
    "abry": 11,
    "abr\u00e1zame": 6,
    "abr\u00e3o": 11,
    "abr\u00e9g\u00e9": 14,
    "abr\u00f5e": 1,
    "abr\u00fcsten": 1,
    "abs": 4,
    "abs([advanc": 1,
    "abs1": 2,
    "abs2": 1,
    "absa": 1,
    "absalan": 1,
    "absalaoi": 1,
    "absalon": 3,
    "absalon\"": 1,
    "absam": 2,
    "absamat": 1,
    "absar": 3,
    "absard": 1,
    "absardeh": 3,
    "absaroka": 3,
    "abscam": 2,
    "absceden": 1,
    "abscenden": 1,
    "abscess": 1,
    "abscesse": 40,
    "abschie": 35,
    "abschiedsaustellung": 1,
    "abschiedsbriefe": 2,
    "abschirmdienst": 1,
    "abschlusspr\u00fcfung": 1,
    "abschnitt": 2,
    "abschwangen": 1,
    "abscicin": 1,
    "absciex": 1,
    "abscisate": 2,
    "abscise": 18,
    "abscisic": 2,
    "abscissa": 1,
    "abscisse": 4,
    "abscme": 1,
    "abscond": 1055,
    "absconden": 1,
    "abscondi": 1,
    "absdicate": 1,
    "absecon": 11,
    "absegami": 5,
    "abseil": 370,
    "abseille": 1,
    "abseit": 2,
    "absen": 2,
    "absence": 10,
    "absenceofwax": 1,
    "absent": 340,
    "absentee": 9,
    "absentia": 1,
    "absentminde": 22,
    "abserystwyth": 1,
    "absesto": 1,
    "absetzbecken": 1,
    "absey": 1,
    "absf": 1,
    "abshar": 1,
    "abshen": 1,
    "absheron": 6,
    "abshier": 1,
    "abshir": 27,
    "abshur": 1,
    "absichten": 1,
    "abside": 2,
    "absiemen": 1,
    "absil": 1,
    "absinthe": 7,
    "absinthin": 1,
    "absinthite": 1,
    "absist": 2,
    "absit": 2,
    "absob": 1,
    "absofacto": 1,
    "absol": 2,
    "absolem": 1,
    "absolite": 1,
    "absolom": 1,
    "absolon": 1,
    "absolste": 1,
    "absolu": 12,
    "absolue": 1,
    "absolut": 1,
    "absolutamente": 2,
    "absolute": 82,
    "absoluten": 1,
    "absolutepunk": 7,
    "absolutezero": 1,
    "absolution": 1,
    "absolutise": 3,
    "absolutismo": 2,
    "absolutist": 42,
    "absolutive": 4,
    "absolutize": 14,
    "absolutno": 1,
    "absolutum": 3,
    "absoluuttinen": 1,
    "absolve": 1892,
    "absolver\u00e1": 1,
    "absolveth": 1,
    "absolvo": 1,
    "abson": 1,
    "absorb": 48143,
    "absorb[e": 1,
    "absorbance": 3,
    "absorbe": 3,
    "absorbed.therefore": 1,
    "absorbent": 1,
    "absorbie": 1,
    "absorbs": 1,
    "absord": 3,
    "absorde": 3,
    "absorpe": 1,
    "absorpte": 2,
    "absorption": 2,
    "absortbe": 1,
    "absorve": 6,
    "absoute": 1,
    "absove": 1,
    "abspannwerk": 1,
    "abspecken": 1,
    "absphil": 1,
    "absquatulate": 1,
    "absrdcomedy": 1,
    "abssi": 5,
    "abstacte": 1,
    "abstain": 4363,
    "abstain[": 1,
    "abstatt": 5,
    "abstemia": 5,
    "abstemiousness": 1,
    "abstemius": 2,
    "abstention": 1,
    "absterben": 1,
    "abstergo": 4,
    "abstersa": 1,
    "absteyne": 1,
    "abstgracte": 1,
    "abstieg": 1,
    "abstinence": 30,
    "abstinent": 1,
    "abstinenzbewegung": 1,
    "abstraccionismo": 1,
    "abstracci\u00f3n": 1,
    "abstrace": 1,
    "abstract": 5474,
    "abstractify": 1,
    "abstraction": 1,
    "abstractionist": 1,
    "abstracto": 2,
    "abstractum": 1,
    "abstrait": 4,
    "abstrakte": 1,
    "abstrakten": 4,
    "abstruse": 37,
    "abst\u00e4tten": 1,
    "absue": 1,
    "absuma": 1,
    "absume": 1,
    "absurd": 2,
    "absurda": 7,
    "absurde": 1,
    "absurden": 1,
    "absurdist": 19,
    "absurdistan": 1,
    "absurdo": 1,
    "absurdos": 1,
    "absurdum": 3,
    "absy": 3,
    "absynthe": 1,
    "abs\u0101b\u0101d": 1,
    "abt": 1,
    "abt-670": 1,
    "abta": 2,
    "abtaa": 1,
    "abtaer": 1,
    "abtahie": 1,
    "abtao": 2,
    "abtar": 2,
    "abtc": 3,
    "abtech": 1,
    "abteen": 1,
    "abteile": 5,
    "abteilung": 197,
    "abtenau": 1,
    "abterm": 1,
    "abtf1-abtf9": 1,
    "abtorsh": 1,
    "abtracte": 1,
    "abtreten": 1,
    "abtr\u00fcnnung": 1,
    "abts": 1,
    "abtsdorfer": 1,
    "abtsrodaer": 1,
    "abtsteinach": 5,
    "abttf": 6,
    "abtu": 2,
    "abtut": 2,
    "abu": 121,
    "abu'1-tayyib": 1,
    "abu'l": 61,
    "abua": 4,
    "abuad": 1,
    "abuakwa": 3,
    "abuba": 1,
    "abubacar": 1,
    "abubakar": 223,
    "abubakari": 2,
    "abubarkar": 1,
    "abubkheet": 1,
    "abubshahar": 1,
    "abucay": 6,
    "abucayan": 1,
    "abucea": 1,
    "abuchowski": 2,
    "abuct": 1,
    "abucte": 1,
    "abuda": 1,
    "abudarham": 3,
    "abudcte": 1,
    "abudllah": 1,
    "abudlwahe": 1,
    "abudraham": 1,
    "abudu": 10,
    "abudulai": 1,
    "abudullah": 2,
    "abudwak": 8,
    "abuela": 1,
    "abuelito": 11,
    "abuelo": 1,
    "abueva": 2,
    "abuffard": 1,
    "abugida": 5,
    "abugnost": 1,
    "abuhashissigne": 1,
    "abui": 1,
    "abuilde": 3,
    "abuin": 1,
    "abuit": 4,
    "abuja": 14,
    "abujamra": 1,
    "abujhati": 1,
    "abukar": 7,
    "abukir": 1,
    "abukuma": 94,
    "abul": 41,
    "abul-'ala": 1,
    "abulafia": 2,
    "abulahuya": 1,
    "abularach": 1,
    "abulfatah": 1,
    "abulfaz": 2,
    "abulfazl": 2,
    "abulfeda": 2,
    "abulgasim": 1,
    "abulgharib": 1,
    "abulkalam": 2,
    "abulkosim": 2,
    "abulolai": 1,
    "abulug": 1,
    "abulung": 1,
    "abum": 1,
    "abumadga": 1,
    "abumrad": 12,
    "abumuslimov": 1,
    "abun": 1,
    "abuna": 8,
    "abunagar": 1,
    "abunasr": 1,
    "abunawa": 2,
    "abunayyan": 3,
    "abunda": 1,
    "abundance": 145,
    "abundancia": 1,
    "abundant": 6,
    "abundantia": 2,
    "abundemus": 1,
    "abundet": 1,
    "abundius": 8,
    "abund\u00e1ncia": 1,
    "abund\u00e2ncia": 1,
    "abune": 3,
    "abunug": 1,
    "abun\u00e1": 3,
    "aburagi": 3,
    "aburahidake": 1,
    "aburao": 8,
    "aburi": 9,
    "aburrow": 14,
    "abus[": 1,
    "abus[e": 1,
    "abusaid": 4,
    "abusando": 1,
    "abuse": 14296,
    "abusemeane": 1,
    "abusharif": 1,
    "abushev": 1,
    "abushiri": 2,
    "abusinge": 1,
    "abusir": 1,
    "abusive": 3,
    "abusix": 1,
    "abuste": 1,
    "abut": 2332,
    "abutalebi": 1,
    "abutalybov": 3,
    "abutanmo": 2,
    "abutiloneus": 3,
    "abutilonica": 1,
    "abutment": 3,
    "abutsu": 5,
    "abutteth": 2,
    "abuukar": 1,
    "abuya": 3,
    "abuyah": 2,
    "abuyi": 1,
    "abuyog": 1,
    "abuzaid": 1,
    "abuzarabad": 1,
    "abuzaye": 1,
    "abuze": 2,
    "abuzeinab": 2,
    "abuzeydabad": 1,
    "abuzie": 1,
    "abuzz": 3,
    "abu\u02bel": 2,
    "abu\u2019l-\u2018abba": 2,
    "abv": 15,
    "abve": 1,
    "abvel": 1,
    "abvisen": 1,
    "abvysen": 1,
    "abw": 35,
    "abwehr": 11,
    "abwehr\"\u2014shap": 1,
    "abwehrabteilung": 1,
    "abweichender": 1,
    "abwerffen": 1,
    "abwh": 1,
    "abwong": 1,
    "abwoyo": 1,
    "aby": 32,
    "abya": 3,
    "abyan": 4,
    "abyarama": 1,
    "abyat": 1,
    "abyatar": 1,
    "abyazan": 1,
    "abyde": 2,
    "abydos": 25,
    "abyecto": 1,
    "abyei": 1,
    "abyla": 3,
    "abylb": 1,
    "abyme": 7,
    "abyn": 1,
    "abyo": 3,
    "abyong": 1,
    "abys": 474,
    "abyse": 4,
    "abyss": 75,
    "abyssal": 18,
    "abysse": 1,
    "abyssia": 1,
    "abyssina": 1,
    "abyssinia": 106,
    "abyssinian": 1,
    "abyssinica": 1,
    "abyssinicum": 1,
    "abyssoanthidae": 1,
    "abyssochrysoidea": 2,
    "abyssomedon": 5,
    "abysus": 2,
    "abyunaki": 1,
    "abyy": 1,
    "abyydo": 1,
    "abyzou": 1,
    "aby\u0101r": 1,
    "abz": 15,
    "abza": 4,
    "abzakhs": 1,
    "abzal": 5,
    "abzar": 4,
    "abzaye": 1,
    "abzeichen": 3,
    "abzeichengesetz": 2,
    "abzug": 3,
    "abzweigende": 1,
    "abz\u00e4hlen": 2,
    "ab\u00e0": 1,
    "ab\u00e1nade": 9,
    "ab\u00e2h": 1,
    "ab\u00e9ch\u00e9": 1,
    "ab\u00e9di": 4,
    "ab\u00e9h\u00e9ma": 1,
    "ab\u00e9lard": 1,
    "ab\u00e9l\u00e9": 1,
    "ab\u00ecnd": 1,
    "ab\u00edlio": 1,
    "ab\u00ed\u1ecd\u0301d\u00fan": 1,
    "ab\u00ee": 16,
    "ab\u00f3": 1,
    "ab\u00f3s": 3,
    "ab\u00fb": 23,
    "ab\u0101d": 1,
    "ab\u0101g": 2,
    "ab\u0101s\u0101b\u0101d": 1,
    "ab\u012b": 16,
    "ab\u012bka": 1,
    "ab\u012bra": 1,
    "ab\u016b'l": 1,
    "ab\u016bbakkar": 1,
    "ab\u016bl\u0101b\u0101d": 1,
    "ab\u016bzeyd\u0101b\u0101d": 1,
    "ab\u025b": 1,
    "ab\u2019jadnanne": 1,
    "ac": 313,
    "ac,2": 1,
    "ac-129,ac-130,ac-131,ac-132,ac-133": 1,
    "ac-14": 3,
    "ac-15": 1,
    "ac-47": 1,
    "ac-47s": 1,
    "ac-9": 3,
    "ac-<br": 1,
    "ac1": 9,
    "ac2": 28,
    "ac20": 1,
    "ac3": 4,
    "ac3-encod": 1,
    "ac3.5.2": 1,
    "ac30": 3,
    "ac30/6": 1,
    "ac313": 2,
    "ac3d": 3,
    "ac4": 4,
    "ac5": 1,
    "ac7": 1,
    "ac9": 1,
    "ac@20a": 1,
    "aca": 26,
    "acaali": 1,
    "acabaste": 1,
    "acac": 2,
    "acachul": 1,
    "acacia": 61,
    "acacia\"-\"commiphora": 3,
    "acacio": 21,
    "acacioide": 1,
    "acacius": 14,
    "acacus": 1,
    "acad": 9,
    "acadamey": 1,
    "acadamh": 4,
    "acadamy": 1,
    "academ": 1,
    "academe": 8,
    "academey": 2,
    "academi": 1,
    "academia": 50,
    "academiae": 1,
    "academiarum": 1,
    "academic": 138,
    "academic)at": 1,
    "academica": 1,
    "academicals),d": 1,
    "academice": 1,
    "academician": 55,
    "academicise": 1,
    "academicize": 3,
    "academics==/": 1,
    "academicsfrom": 1,
    "academicsinclude": 1,
    "academie": 27,
    "academien": 3,
    "academise": 2,
    "academize": 1,
    "academy": 1027,
    "academy\"(rename": 1,
    "academy(tsa": 1,
    "academy)ha": 1,
    "academy)playe": 1,
    "academy.\u2033": 1,
    "academy@worden": 1,
    "academya": 1,
    "academybemidji": 1,
    "academyis": 1,
    "academylearne": 1,
    "academywa": 1,
    "acadia": 6,
    "acadia\"": 1,
    "acadian": 22,
    "acadians|expelle": 1,
    "acadie": 1,
    "acadien": 53,
    "acadienne": 1,
    "acadl": 4,
    "acad\u00e8mica": 1,
    "acad\u00e9mia": 2,
    "acad\u00e9mica": 363,
    "acad\u00e9micien": 3,
    "acad\u00e9mico": 133,
    "acad\u00e9micode": 1,
    "acad\u00e9micos": 2,
    "acad\u00e9mie": 13,
    "acad\u00e9mique": 1,
    "acad\u00e9miques.promot": 1,
    "acad\u00eamica": 1,
    "acad\u00eamico": 1,
    "acaecimientos": 2,
    "acaeroplaste": 1,
    "acafest": 3,
    "acahay": 2,
    "acaid": 1,
    "acajou": 1,
    "acaju": 1,
    "acajutla": 9,
    "acalabrutinib": 2,
    "acalan": 6,
    "acalane": 9,
    "acali": 1,
    "acaline": 1,
    "acallam": 5,
    "acallan": 1,
    "acalle": 1,
    "acalt\u00e1n": 1,
    "acalyptrate": 1,
    "acamapichti": 1,
    "acamapichtli": 2,
    "acamar": 1,
    "acamaya": 1,
    "acamdemy": 1,
    "acampadasol": 1,
    "acamprosate": 1,
    "acamptonecte": 1,
    "acamptopappus": 1,
    "acamtopappi": 1,
    "acamy": 1,
    "acan": 1,
    "acanceh": 1,
    "acandi": 2,
    "acanfora": 3,
    "acanio": 1,
    "acanoide": 1,
    "acansa": 1,
    "acanthaclisinae": 1,
    "acanthadactyloide": 1,
    "acanthaecite": 1,
    "acanthalutere": 3,
    "acanthamoeba": 3,
    "acanthaspi": 8,
    "acanthaster": 7,
    "acanthasteridae": 1,
    "acanthe": 8,
    "acanthemblemaria": 1,
    "acanthephyridae": 1,
    "acanthesthe": 3,
    "acanthi": 1,
    "acanthian": 1,
    "acanthicus": 1,
    "acanthidop": 1,
    "acanthina": 1,
    "acanthinite": 1,
    "acanthite": 6,
    "acanthizidae": 46,
    "acanthobothroide": 1,
    "acanthocephalan": 2,
    "acanthocephaloide": 1,
    "acanthoceratidae": 2,
    "acanthoceratoidea": 4,
    "acanthochely": 3,
    "acanthochelys": 1,
    "acanthochiroide": 3,
    "acanthochitonidae": 17,
    "acanthocladus": 1,
    "acanthoclymediidae": 1,
    "acanthocotylidae": 1,
    "acanthocyclop": 1,
    "acanthocyte": 4,
    "acanthode": 5,
    "acanthodere": 6,
    "acanthodica": 2,
    "acanthodrilidae": 2,
    "acanthoecidae": 1,
    "acanthogalathea": 1,
    "acanthogammaridae": 1,
    "acanthoid": 1,
    "acantholepi": 2,
    "acantholimon\",intersperse": 1,
    "acanthomintha": 1,
    "acanthomorph": 1,
    "acanthopelma": 1,
    "acanthophila": 1,
    "acanthophoenix": 2,
    "acanthopholidae": 3,
    "acanthopholididae": 2,
    "acanthopholis": 22,
    "acanthopi": 1,
    "acanthoproctus": 2,
    "acanthorhodeus": 1,
    "acanthos": 1,
    "acanthosomatidae": 4,
    "acanthostephe": 1,
    "acanthostomatop": 2,
    "acanthotrema": 2,
    "acanthoxyla": 3,
    "acanthuridae": 1,
    "acanthus": 2,
    "acantilados": 2,
    "acantur": 1,
    "acanya": 1,
    "acao": 2,
    "acapaculco": 1,
    "acapella": 2,
    "acapetlahuaya": 6,
    "acapnos": 1,
    "acapocalypse": 1,
    "acappella": 6,
    "acaps)in": 1,
    "acapte": 1,
    "acapulco": 146,
    "acapulco\".three": 1,
    "acar": 4,
    "acarah\u00fa": 1,
    "acaraki": 2,
    "acarapi": 14,
    "acaray": 9,
    "acarbose": 9,
    "acardiac": 1,
    "acare": 1,
    "acari": 3,
    "acariasi": 1,
    "acaricia": 3,
    "acaricide": 1,
    "acaricome": 2,
    "acarigua": 1,
    "acarina": 1,
    "acarine": 1,
    "acarioide": 1,
    "acarnan": 1,
    "acarnanian": 2,
    "acaro": 2,
    "acaroceratidae": 1,
    "acarode": 1,
    "acaroid": 1,
    "acarpicus": 1,
    "acarsaid": 1,
    "acartophthalmidae": 1,
    "acaryas": 1,
    "acar\u00ed": 2,
    "acasaguastl\u00e1n": 1,
    "acasiete": 2,
    "acason": 1,
    "acasr": 2,
    "acass": 2,
    "acasta": 7,
    "acaster": 5,
    "acastidae": 1,
    "acastoidea": 2,
    "acas\u0103": 8,
    "acat": 3,
    "acataer": 1,
    "acate": 3,
    "acatenango": 2,
    "acathistus": 1,
    "acatist": 1,
    "acatitla": 13,
    "acatlan": 1,
    "acatl\u00e1n": 8,
    "acatos": 1,
    "acatzingo": 2,
    "acat\u00e9": 8,
    "acauire": 1,
    "acaule": 1,
    "acaulis": 1,
    "acay": 3,
    "acaymo": 1,
    "acb": 1,
    "acb-1s": 1,
    "acb48": 1,
    "acbb": 18,
    "acc": 884,
    "acc)-gain": 8,
    "acc)-gaine": 3,
    "acc-15": 3,
    "acca": 5,
    "accade": 1,
    "accademia": 21,
    "accaime": 2,
    "accalaime": 2,
    "accalime": 2,
    "accambray": 5,
    "accamma": 1,
    "accapte": 1,
    "accardo": 5,
    "accarezza": 3,
    "accarospora": 1,
    "accasione": 2,
    "accaso": 1,
    "accate": 1,
    "accatione": 2,
    "accatti": 1,
    "accavitti": 1,
    "accbank": 3,
    "accc": 2,
    "acccede": 1,
    "accclaime": 1,
    "acccomdate": 1,
    "acccommodate": 1,
    "acccomodate": 2,
    "acccorde": 3,
    "acccredite": 1,
    "acccrete": 1,
    "acccuse": 1,
    "acccustome": 1,
    "acce": 1,
    "accecpte": 3,
    "accede": 3862,
    "accedemia": 1,
    "acceden": 8,
    "accedit": 1,
    "accedite": 2,
    "acceede": 4,
    "acceepte": 1,
    "accel": 11,
    "accela": 1,
    "accelaor": 1,
    "accelarate": 1,
    "accelare": 1,
    "acceleate": 1,
    "accelecerate": 1,
    "accelecharger": 1,
    "accelelerate": 1,
    "acceleo": 10,
    "accelerandi": 5,
    "accelerat[e": 1,
    "accelerate": 24828,
    "accelerated": 1,
    "acceleration": 5,
    "acceleration(target": 1,
    "acceleration*mass": 1,
    "accelerationsupprikne": 1,
    "accelerator": 32,
    "accelero": 4,
    "accelerometer": 1,
    "accelerrate": 1,
    "acceleterate": 1,
    "acceleware": 12,
    "accelgor": 1,
    "accelink": 1,
    "accelis": 1,
    "accell": 1,
    "accelleran": 1,
    "accellerate": 3,
    "accelop": 1,
    "accelorate": 1,
    "accelr8": 1,
    "accelry": 4,
    "accelrys": 2,
    "accelx": 1,
    "accendatur": 1,
    "accende": 1,
    "accendi": 3,
    "accent": 2290,
    "accenti": 2,
    "accentium": 1,
    "accentor": 1,
    "accentor\"-clas": 1,
    "accentualize": 1,
    "accentuat[": 1,
    "accentuate": 2954,
    "accentuation": 1,
    "accenture": 1,
    "acceot": 1,
    "acceote": 3,
    "accep": 2,
    "accepe": 1,
    "accepppte": 2,
    "acceppt": 1,
    "acceppte": 1,
    "accept": 242623,
    "accept;for": 1,
    "accept[e": 1,
    "accepta": 2,
    "acceptable": 2,
    "acceptable,\u2014in": 1,
    "acceptan": 1,
    "acceptance": 159,
    "acceptasne": 1,
    "acceptate": 1,
    "accepte": 3,
    "accepted.<ref": 1,
    "accepted.compil": 1,
    "acceptedbee": 1,
    "acceptede": 1,
    "accepted\u2014\"pertaine": 1,
    "acceptee": 1,
    "accepter": 1,
    "acceptol": 1,
    "acceptor": 61,
    "acceptor</ce": 1,
    "acceptr": 1,
    "accepts": 4,
    "acceptsb": 1,
    "accerciser": 1,
    "accertaine": 1,
    "accerte": 1,
    "accese": 3,
    "accesi": 2,
    "acceso": 10,
    "accesorize": 1,
    "access": 51661,
    "access.1": 11,
    "access32": 1,
    "access[e": 1,
    "accesscompute": 10,
    "accessdate": 3,
    "accesses": 1,
    "accessholde": 2,
    "accessibility": 2,
    "accessibilty": 1,
    "accessible": 22,
    "accession": 184,
    "accesskenya": 1,
    "accessoire": 1,
    "accessori": 1,
    "accessorie": 4,
    "accessorise": 35,
    "accessorize": 149,
    "accessunit": 1,
    "accessway": 1,
    "access\uff09(becom": 1,
    "access\uff1atake": 1,
    "accetturo": 7,
    "accgq": 1,
    "acchalgach": 1,
    "acchieve": 3,
    "acchive": 1,
    "acchuta": 1,
    "acchutanand": 1,
    "acciaiere": 1,
    "acciaierie": 2,
    "acciaioli": 29,
    "acciajuoli": 6,
    "acciani": 1,
    "acciarello": 1,
    "accide": 1,
    "accident": 8,
    "accident.distraught": 1,
    "accidental": 1,
    "accidental.accorde": 1,
    "accidentallinke": 1,
    "accidentallyhit": 1,
    "accidente": 8,
    "accident\u00e9s": 2,
    "accidie": 1,
    "accie": 3,
    "acciona": 9,
    "accione": 1,
    "acciorde": 1,
    "accipatridae": 1,
    "acciperet": 1,
    "accipien": 1,
    "accipite": 3,
    "accipitridae": 455,
    "accipitriforme": 3,
    "accipitrinae": 1,
    "accipitur": 1,
    "acciptriforme": 1,
    "accirad": 1,
    "accirde": 1,
    "acciughe": 2,
    "accius": 1,
    "acci\u00f2": 2,
    "acci\u00f3": 1,
    "acci\u00f3n": 81,
    "accjc": 46,
    "accknowledge": 1,
    "acclaim": 23189,
    "acclaimed": 1,
    "acclaimme": 1,
    "acclamaid": 1,
    "acclamation": 1,
    "acclame": 1,
    "acclamie": 3,
    "acclamine": 1,
    "acclaro": 1,
    "acclerate": 12,
    "accliame": 2,
    "acclimate": 592,
    "acclimatise": 186,
    "acclimatize": 214,
    "acclimatized": 1,
    "acclive": 1,
    "acclom": 1,
    "acclompish": 1,
    "accmulate": 1,
    "acco": 2,
    "accoarde": 1,
    "accoce": 1,
    "accoceberry": 1,
    "accociate": 7,
    "accode": 5,
    "accodre": 1,
    "accoede": 1,
    "accoerde": 1,
    "accokeek": 5,
    "accolade": 167,
    "accolate": 1,
    "accolc": 1,
    "accolllplish": 1,
    "accomack": 2,
    "accomade": 1,
    "accomandate": 1,
    "accomanie": 1,
    "accomanye": 1,
    "accomapany": 1,
    "accomapanye": 1,
    "accomapnie": 1,
    "accomazzo": 1,
    "accomidate": 4,
    "accominticus": 1,
    "accommanye": 1,
    "accommdate": 1,
    "accommedate": 1,
    "accommodate": 49372,
    "accommodates": 2,
    "accommodation": 13,
    "accommodation.estimat": 1,
    "accommodationinclude": 1,
    "accommodative": 1,
    "accommodiate": 2,
    "accommpanie": 1,
    "accommplish": 1,
    "accomnpanie": 1,
    "accomnpie": 1,
    "accomoate": 1,
    "accomodata": 1,
    "accomodate": 11,
    "accomododate": 1,
    "accomomdate": 1,
    "accomonadate": 1,
    "accomondate": 2,
    "accomopanie": 1,
    "accomotate": 1,
    "accomp'ny": 6,
    "accompagnatori": 1,
    "accompagne": 2,
    "accompagnie": 4,
    "accompagn\u00e9e": 3,
    "accompaigne": 2,
    "accompaine": 8,
    "accompamie": 1,
    "accompane": 1,
    "accompanie": 1,
    "accompaniment": 2,
    "accompanine": 1,
    "accompanist": 6,
    "accompaniye": 2,
    "accompannye": 1,
    "accompany": 115830,
    "accompany[": 1,
    "accompanyig": 2,
    "accompase": 1,
    "accompass": 1,
    "accompayine": 1,
    "accompie": 6,
    "accompinie": 1,
    "accompione": 1,
    "accompishe": 1,
    "accomplanie": 1,
    "accomplice": 4,
    "accomplicesencourage": 1,
    "accomplish": 36045,
    "accomplish.technically": 1,
    "accomplish[e": 1,
    "accomplishmainly": 1,
    "accomplishment": 12,
    "accomplishment)-wa": 1,
    "accomplishments2001-secur": 1,
    "accomplishthis": 1,
    "accompljsh": 1,
    "accompllshe": 1,
    "accompnie": 1,
    "accompnye": 1,
    "accompolish": 1,
    "accompolishe": 1,
    "accomponaie": 1,
    "accompong": 3,
    "accomponie": 1,
    "accomppanye": 1,
    "accompsett": 3,
    "accompt": 1,
    "accompte": 2,
    "accompunie": 1,
    "accompye": 4,
    "acconci\u00f2": 1,
    "accoorde": 3,
    "accoplishe": 1,
    "accopmanie": 2,
    "accor": 6,
    "accoramboni": 1,
    "accord": 697992,
    "accord'n": 1,
    "accordance": 2,
    "accorde": 1,
    "accordent": 2,
    "accordeon": 1,
    "accordge": 1,
    "accordide": 1,
    "accordie": 1,
    "accordign": 1,
    "accordin": 4,
    "accordind": 2,
    "accordine": 1,
    "accordinge": 1,
    "accordinglie": 1,
    "accordio": 1,
    "accordion": 1,
    "accordion\"\u2014coine": 1,
    "accordione": 6,
    "accordionist": 21,
    "accordne": 2,
    "accordo": 1,
    "accord\u00e1": 1,
    "accord\u00e9": 1,
    "accord\u00e9oniste": 1,
    "accore": 1,
    "accorfe": 1,
    "accorge": 1,
    "accoride": 8,
    "accormpanie": 1,
    "accorrano": 1,
    "accorrde": 2,
    "accorse": 2,
    "accorsi": 3,
    "accorta": 1,
    "accortde": 1,
    "accoss": 1,
    "accost": 1072,
    "accostiai": 1,
    "accostome": 1,
    "accotick": 1,
    "accotink": 13,
    "accouchement": 1,
    "accoucheur": 1,
    "accouch\u00e9es": 1,
    "accoule": 1,
    "accoul\u00e9": 1,
    "accounce": 22,
    "accounde": 2,
    "accoune": 2,
    "accounge": 1,
    "account": 48436,
    "account.\u00b6": 1,
    "account[e": 4,
    "account].": 1,
    "accountable": 4,
    "accountancy": 1,
    "accountant": 33,
    "accountante": 1,
    "accountedge": 1,
    "accountholder": 1,
    "accounting)\u2014us": 1,
    "accountingexplaine": 1,
    "accountre": 1,
    "accounts": 1,
    "accour": 1,
    "accourde": 8,
    "accoure": 2,
    "accoustome": 2,
    "accouter": 11,
    "accoutre": 14,
    "accoutrement": 1,
    "accp": 1,
    "accpepte": 1,
    "accpet": 1,
    "accpete": 6,
    "accpmanie": 1,
    "accqire": 2,
    "accque": 1,
    "accquire": 6,
    "accra": 242,
    "accra.before": 1,
    "accrde": 2,
    "accrecente": 1,
    "accredate": 1,
    "accreddite": 2,
    "accrede": 2,
    "accrediate": 12,
    "accredicte": 1,
    "accredidate": 1,
    "accredit": 23445,
    "accreditade": 1,
    "accreditation": 2,
    "accredite": 2,
    "accreditie": 1,
    "accreditor": 1,
    "accreditte": 1,
    "accredo": 1,
    "accredte": 2,
    "accredtitate": 1,
    "accrescendi": 8,
    "accrescent": 1,
    "accrete": 713,
    "accretion": 1,
    "accretionary": 1,
    "accretitate": 1,
    "accrewe": 1,
    "accridate": 1,
    "accrington": 10,
    "accroache": 2,
    "accroche": 1,
    "accroire": 1,
    "accrue": 4001,
    "accr\u00e9dit\u00e9s": 3,
    "accs": 1,
    "accsq": 1,
    "acct": 1,
    "acctache": 1,
    "accu": 3,
    "accucast": 1,
    "accuccrack": 1,
    "accucharge": 1,
    "accuculate": 1,
    "accudraw": 1,
    "accue": 1,
    "accuform": 1,
    "accugroove": 1,
    "accuire": 5,
    "acculate": 1,
    "acculminate": 1,
    "acculturate": 273,
    "acculture": 4,
    "acculturize": 2,
    "acculumate": 1,
    "accum": 1,
    "accumalate": 4,
    "accumben": 16,
    "accumelate": 1,
    "accumilate": 8,
    "accumlate": 20,
    "accumluate": 2,
    "accummulate": 3,
    "accumoli": 3,
    "accumualte": 2,
    "accumuate": 2,
    "accumulae": 1,
    "accumulatd": 2,
    "accumulate": 25699,
    "accumulateur": 1,
    "accumulation": 2,
    "accumulation(accelerate": 1,
    "accumulative": 2,
    "accumulator": 5,
    "accumulete": 1,
    "accumulte": 1,
    "accupie": 4,
    "accupye": 1,
    "accuracie": 2,
    "accuracy": 19,
    "accurate": 34,
    "accurate.propose": 1,
    "accurately.donald": 1,
    "accuratior": 1,
    "accuratley": 1,
    "accuray": 2,
    "accure": 1,
    "accuride": 3,
    "accurise": 4,
    "accurize": 40,
    "accurse": 249,
    "accursi": 1,
    "accursio": 3,
    "accus[": 1,
    "accus[e": 1,
    "accusate": 2,
    "accusation": 3,
    "accusative": 16,
    "accusatur": 1,
    "accuscore": 1,
    "accusd": 1,
    "accuse": 100276,
    "accusese": 1,
    "accushift": 1,
    "accusoft": 1,
    "accusse": 2,
    "accussit": 1,
    "accuste": 1,
    "accustom": 1374,
    "accustomate": 1,
    "accustomise": 1,
    "accustomize": 2,
    "accustomme": 1,
    "accus\u00e9s": 1,
    "accute": 1,
    "accutech": 2,
    "accutrim": 1,
    "accuvest": 1,
    "accuvote": 1,
    "accuze": 1,
    "accverify": 1,
    "acc\u00e9d\u00e9": 1,
    "acc\u00fcse": 28,
    "acd": 56,
    "acd+ega": 1,
    "acd8": 1,
    "acda": 4,
    "acdamy": 1,
    "acdelco": 1,
    "acdep": 1,
    "acdf": 3,
    "acdsee": 3,
    "ace": 1048,
    "ace(advanc": 1,
    "ace-1s": 1,
    "ace-3-k": 2,
    "ace-5-k": 1,
    "aceast\u0103": 1,
    "aceaxe": 1,
    "aceb": 1,
    "acebedo": 1,
    "acebuche": 1,
    "acecainide": 5,
    "acecas": 1,
    "aceclofenac": 1,
    "acede": 6,
    "acedemica": 1,
    "acedmy": 1,
    "acedo": 3,
    "acee": 3,
    "aceed": 1,
    "aceede": 1,
    "aceeeo": 1,
    "aceess": 1,
    "acef": 2,
    "aceglutamide": 1,
    "aceh": 18,
    "acehnese": 3,
    "acei": 1,
    "aceite": 1,
    "aceitera": 2,
    "acela": 3,
    "acelec": 1,
    "acelino": 2,
    "acell": 3,
    "acellularize": 1,
    "acelp": 3,
    "acem": 5,
    "acembe": 1,
    "acemoglu": 1,
    "acen": 2,
    "acenchere": 2,
    "acenda": 4,
    "acende": 1,
    "acenden": 1,
    "acenos": 1,
    "acentere": 1,
    "acento": 3,
    "acentropinae": 2,
    "aceo": 3,
    "acephali": 1,
    "acephalite": 1,
    "acephate": 10,
    "acept": 1,
    "acepta": 2,
    "acepte": 2,
    "acequia": 1,
    "acer": 10,
    "aceratheriinae": 3,
    "aceratheriini": 2,
    "acerba": 2,
    "acerbate": 16,
    "acerbi": 1,
    "acerbic": 23,
    "acerbo": 36,
    "acerca": 1,
    "acercate": 1,
    "acerc\u00e1ndose": 1,
    "acere": 1,
    "acerentomidae": 1,
    "acerenza": 1,
    "acergy": 2,
    "acernaspi": 2,
    "acero": 5,
    "acerrae": 1,
    "acerronius": 1,
    "acerta": 1,
    "acertaine": 1,
    "acervorum": 1,
    "acervularia": 2,
    "acervuli": 4,
    "aceso": 10,
    "aceste": 3,
    "acestui": 3,
    "acesulfame": 2,
    "acesur": 1,
    "acet": 3,
    "acetabula\"\u2014alongside": 1,
    "acetabulae": 1,
    "acetabulum": 7,
    "acetade": 1,
    "acetadote": 1,
    "acetal": 1,
    "acetalate": 11,
    "acetaldehyde": 45,
    "acetamide": 2,
    "acetamido": 3,
    "acetamidolyticum": 1,
    "acetaminophen": 6,
    "acetaprapionate": 1,
    "acetasol": 1,
    "acetate": 996,
    "acetatelyase": 1,
    "acetazolamide": 3,
    "acete": 4,
    "acetessigester": 1,
    "acetify": 1,
    "acetildenafil": 1,
    "acetlyate": 1,
    "aceto": 1,
    "acetoacetate": 69,
    "acetoacetylate": 2,
    "acetobacteroide": 1,
    "acetogen": 1,
    "acetohydroxamic": 1,
    "acetoin": 2,
    "acetol": 1,
    "acetolactate": 2,
    "acetone": 33,
    "acetonedicarboxylate": 1,
    "acetoneiso": 4,
    "acetonitrile": 1,
    "acetophenolate": 1,
    "acetophenone": 9,
    "acetoxylate": 1,
    "acetre": 1,
    "acetropi": 2,
    "acettheobromine": 1,
    "acetum\",meane": 1,
    "acetyl": 1,
    "acetyl-1-d": 2,
    "acetylacetate": 1,
    "acetylacetonate": 7,
    "acetylacetone": 2,
    "acetylase": 1,
    "acetylaspartate": 5,
    "acetylate": 314,
    "acetylchito": 1,
    "acetylcholine": 51,
    "acetylcholinesterase": 9,
    "acetylcoenzyme": 2,
    "acetylene": 58,
    "acetylenedicarboxylate": 3,
    "acetylenediolate": 1,
    "acetylfentanyl": 2,
    "acetylferrocene": 3,
    "acetylgalactosaminyltransferase": 1,
    "acetylglycinamide": 1,
    "acetylhydrolase": 2,
    "acetylide": 6,
    "acetyllysine": 1,
    "acetylmannosamine-6-p": 1,
    "acetylmethylcarbinol": 1,
    "acetylmuramoyl": 49,
    "acetylneuraminic-9-p": 1,
    "acetylome": 1,
    "acetyltransferase": 35,
    "acetyltriiodothyronine": 1,
    "aceve": 16,
    "aceveda": 16,
    "acevedo": 45,
    "acevpn": 1,
    "acex": 1,
    "acey": 18,
    "ace\u00f1a": 2,
    "acf": 4,
    "acf2": 2,
    "acfcdn": 1,
    "acfi": 3,
    "acfid": 2,
    "acfre": 30,
    "acg": 9,
    "acga": 1,
    "acgc": 2,
    "acge": 1,
    "acgih": 14,
    "acgor": 1,
    "ach": 236,
    "ach-30": 2,
    "ach/4": 1,
    "ach4": 1,
    "ach[e": 1,
    "acha": 11,
    "acha)in": 1,
    "achaan": 1,
    "achaaram": 1,
    "achab": 1,
    "achachicala": 1,
    "achacollo": 1,
    "achad": 5,
    "achada": 6,
    "achadh": 26,
    "achado": 1,
    "achadzhur": 1,
    "achaea": 108,
    "achaean": 16,
    "achaemene": 3,
    "achaemenid": 2,
    "achaemenide": 1,
    "achaetop": 1,
    "achaeus": 1,
    "achagua": 14,
    "achai": 5,
    "achaidh": 2,
    "achairn": 1,
    "achajau": 1,
    "achak": 5,
    "achakzai": 1,
    "achal": 2,
    "achala": 4,
    "achalda": 3,
    "achaleven": 1,
    "achalgarh": 2,
    "achalinu": 2,
    "achalla": 1,
    "achallay": 1,
    "achalm": 5,
    "achalpur": 1,
    "achalpuram": 1,
    "achamillai": 5,
    "achamma": 2,
    "achampet": 1,
    "achampong": 1,
    "achan": 6,
    "achanak": 2,
    "achanakamar": 2,
    "achanakmar": 6,
    "achanarraspi": 1,
    "achang": 1,
    "achanputhur": 1,
    "achaphubuil": 1,
    "achappa": 3,
    "achar": 45,
    "acharacle": 1,
    "acharacter": 1,
    "acharaj": 2,
    "acharapakkam": 1,
    "acharaya": 8,
    "achare": 1,
    "achariaceae": 1,
    "acharipara": 1,
    "acharisagmarti": 1,
    "acharius": 1,
    "acharnian": 1,
    "acharnil": 1,
    "acharnon": 3,
    "acharon": 2,
    "acharonim": 2,
    "acharya": 588,
    "acharyadevo": 1,
    "acharyaji": 2,
    "acharyan": 3,
    "acharyas": 1,
    "acharyasri": 2,
    "acharyya": 1,
    "achas": 2,
    "achasa": 1,
    "achate": 15,
    "achatina": 1,
    "achatinella": 4,
    "achatius": 1,
    "achatz": 1,
    "achavandra": 2,
    "achavanuntakul": 1,
    "achay": 1,
    "achaz": 1,
    "achbara": 1,
    "achbauer": 1,
    "achdiat": 9,
    "achdiocese": 1,
    "achdu't": 1,
    "ache": 813,
    "ache)-inhibite": 1,
    "acheave": 1,
    "achebe": 7,
    "acheek": 1,
    "acheen": 1,
    "achegektum": 1,
    "acheh": 5,
    "achehnese": 1,
    "acheilognathinae": 1,
    "acheive": 6,
    "achellam": 1,
    "achelley": 1,
    "acheloo": 5,
    "achemez": 5,
    "achen": 1,
    "achenbach": 15,
    "achene": 8,
    "acheng": 3,
    "achensee": 1,
    "acher": 3,
    "achere": 1,
    "acheret": 1,
    "acherfield": 1,
    "acherif": 1,
    "achernar": 1,
    "acheron": 8,
    "acherontia": 1,
    "acher\u00b4s": 1,
    "acher\u014d\u00efda": 1,
    "acheson": 7,
    "achete": 1,
    "acheulean": 2,
    "acheulian": 5,
    "acheve": 6,
    "acheville": 1,
    "achf": 1,
    "achgarve": 2,
    "achgeli": 15,
    "achgelis": 2,
    "achha": 1,
    "achham": 1,
    "achhar": 4,
    "achhe": 4,
    "achhi": 1,
    "achhut": 5,
    "achhutananda": 1,
    "achibake": 1,
    "achibolod": 1,
    "achichica": 1,
    "achieive": 1,
    "achielve": 1,
    "achiet": 20,
    "achiev[e": 1,
    "achieva": 3,
    "achievable": 1,
    "achievas": 2,
    "achieve": 223709,
    "achieve\".it": 1,
    "achieve\"<br>\"anchor": 1,
    "achieve\"it": 1,
    "achieve,\"<br": 1,
    "achieve.\"<ref": 1,
    "achieved": 1,
    "achieved.[suppli": 1,
    "achievedhi": 1,
    "achieveed": 2,
    "achievement": 22,
    "achiever": 5,
    "achievie": 6,
    "achieviee": 1,
    "achiewe": 1,
    "achiguate": 2,
    "achiheve": 1,
    "achiiever": 1,
    "achik": 2,
    "achika": 3,
    "achikata": 1,
    "achike": 1,
    "achikyay": 1,
    "achila": 1,
    "achilah": 1,
    "achileus": 1,
    "achilidae": 2,
    "achiliul": 1,
    "achill": 17,
    "achilla": 7,
    "achille": 105,
    "achilleo": 10,
    "achilleos": 1,
    "achillesh\u00e6len": 1,
    "achillesken": 1,
    "achilleus": 11,
    "achilli": 4,
    "achillius": 1,
    "achillo": 1,
    "achiltibuie": 2,
    "achim": 5,
    "achimas": 1,
    "achimota": 5,
    "achinos": 2,
    "achinov": 2,
    "achinsk": 2,
    "achint": 1,
    "achintraid": 2,
    "achiola": 1,
    "achiote": 7,
    "achiou": 1,
    "achira": 7,
    "achiri": 1,
    "achiridae": 1,
    "achirimbi": 4,
    "achita": 1,
    "achito": 1,
    "achiulf": 1,
    "achiutla": 1,
    "achiva": 1,
    "achive": 7,
    "achivie": 3,
    "achkar": 1,
    "achkhoy": 1,
    "achlada": 1,
    "achlade": 1,
    "achladea": 1,
    "achladokampo": 1,
    "achlann": 2,
    "achleiten": 2,
    "achlidon": 1,
    "achlow": 1,
    "achly": 5,
    "achlya": 1,
    "achlyode": 2,
    "achmad": 2,
    "achmann": 1,
    "achmat": 8,
    "achmatowicz": 1,
    "achme": 223,
    "achmet": 5,
    "achmode": 2,
    "achna": 152,
    "achnacarry": 3,
    "achnacloich": 1,
    "achnacroish": 1,
    "achnagart": 2,
    "achnanthe": 1,
    "achnashean": 1,
    "achner": 1,
    "achnias": 1,
    "achnidarroch": 1,
    "achnode": 1,
    "acho": 3,
    "achoeve": 1,
    "achoic": 1,
    "acholeplasma": 8,
    "acholi": 2,
    "acholonu": 1,
    "achomawi": 1,
    "achon": 1,
    "achondrite": 1,
    "achoo": 2,
    "achootty": 1,
    "achore": 4,
    "achorn": 1,
    "achot": 2,
    "achouria": 1,
    "achozen": 1,
    "achpateuny": 1,
    "achr": 2,
    "achrafiye": 1,
    "achraspi": 1,
    "achray": 1,
    "achrekar": 13,
    "achromatias": 1,
    "achromaticum": 1,
    "achromatise": 1,
    "achromatize": 3,
    "achromic": 1,
    "achron": 1,
    "achsah": 28,
    "achse": 2,
    "achsen": 8,
    "achseten": 2,
    "achsinne": 1,
    "achsspach": 1,
    "achstetten": 1,
    "acht": 1,
    "achtbr\u00fccken": 1,
    "achte": 16,
    "achtelsbach": 2,
    "achten": 13,
    "achtenberg": 1,
    "achter": 3,
    "achterbahn-128/80": 1,
    "achterberg": 11,
    "achterbroek": 1,
    "achterdam": 1,
    "achterhoek": 4,
    "achterlatend": 1,
    "achterluyten": 1,
    "achterste": 1,
    "achteve": 1,
    "achtkarspelen": 1,
    "achtland": 1,
    "achtschelle": 2,
    "achtstundentag": 1,
    "achttienhoven": 11,
    "achtunge": 1,
    "achtypito": 1,
    "achtzehnten": 2,
    "acht\u00e9": 1,
    "achu": 4,
    "achualtepec": 1,
    "achub": 1,
    "achudananthan": 1,
    "achuden": 1,
    "achuete": 1,
    "achugba": 1,
    "achugbu": 1,
    "achugi": 2,
    "achulike": 3,
    "achunni": 1,
    "achusha": 1,
    "achut": 2,
    "achuta": 5,
    "achutan": 1,
    "achutappa": 5,
    "achutapuram": 1,
    "achutha": 1,
    "achuthanandan": 3,
    "achuthananthan": 1,
    "achuthankutty": 4,
    "achuthappa": 15,
    "achutrao": 1,
    "achutupo": 2,
    "achuzie": 14,
    "achv": 4,
    "achw\u1eb9d\u1eb9w\u1ecd": 1,
    "achy": 3,
    "achyranthe": 8,
    "achyrode": 1,
    "achyut": 2,
    "achyuta": 2,
    "achyutanand": 1,
    "achyuthappa": 1,
    "achziv": 1,
    "ach\u00f3n": 1,
    "aciachne": 2,
    "acibadem": 3,
    "acicl": 1,
    "aciclovir": 2,
    "aciculana": 1,
    "aciculare": 1,
    "aciculata": 2,
    "aciculate": 1,
    "acid": 183,
    "acid(cause": 1,
    "acid),isolate": 1,
    "acid)-stabilize": 1,
    "acid.<ref": 1,
    "acid1": 1,
    "acidaspi": 2,
    "acidboy": 1,
    "acide": 1,
    "acidentaly": 1,
    "acidente": 4,
    "acidfie": 1,
    "acidi": 3,
    "acidic": 9,
    "acidicize": 1,
    "acidify": 316,
    "acidiscus": 1,
    "acidize": 3,
    "acidjazze": 4,
    "acidless": 1,
    "acido": 2,
    "acidode": 1,
    "acidogen": 1,
    "acidolysis": 1,
    "acidophilic": 1,
    "acidophobe": 1,
    "acidophyte": 1,
    "acidosi": 1,
    "acidulam": 1,
    "acidulate": 15,
    "acidusa": 1,
    "acie": 33,
    "aciee": 1,
    "acieed": 3,
    "acieee": 1,
    "acierno": 1,
    "aciertan": 1,
    "acieve": 1,
    "acifluorfen": 1,
    "aciia": 1,
    "acilepi": 3,
    "acilia": 1,
    "acilius": 1,
    "acime": 2,
    "acinacifolia": 1,
    "acinar": 1,
    "acinetoide": 1,
    "acino": 1,
    "acinonychin": 1,
    "acinos": 4,
    "acinteyya": 1,
    "acioaiei": 1,
    "acioly": 1,
    "acip": 3,
    "acipenseridae": 6,
    "acipha": 1,
    "acir": 3,
    "aciravati": 1,
    "acircius": 1,
    "acireale": 5,
    "acirsa": 5,
    "acis": 29,
    "acisca": 1,
    "aciss": 2,
    "acit": 4,
    "acitavte": 1,
    "acito": 24,
    "aciu": 1,
    "acius": 1,
    "acivate": 1,
    "acivist": 1,
    "acjc": 82,
    "acjr": 1,
    "acjs": 1,
    "ack": 34,
    "ack)-bas": 1,
    "ackal": 5,
    "ackama": 1,
    "ackar": 4,
    "acke": 10,
    "ackee": 6,
    "acken": 5,
    "ackenhausen": 5,
    "acker": 1,
    "ackeren": 1,
    "ackergill": 1,
    "ackeringae": 1,
    "ackerl": 1,
    "ackerland": 2,
    "ackerley": 7,
    "ackerman": 53,
    "ackermann": 369,
    "ackerson": 1,
    "ackerstra\u00dfe": 1,
    "ackett": 1,
    "ackham": 1,
    "acki": 1,
    "ackig\u00f6z": 1,
    "ackim": 9,
    "ackin": 1,
    "ackinckeshacky": 2,
    "ackiss": 1,
    "acklam": 7,
    "ackland": 10,
    "ackle": 12,
    "acklen": 39,
    "ackley": 4,
    "acklin": 10,
    "acklowedge": 1,
    "acklyn": 1,
    "ackman": 5,
    "acknaulege": 1,
    "acknkowledge": 1,
    "acknlowledge": 2,
    "acknolwedge": 1,
    "acknowldege": 1,
    "acknowle": 1,
    "acknowlede": 3,
    "acknowledge": 53727,
    "acknowledgede": 2,
    "acknowledgement": 3,
    "acknowledgeth": 3,
    "acknowledgment": 10,
    "acknowledhe": 1,
    "acknowlege": 3,
    "acknowlige": 1,
    "acknowlodge": 1,
    "acknyll": 1,
    "acko": 1,
    "ackoff": 2,
    "ackolade": 1,
    "ackoloege": 1,
    "ackonowledge": 2,
    "ackownledge": 1,
    "ackre": 1,
    "ackremann": 1,
    "ackrill": 1,
    "ackt\u00e9": 2,
    "ackumulatorfabriken": 1,
    "ackwicken": 1,
    "ackworth": 4,
    "acky": 1,
    "ackzo": 1,
    "acl": 26,
    "acl2": 2,
    "aclab": 1,
    "aclacinomycin": 2,
    "aclaime": 4,
    "aclamando": 1,
    "aclan": 2,
    "aclare": 3,
    "aclasta": 1,
    "aclave": 1,
    "acle": 21,
    "acleda": 2,
    "acleisanthe": 5,
    "acleistoceratidae": 1,
    "acleistorhinidae": 2,
    "acli": 1,
    "aclimatise": 2,
    "aclip": 2,
    "aclj": 1,
    "acllaime": 1,
    "aclo": 1,
    "acls": 2,
    "aclt": 1,
    "aclu": 18,
    "acl\u00e0": 2,
    "acm": 178,
    "acm-14": 1,
    "acm-15": 1,
    "acma": 6,
    "acmad": 1,
    "acmaeop": 2,
    "acmaeopsoide": 2,
    "acme": 77,
    "acmecetca": 2,
    "acmegeddon": 2,
    "acmenae": 2,
    "acmenoide": 2,
    "acmetonia": 2,
    "acmetropolis": 3,
    "acmg": 4,
    "acmi": 2,
    "acmm": 1,
    "acmnp": 1,
    "acmophylloide": 1,
    "acmotemnus": 1,
    "acmp": 3,
    "acmpag": 1,
    "acmrs": 1,
    "acms": 9,
    "acmss": 1,
    "acmt": 1,
    "acmulate": 1,
    "acn": 7,
    "acna": 29,
    "acnd": 5,
    "acne": 4,
    "acnehead": 1,
    "acneiform": 2,
    "acnetin": 1,
    "acnielsen": 17,
    "acnologia": 5,
    "acnonio": 1,
    "acnowlege": 1,
    "acnp": 1,
    "acnulox": 1,
    "aco": 11,
    "aco)-homologate": 1,
    "aco)phase": 1,
    "acoa": 9,
    "acoas": 1,
    "acocercop": 1,
    "acochlidea": 1,
    "acochlidiacea": 1,
    "acochlidiidae": 8,
    "acock": 1,
    "acocks": 1,
    "acoe": 1,
    "acoelorrhaphe": 1,
    "acoete": 8,
    "acoeteswa": 1,
    "acof": 1,
    "acog": 4,
    "acoite": 1,
    "acol": 4,
    "acolastode": 1,
    "acolhuacan": 1,
    "acolitan": 1,
    "acollate": 1,
    "acolmiztli": 1,
    "acolpode": 1,
    "acolytate": 1,
    "acolyte": 29,
    "acoma": 7,
    "acomb": 6,
    "acombine": 1,
    "acome": 1,
    "acometida": 1,
    "acommpagne": 1,
    "acommpanie": 1,
    "acommpanye": 1,
    "acompagnie": 1,
    "acompanianie": 1,
    "acompanie": 3,
    "acompanye": 2,
    "acompa\u00f1a": 1,
    "acomys": 1,
    "acon": 3,
    "aconcagua": 27,
    "aconcio": 1,
    "acondicionate": 1,
    "aconeceratinae": 1,
    "aconet": 1,
    "aconflicte": 1,
    "aconia": 3,
    "aconibe": 1,
    "aconit": 1,
    "aconitase": 1,
    "aconite": 1,
    "aconitum": 34,
    "acono": 1,
    "aconogonon": 1,
    "aconsejaba": 1,
    "acontece": 3,
    "aconteceu": 2,
    "acontecimiento": 2,
    "acontias": 3,
    "acontiinae": 1,
    "acontinae": 2,
    "acontribute": 1,
    "acookto": 2,
    "acoompanie": 4,
    "acoomplishe": 1,
    "acoorde": 7,
    "acoounte": 2,
    "acop": 1,
    "acopampa": 1,
    "acopilco": 1,
    "acor": 4,
    "acorah": 2,
    "acordar\u00e1": 4,
    "acordde": 1,
    "acorde": 10,
    "acore": 14,
    "acoreanos": 1,
    "acorn": 189,
    "acorna": 2,
    "acornbury": 1,
    "acorne": 10,
    "acornhoek": 5,
    "acorns.*2": 1,
    "acornshell": 1,
    "acoroase": 1,
    "acorrde": 3,
    "acorss": 1,
    "acorus": 1,
    "acosmerycoide": 1,
    "acoso": 1,
    "acoss": 3,
    "acosta": 24,
    "acosta]canonize": 1,
    "acosterle": 1,
    "acostumat": 1,
    "acostumbrado": 2,
    "acostumbrados": 1,
    "acostumbran": 1,
    "acostumbraste": 4,
    "acostumbr\u00e9": 1,
    "acost\u00e9": 1,
    "acotiamide": 1,
    "acoua": 2,
    "acoumplido": 1,
    "acounte": 1,
    "acourde": 2,
    "acousmatize": 2,
    "acoust": 4,
    "acoustic": 1,
    "acoustician": 1,
    "acousticnakedladyland\"produc": 1,
    "acoustico": 2,
    "acousticsmart": 1,
    "acoustifie": 6,
    "acoustiguide": 2,
    "acovenoside": 1,
    "acoxpa": 2,
    "acozac": 3,
    "acozma": 1,
    "acp": 218,
    "acp(advanc": 1,
    "acp131(f": 1,
    "acpa": 17,
    "acpb": 1,
    "acped": 2,
    "acpica": 1,
    "acpm": 2,
    "acpmmc": 1,
    "acpo": 67,
    "acqainte": 2,
    "acqhire": 1,
    "acqiore": 2,
    "acqitte": 1,
    "acql": 2,
    "acqtc": 2,
    "acqua": 4,
    "acquacade": 1,
    "acquackanonk": 1,
    "acquaforte": 1,
    "acquah": 2,
    "acquain": 1,
    "acquaint": 8834,
    "acquaintace": 1,
    "acquaintaine": 1,
    "acquaintance": 20,
    "acquaintante": 2,
    "acqualagna": 2,
    "acquamela": 1,
    "acquanegra": 14,
    "acquaninte": 1,
    "acquant": 1,
    "acquante": 1,
    "acquarellisti": 1,
    "acquaro": 5,
    "acquarossa": 1,
    "acquasanta": 3,
    "acquaviva": 4,
    "acquaynte": 2,
    "acqudate": 1,
    "acqueforti": 1,
    "acquente": 1,
    "acquesce": 1,
    "acquest": 1,
    "acqui": 2,
    "acquie": 2,
    "acquiece": 2,
    "acquiere": 12,
    "acquiesce": 1548,
    "acquiescence": 13,
    "acquiescent": 1,
    "acquiese": 4,
    "acquihire": 4,
    "acquilara": 2,
    "acquin": 2,
    "acquinatis": 1,
    "acquintate": 1,
    "acquinte": 6,
    "acquiore": 1,
    "acquip": 1,
    "acquir[": 1,
    "acquirable": 1,
    "acquire": 229031,
    "acquirede": 1,
    "acquirendi": 1,
    "acquirer": 3,
    "acquireth": 2,
    "acquiri": 1,
    "acquirido": 1,
    "acquirie": 2,
    "acquirng": 1,
    "acquirre": 4,
    "acquis": 2,
    "acquise": 3,
    "acquisione": 1,
    "acquisite": 3,
    "acquisition": 6,
    "acquisition.take": 1,
    "acquisitionco": 1,
    "acquisitione": 8,
    "acquisitiveness": 1,
    "acquisito": 2,
    "acquisource": 4,
    "acquisto": 4,
    "acquit": 12268,
    "acquit'\u2014and": 1,
    "acquitere": 1,
    "acquitt": 2,
    "acquittal": 1,
    "acqui\u0131tte": 1,
    "acqure": 2,
    "acqurie": 9,
    "acqurire": 2,
    "acqustraite": 1,
    "acr-9": 1,
    "acr3031": 1,
    "acr38": 2,
    "acra": 7,
    "acracio": 1,
    "acraea": 35,
    "acraeoide": 2,
    "acraephian": 1,
    "acrag": 1,
    "acraga": 19,
    "acraman": 6,
    "acrania": 1,
    "acraspi": 1,
    "acratode": 2,
    "acratopi": 1,
    "acratus": 1,
    "acrbp": 1,
    "acre": 935,
    "acreage": 10,
    "acreddite": 5,
    "acredita": 1,
    "acreditaci\u00f3n": 1,
    "acreditando": 1,
    "acreditare": 1,
    "acreditate": 4,
    "acredite": 9,
    "acredito": 2,
    "acree": 29,
    "acreedite": 1,
    "acreichthys": 1,
    "acreknowe": 1,
    "acremonium": 1,
    "acres)\u2014make": 1,
    "acrescente": 1,
    "acresdistribute": 1,
    "acresford": 1,
    "acretaliate": 1,
    "acretitate": 1,
    "acrhd": 1,
    "acrhelia": 1,
    "acri": 1,
    "acria": 2,
    "acrianos": 1,
    "acribe": 1,
    "acrid": 10,
    "acrida": 1,
    "acrididae": 12,
    "acrididea": 2,
    "acridine": 1,
    "acridotarsa": 2,
    "acridothere": 9,
    "acrim": 2,
    "acrime": 3,
    "acrin": 1,
    "acrisasap": 1,
    "acrise": 1,
    "acrisiccescen": 2,
    "acrisius": 3,
    "acristavus": 1,
    "acrita": 1,
    "acritarchs": 1,
    "acritilla": 1,
    "acritosu": 1,
    "acrivi\u021ba": 1,
    "acrivos": 2,
    "acrm": 3,
    "acro": 2,
    "acroamaticum": 1,
    "acroaspi": 1,
    "acrobacias": 2,
    "acrobat": 2,
    "acrobati": 1,
    "acrobatic": 2,
    "acrobatorni": 4,
    "acrobit": 9,
    "acroblep": 1,
    "acrobotry": 2,
    "acrob\u00e1tica": 1,
    "acrocallosal": 5,
    "acrocenote": 1,
    "acrocentric": 1,
    "acrocephalidae": 1,
    "acrocera": 1,
    "acrocercop": 1,
    "acroceridae": 8,
    "acrochordidae": 4,
    "acrochordonichthys": 4,
    "acrodasys": 1,
    "acrode": 1,
    "acrodea": 2,
    "acrodecte": 2,
    "acrodermatitis": 3,
    "acrodipsas": 1,
    "acrodyne": 1,
    "acroe": 1,
    "acrojana": 1,
    "acrolect": 10,
    "acrolein": 16,
    "acrolepi": 1,
    "acrolepia": 1,
    "acromantis": 1,
    "acrome": 1,
    "acromegaly": 3,
    "acron": 1,
    "acroni": 13,
    "acronius": 3,
    "acronix": 5,
    "acronoise": 2,
    "acronyctoide": 1,
    "acronym": 6,
    "acronyme": 19,
    "acronymize": 7,
    "acronyms": 2,
    "acroo": 1,
    "acropetal": 1,
    "acrophet": 1,
    "acrophobia": 2,
    "acropithecus": 1,
    "acropole": 1,
    "acropoli": 7,
    "acropolis": 2,
    "acropolite": 5,
    "acropolitis": 3,
    "acropora\"-eat": 1,
    "acropora\"-eate": 1,
    "acroporanus": 1,
    "acroporidae": 2,
    "acropyga": 1,
    "acroreite": 1,
    "acrosome": 11,
    "acrosport": 1,
    "across/": 1,
    "acrosse": 7,
    "acrosstrack": 1,
    "acrost": 2,
    "acroteria": 1,
    "acroteriobatus": 1,
    "acrotretoidea": 1,
    "acrow": 4,
    "acroyear": 1,
    "acrp30": 1,
    "acrredite": 2,
    "acrs": 3,
    "acrte": 1,
    "acrue": 1,
    "acruire": 2,
    "acrux": 1,
    "acrylamidate": 1,
    "acrylamide": 23,
    "acrylate": 12,
    "acrylaway": 1,
    "acrylic": 14,
    "acrylicize": 3,
    "acrylonitrile": 8,
    "acrysof": 1,
    "acrz": 1,
    "acr\u00e8idi": 1,
    "acs": 4,
    "acs-4": 2,
    "acs-64": 2,
    "acsa": 10,
    "acscn": 2,
    "acse": 1,
    "acsellerate": 1,
    "acsenda": 1,
    "acsensorize": 2,
    "acsertain": 1,
    "acsfr": 1,
    "acsh": 8,
    "acsi": 12,
    "acsl": 15,
    "acsl1": 2,
    "acsma": 1,
    "acso": 1,
    "acsol": 3,
    "acsr": 5,
    "acss": 1,
    "acst": 1,
    "acsw": 1,
    "acsys": 1,
    "act": 306504,
    "act\"(introduc": 1,
    "act\")\u2014began": 1,
    "act\"\u2014a": 1,
    "act\"\u2014add": 1,
    "act\"\u2014beginne": 1,
    "act\"\u2014drafte": 1,
    "act(entitl": 1,
    "act(renam": 6,
    "act(rename": 6,
    "act)-bas": 1,
    "act)\u2014supersed": 1,
    "act,1947(act": 1,
    "act,1950": 1,
    "act,1951": 1,
    "act,1974": 1,
    "act,1999": 1,
    "act,2012": 1,
    "act-1995": 1,
    "act.\"return": 1,
    "act.1": 1,
    "act.accord": 1,
    "act.accorde": 1,
    "act.along": 1,
    "act.phe": 1,
    "act4quake": 1,
    "act;-in": 1,
    "act?\u2014and": 1,
    "act[": 6,
    "act[e": 3,
    "acta": 8,
    "actaban": 1,
    "actaea": 8,
    "actaeon": 7,
    "actaeon\"s": 1,
    "actafl": 1,
    "actand": 1,
    "actaplanin": 1,
    "actate": 1,
    "actavi": 1,
    "actavist": 1,
    "actd": 1,
    "acte": 59,
    "acteal": 1,
    "acteda": 1,
    "actedd": 1,
    "actenoide": 15,
    "acteonellidae": 1,
    "acteonidae": 18,
    "actephila": 1,
    "actess": 1,
    "actestablishe": 1,
    "acteur": 3,
    "actew": 1,
    "acteylate": 1,
    "actfl": 8,
    "actg1": 1,
    "acth": 33,
    "acthon": 1,
    "actia": 31,
    "actian": 1,
    "actiate": 1,
    "actibind": 1,
    "actibump": 2,
    "actien": 3,
    "actieve": 1,
    "actife": 1,
    "actify": 1,
    "actihema": 1,
    "actimel": 2,
    "actimize": 8,
    "actin": 15,
    "actine": 1,
    "acting\"\u2014notic": 2,
    "acting)<br": 3,
    "acting)at": 1,
    "acting-'ke": 2,
    "acting.portraye": 1,
    "actinginclude": 1,
    "actini": 1,
    "actiniaria": 1,
    "actinida": 1,
    "actinide": 18,
    "actiniopteris": 2,
    "actinobacteria": 4,
    "actinocera": 1,
    "actinocladum": 1,
    "actinocrate": 1,
    "actinocycloide": 1,
    "actinodaphne": 21,
    "actinodine": 1,
    "actinodontidae": 3,
    "actinoid": 5,
    "actinolite": 3,
    "actinomorphic": 2,
    "actinomyce": 32,
    "actinomycete": 6,
    "actinomycin": 3,
    "actinopi": 1,
    "actinoplane": 9,
    "actinopterygian": 1,
    "actinopterygii": 2,
    "actinor": 1,
    "actinostolidae": 1,
    "actinotus": 1,
    "actinozoa": 1,
    "actio": 2,
    "action": 140,
    "action\"-fille": 1,
    "action\"\u2014encourage": 1,
    "action.have": 1,
    "actionable": 2,
    "actionaid": 126,
    "actionfest": 1,
    "actionforum": 1,
    "actionis": 3,
    "actionist": 1,
    "actionman": 1,
    "actionnaire": 4,
    "actionquest": 7,
    "actionscript": 6,
    "actionsport": 1,
    "actionworld": 1,
    "actiplay": 1,
    "actis": 2,
    "actitud": 1,
    "actium": 2,
    "activ": 1,
    "activa": 3,
    "activant": 1,
    "activas": 4,
    "activat(e": 1,
    "activatate": 1,
    "activate": 44801,
    "activate(": 1,
    "activatebritain": 1,
    "activation": 11,
    "activator": 10,
    "activators/": 1,
    "active": 62,
    "active(includ": 1,
    "activecaptain": 1,
    "activeden": 1,
    "activee": 3,
    "activehybrid": 1,
    "activein": 1,
    "activeley": 1,
    "actively</in": 1,
    "activeness": 1,
    "activequote": 1,
    "activeschool": 1,
    "activesync": 3,
    "activetv": 2,
    "activewear": 9,
    "activeweave": 6,
    "activex": 3,
    "activi": 1,
    "activiate": 4,
    "actividad": 1,
    "actividade": 9,
    "activin": 2,
    "activinrii": 1,
    "activise": 2,
    "activision": 8,
    "activism": 9,
    "activist": 93,
    "activist/": 1,
    "activists\"unmaske": 1,
    "activists.introduce": 1,
    "activiti": 1,
    "activitie": 103,
    "activities(includ": 1,
    "activities.be": 1,
    "activities.recognize": 1,
    "activities.whether": 1,
    "activities.while": 1,
    "activitiesbee": 1,
    "activitit": 1,
    "activity\"-base": 1,
    "activity(": 1,
    "activity.[supplie": 1,
    "activity.accord": 1,
    "activity.within": 1,
    "activityaccorde": 1,
    "activityeven": 1,
    "activitypump": 1,
    "activitywa": 1,
    "activit\u00e9s": 77,
    "activtrade": 3,
    "actl": 1,
    "actlab": 4,
    "actmagistrate": 1,
    "actnow": 1,
    "acto": 1,
    "actochange": 1,
    "actodyne": 1,
    "actof": 1,
    "actomyosin": 13,
    "acton": 38,
    "actonville": 2,
    "actopan": 1,
    "actor": 961,
    "actor\",publishe": 1,
    "actor)|philip": 1,
    "actor.graduate": 1,
    "actor/": 3,
    "actor_friend": 1,
    "actorsinclude": 1,
    "actorului": 1,
    "actos": 1,
    "actovegin": 2,
    "actoxumab": 2,
    "actraiser": 1,
    "actreact": 1,
    "actree": 1,
    "actrees": 1,
    "actrequire": 1,
    "actress": 1215,
    "actress).look": 1,
    "actress.name": 1,
    "actresse": 241,
    "actress\u00b4": 1,
    "actri": 1,
    "actriz": 3,
    "actrl": 1,
    "actro": 11,
    "actron": 1,
    "acts-7": 2,
    "actsat": 1,
    "actsigne": 1,
    "actt": 2,
    "actu": 3,
    "actua": 53,
    "actuaci\u00f3n": 2,
    "actualidad": 4,
    "actualidade": 2,
    "actualie": 1,
    "actualise": 72,
    "actualisten": 2,
    "actualitati": 1,
    "actualitie": 1,
    "actualit\u00e9s": 1,
    "actualizaci\u00f3n": 4,
    "actualize": 455,
    "actually\"\u2014wa": 1,
    "actuallypoisone": 1,
    "actualmente": 1,
    "actualmuslim": 2,
    "actual\u0103": 2,
    "actuarissen": 1,
    "actuate": 1915,
    "actuator": 6,
    "actue": 2,
    "actueel": 5,
    "actun": 1,
    "actuositatem": 2,
    "actuosus": 1,
    "actup": 1,
    "actur": 2,
    "actus": 1,
    "actutate": 1,
    "actwa": 1,
    "act\u2014\"exclud": 1,
    "act\u20191956": 1,
    "acuame": 2,
    "acuarama": 1,
    "acuarelado": 1,
    "acuatico": 2,
    "acuben": 3,
    "acucrack": 2,
    "acucse": 1,
    "acud": 1,
    "acuda": 5,
    "acude": 2,
    "acuden": 1,
    "acuderverk": 1,
    "acueducto": 8,
    "acuera": 1,
    "acuerda": 1,
    "acuerde": 2,
    "acuerdo": 3,
    "acuerpan": 1,
    "acuf": 10,
    "acuff": 6,
    "acuind": 1,
    "acuire": 1,
    "acuite": 1,
    "acuitzio": 1,
    "aculab": 8,
    "aculco": 1,
    "aculeacin": 2,
    "aculeata": 2,
    "aculeatum": 1,
    "aculeo": 1,
    "aculma": 1,
    "aculnahuacatl": 1,
    "aculop": 9,
    "aculturate": 1,
    "acum": 27,
    "acuma": 4,
    "acumbanie": 1,
    "acumben": 1,
    "acume": 19,
    "acumenite": 1,
    "acuminata": 17,
    "acuminate": 64,
    "acuminatoide": 1,
    "acumulacione": 1,
    "acumulate": 2,
    "acumule": 1,
    "acuna": 8,
    "acunia": 1,
    "acupalpus": 5,
    "acupan": 1,
    "acupressure": 1,
    "acupuncture": 15,
    "acupuncturist": 1,
    "acuquire": 1,
    "acuralink": 1,
    "acurawatch": 1,
    "acurio": 1,
    "acurse": 3,
    "acus": 2,
    "acusado": 2,
    "acusangusta": 1,
    "acuse": 4,
    "acusilaus": 2,
    "acuspi": 1,
    "acusse": 3,
    "acustica": 1,
    "acustifie": 1,
    "acustmd": 1,
    "acustome": 1,
    "acutabove": 1,
    "acutance": 1,
    "acute": 70,
    "acute\"\u2014somethe": 1,
    "acute\u2212angle": 1,
    "acutia": 1,
    "acuticauda": 2,
    "acuticryphop": 1,
    "acutiden": 12,
    "acutissimin": 1,
    "acutius": 2,
    "acuto": 1,
    "acutoide": 1,
    "acutoritate": 1,
    "acutumine": 1,
    "acuvue": 4,
    "acuzar": 2,
    "acu\u00e1tico": 2,
    "acu\u00e9rdate": 1,
    "acu\u00f1as": 1,
    "acv": 2,
    "acv-15": 2,
    "acv-52": 1,
    "acvieve": 1,
    "acvm": 2,
    "acvorde": 1,
    "acw": 18,
    "acwake": 1,
    "acwd": 5,
    "acwf": 2,
    "acwu": 1,
    "acx": 3,
    "acxiom": 3,
    "acyate": 1,
    "acyclic": 1,
    "acyclovir": 15,
    "acyfc": 1,
    "acylamidase": 1,
    "acylase": 2,
    "acylate": 167,
    "acylglucosamine": 1,
    "acylmannosamine": 1,
    "acyloxylate": 1,
    "acyltransferase": 24,
    "acyphodere": 1,
    "acys": 1,
    "acystidiata": 1,
    "acytolepi": 8,
    "acz259": 1,
    "aczel": 1,
    "acz\u00e9l": 1,
    "ac\u00e1cia": 2,
    "ac\u00e1cias": 4,
    "ac\u00e1cio": 1,
    "ac\u00e1mbaro": 5,
    "ac\u00e2\u0219": 1,
    "ac\u00e7\u00e3o": 3,
    "ac\u00e8h": 1,
    "ac\u00e9mila": 1,
    "ac\u00e9rcate": 3,
    "ac\u00e9tate": 1,
    "ac\u00fastica": 1,
    "ac\u00fastico": 5,
    "ac\u0131badem": 5,
    "ac\u0131l\u0131qbin\u0259": 1,
    "ac\u0131payam": 3,
    "ac\u021biunea": 2,
    "ad": 149,
    "ad\"-linke": 1,
    "ad\"vanc": 1,
    "ad&d\"-deriv": 1,
    "ad(\"k": 1,
    "ad).dure": 1,
    "ad)for": 1,
    "ad)vocate": 1,
    "ad)\u2014in": 1,
    "ad-15": 3,
    "ad-1s": 1,
    "ad-2": 1,
    "ad-34": 1,
    "ad-5w": 1,
    "ad-7913": 1,
    "ad-8": 1,
    "ad.accord": 1,
    "ad1": 6,
    "ad1782": 1,
    "ad183": 1,
    "ad1o": 1,
    "ad2": 9,
    "ad200": 1,
    "ad24": 1,
    "ad3": 2,
    "ad31": 1,
    "ad3d": 3,
    "ad4": 4,
    "ad5": 1,
    "ad60": 1,
    "ad61": 1,
    "ad640": 2,
    "ad9": 2,
    "ad932": 1,
    "ada": 1088,
    "ada)\u2014rule": 1,
    "adaa": 66,
    "adaab": 1,
    "adaag": 3,
    "adaalat": 2,
    "adab": 3,
    "adaba": 17,
    "adababay": 3,
    "adabank": 3,
    "adabco": 1,
    "adabe": 1,
    "adabeed": 1,
    "adabel": 2,
    "adabi": 1,
    "adabiyat": 1,
    "adabiyet": 1,
    "adabiyyah": 1,
    "adaboost": 5,
    "adab\u012b": 2,
    "adac": 2,
    "adac-1000": 2,
    "adacel": 1,
    "adachi": 28,
    "adachigahara": 2,
    "adad": 3,
    "adade": 9,
    "adadevoh": 3,
    "adado": 2,
    "adadonye": 1,
    "adae": 7,
    "adaes": 1,
    "adaese\u00f1o": 1,
    "adafruit": 1,
    "adagaki": 1,
    "adage": 22,
    "adaghebalu": 1,
    "adagia": 2,
    "adagio": 1,
    "adagp": 1,
    "adah": 10,
    "adaham": 3,
    "adaiah": 3,
    "adaid": 3,
    "adaikala": 1,
    "adaikkalam": 1,
    "adair": 4,
    "adairius": 1,
    "adairsville": 6,
    "adaizi": 2,
    "adaja": 3,
    "adaji": 2,
    "adak": 9,
    "adakaji": 4,
    "adakite": 2,
    "adaku": 1,
    "adakunom": 1,
    "adal": 5,
    "adala": 2,
    "adalade": 1,
    "adalah": 6,
    "adalaide": 3,
    "adalais": 1,
    "adalar": 1,
    "adalard": 13,
    "adalarda": 1,
    "adalardo": 1,
    "adalat": 20,
    "adalbero": 34,
    "adalberon": 3,
    "adalbert": 118,
    "adalberti": 13,
    "adalberto": 4,
    "adalbertsta\u00dfe": 1,
    "adalbertuslie": 1,
    "adale": 2,
    "adalet": 2,
    "adalgar": 1,
    "adalgisa": 2,
    "adalhard": 1,
    "adalhelmus": 1,
    "adali": 1,
    "adalia": 1,
    "adalid": 2,
    "adalifoide": 1,
    "adalimumab": 1,
    "adalin": 1,
    "adalind": 23,
    "adalinda": 1,
    "adaline": 10,
    "adalita": 1,
    "adaljani": 1,
    "adaljiza": 1,
    "adalla": 2,
    "adalmira": 1,
    "adalmode": 1,
    "adalrich": 4,
    "adalsinda": 4,
    "adalsyssla": 2,
    "adal\u00e9kok": 1,
    "adal\u0131": 2,
    "adam": 9035,
    "adam17-mediat": 1,
    "adam22": 1,
    "adam23": 1,
    "adama": 126,
    "adamabad": 2,
    "adamagirk": 1,
    "adamaki": 2,
    "adamalysin": 2,
    "adamana": 1,
    "adamandio": 1,
    "adamantane": 4,
    "adamanthea": 3,
    "adamantia": 1,
    "adamantiade": 2,
    "adamantinasuchus": 1,
    "adamantine": 2,
    "adamantinoma": 1,
    "adamantite": 1,
    "adamar": 1,
    "adamas": 3,
    "adamatzky": 2,
    "adamawa": 1,
    "adamawan": 2,
    "adambakkam": 3,
    "adamchuk": 14,
    "adamczewski": 3,
    "adamczuk": 2,
    "adamdighi": 5,
    "adame": 3,
    "adamecki": 2,
    "adamek": 95,
    "adamellite": 1,
    "adamesque": 1,
    "adamian": 3,
    "adamic": 1,
    "adamich": 1,
    "adamiecki": 12,
    "adamina": 1,
    "adaminaby": 10,
    "adamist": 1,
    "adamit": 1,
    "adamite": 1,
    "adami\u0107": 1,
    "adamke": 1,
    "adamkus": 2,
    "adamkusi": 1,
    "adamly": 1,
    "adamn": 1,
    "adamnorwitz": 1,
    "adamo": 3,
    "adamon": 1,
    "adamopoulo": 2,
    "adamorobe": 1,
    "adamou": 28,
    "adamovna": 2,
    "adamow": 1,
    "adampol": 1,
    "adampur": 1,
    "adams": 3,
    "adams(3": 1,
    "adams)\u2014sneak": 1,
    "adams29": 1,
    "adamsand": 1,
    "adamsberg": 1,
    "adamsburg": 2,
    "adamsdale": 6,
    "adamsdown": 1,
    "adamsen": 1,
    "adamsi": 6,
    "adamsianus": 1,
    "adamsin": 1,
    "adamsite": 3,
    "adamski": 6,
    "adamson": 36,
    "adamsoni": 1,
    "adamstal": 1,
    "adamstown": 9,
    "adamstuen": 4,
    "adamsville": 1,
    "adamtey": 5,
    "adamts10": 2,
    "adamts4": 2,
    "adamu": 14,
    "adamuz": 2,
    "adamy": 4,
    "adamyr": 1,
    "adamyvka": 1,
    "adam\u00f3w": 4,
    "adana": 55,
    "adanac": 1,
    "adanal\u0131": 1,
    "adanarsa": 1,
    "adanaspor": 1,
    "adanate": 1,
    "adandon": 1,
    "adandone": 2,
    "adandozan": 2,
    "adand\u00e9": 2,
    "adanekha": 1,
    "adanel": 1,
    "adanero": 1,
    "adanesh": 1,
    "adanfo": 1,
    "adang": 20,
    "adani": 4,
    "adania": 2,
    "adanjur": 5,
    "adanma": 1,
    "adanne": 4,
    "adansiman": 1,
    "adansonia": 33,
    "adanur": 1,
    "adanvce": 2,
    "adanwomase": 1,
    "adanza": 4,
    "adao": 4,
    "adaopt": 1,
    "adap": 1,
    "adapa": 1,
    "adapalene": 1,
    "adapate": 8,
    "adapazar\u0131": 3,
    "adapco": 1,
    "adapdte": 1,
    "adape": 1,
    "adaphis": 1,
    "adapi": 3,
    "adapilanani": 1,
    "adapinae": 1,
    "adapoide": 1,
    "adapromine": 1,
    "adapt": 92842,
    "adapt[e": 2,
    "adapt]": 1,
    "adapta": 2,
    "adaptable": 4,
    "adaptade": 2,
    "adaptae": 1,
    "adaptall-2": 2,
    "adaptate": 59,
    "adaptation": 1,
    "adapted": 1,
    "adapter": 5,
    "adapterprocesse": 1,
    "adaption": 1,
    "adaptol": 1,
    "adaptor": 7,
    "adaptoy": 1,
    "adar": 51,
    "adar\"/\"adar": 1,
    "adar\"\u2014as": 1,
    "adar\"\u2014wa": 1,
    "adar1": 1,
    "adar3": 1,
    "adara": 1,
    "adaradiuss": 1,
    "adaran": 2,
    "adaraneeya": 3,
    "adarang": 1,
    "adarbad": 1,
    "adarbaigan": 3,
    "adardeb": 1,
    "adare": 27,
    "adareh": 2,
    "adarich": 1,
    "adaridi": 1,
    "adario": 6,
    "adarius": 2,
    "adarkar": 4,
    "adarki": 3,
    "adarm": 1,
    "adarma": 1,
    "adarnase": 18,
    "adaro": 9,
    "adarsa": 2,
    "adarsh": 94,
    "adarsha": 5,
    "adarun": 1,
    "adarve": 9,
    "adasad)\u2014refer": 1,
    "adasaolan": 1,
    "adasen": 1,
    "adash": 1,
    "adasiewicz": 3,
    "adaskin": 1,
    "adasovska": 1,
    "adass": 4,
    "adastra": 1,
    "adat": 3,
    "adat\"-base": 1,
    "adata": 1,
    "adatfeldolgoz\u00f3": 1,
    "adavale": 1,
    "adavallikuthan": 1,
    "adavance": 1,
    "adavid": 1,
    "adavikanda": 2,
    "adaviye": 1,
    "adavocate": 1,
    "adawee": 2,
    "adaweyah": 1,
    "adawi": 1,
    "adawia": 2,
    "adawiya": 10,
    "adaxial": 1,
    "adayar": 1,
    "adaye": 1,
    "adayin": 1,
    "adaylar\u0131": 2,
    "adaz": 1,
    "ada\u014bl\u025b": 1,
    "adb": 6,
    "adb-5720sx": 1,
    "adb977554/adb977555": 1,
    "adbica": 1,
    "adbicate": 4,
    "adblocke": 1,
    "adbridge": 1,
    "adbuct": 1,
    "adbucte": 1,
    "adburgham": 3,
    "adbuster": 6,
    "adc": 1,
    "adc&ha": 1,
    "adc'a": 1,
    "adc)-gain": 1,
    "adca": 1,
    "adcam": 2,
    "adcbie": 1,
    "adcc": 5,
    "adce": 3,
    "adcentre": 1,
    "adcept": 1,
    "adcf": 1,
    "adcg": 1,
    "adcnr": 1,
    "adcock": 5,
    "adcocki": 2,
    "adcote": 3,
    "adcox": 1,
    "adcumulate": 1,
    "add": 452994,
    "add(e": 2,
    "add(mcgi)-turne": 1,
    "add:<br": 1,
    "add[": 3,
    "add[e": 2,
    "adda": 6,
    "addaa": 2,
    "addab": 1,
    "addabbo": 9,
    "addae": 1,
    "addagoppe": 1,
    "addai": 2,
    "addaii": 1,
    "addala": 4,
    "addam": 99,
    "addameer": 1,
    "addanki": 1,
    "addaperle": 1,
    "addapt": 1,
    "addapte": 6,
    "addarian": 1,
    "addario": 10,
    "addasen": 1,
    "addaya": 1,
    "addde": 4,
    "adde": 2,
    "addebte": 1,
    "added": 2,
    "added,\u201cno": 1,
    "added:\"in": 1,
    "added:\"while": 1,
    "added:'i": 1,
    "addeddistronic": 1,
    "addede": 1,
    "addedo": 1,
    "addelle": 1,
    "adden": 3,
    "addena": 2,
    "addenbroke": 1,
    "addenbrook": 1,
    "addenbrooke": 57,
    "addenbrookes": 2,
    "addend": 1,
    "addenda": 10,
    "addende": 1,
    "addendum": 112,
    "addepar": 1,
    "adder": 15,
    "adderall": 2,
    "addere": 2,
    "adderfang": 16,
    "adderlane": 1,
    "adderley": 25,
    "addernhausen": 1,
    "adderstone": 3,
    "addess": 1,
    "addesse": 1,
    "addeth": 1,
    "addey": 3,
    "addf": 1,
    "addgene": 1,
    "addha": 1,
    "addhi": 2,
    "addhyuv\u0101sa": 1,
    "addi": 49,
    "addica": 1,
    "addicendi": 1,
    "addick": 2,
    "addicke": 1,
    "addicotti": 1,
    "addicroft": 1,
    "addict": 3817,
    "addiction": 2,
    "addictive": 6,
    "addicus": 2,
    "addidi": 2,
    "addie": 104,
    "addiego": 1,
    "addiewell": 4,
    "addikecharla": 1,
    "addin": 1,
    "addinall": 2,
    "addind": 2,
    "adding": 1,
    "adding,\"it": 1,
    "addingham": 9,
    "addingrove": 11,
    "addington": 8,
    "addiopizzo": 1,
    "addis": 164,
    "addisford": 2,
    "addison": 22,
    "addison-2": 1,
    "addit": 3,
    "addita": 2,
    "additamentum": 1,
    "addition": 18,
    "additione": 3,
    "addition\uff0cbase": 1,
    "additive": 185,
    "additiven": 3,
    "additivist": 2,
    "additize": 2,
    "additum": 1,
    "addit\u00e6": 1,
    "addle": 356,
    "addlebraine": 1,
    "addleheade": 1,
    "addlen": 1,
    "addlepate": 1,
    "addlesburger": 1,
    "addlestone": 1,
    "addleton": 1,
    "addley": 1,
    "addlove": 1,
    "addmire": 3,
    "addmite": 1,
    "addneurome": 1,
    "addo": 17,
    "addoldy": 1,
    "addolorata": 5,
    "addon": 3,
    "addonizio": 3,
    "addorse": 134,
    "addorsse": 2,
    "addou": 1,
    "addounia": 1,
    "addra": 3,
    "addre": 1,
    "addrease": 1,
    "addrese": 1,
    "address": 100695,
    "address1": 1,
    "address[": 3,
    "address[e": 5,
    "addressbook": 2,
    "addressed": 2,
    "addressedto": 1,
    "addressee": 3,
    "addresseed": 1,
    "addresses": 3,
    "addresses\u2014": 1,
    "addressin": 1,
    "addressse": 1,
    "addrlen": 1,
    "addrsse": 2,
    "adds": 1,
    "adds,\"23": 1,
    "adds:\"noth": 1,
    "addsomething(int": 1,
    "addt": 1,
    "addtesse": 1,
    "addtv": 1,
    "addu": 87,
    "adduce": 574,
    "adduct": 156,
    "adductor": 2,
    "addume": 1,
    "adduono": 2,
    "addustour": 1,
    "addwize": 1,
    "addyi": 1,
    "addyman": 1,
    "addzest": 1,
    "ade": 124,
    "adea": 12,
    "adeang": 1,
    "adeaze": 1,
    "adebanji": 4,
    "adebar": 1,
    "adebayo": 44,
    "adebayor": 1,
    "adebe": 1,
    "adebibe": 2,
    "adebolu": 1,
    "adec": 5,
    "adecco": 3,
    "adeccoliga": 3,
    "adeccoligaen": 42,
    "adecn": 1,
    "adecon": 1,
    "adedapo": 17,
    "adede": 1,
    "adedimeji": 1,
    "adedle": 1,
    "adedoyin": 5,
    "adee": 2,
    "adeebh": 1,
    "adeed": 1,
    "adeel": 13,
    "adeem": 3,
    "adeeme": 7,
    "adefa": 1,
    "adefarati": 1,
    "adefesio": 2,
    "adeff": 1,
    "adeffe\u03b3en": 1,
    "adefovir": 1,
    "adefuye": 1,
    "adegan": 1,
    "adegaon": 1,
    "adegbuyi": 33,
    "adegoke": 1,
    "adegoriolu": 1,
    "adeguo": 1,
    "adeilad": 1,
    "adeiladu": 1,
    "adeimantus": 1,
    "adeiny": 2,
    "adejare": 1,
    "adeje": 2,
    "adejobi": 1,
    "adejok\u00e9": 2,
    "adekanbi": 1,
    "adekenov": 2,
    "adekokwok": 1,
    "adekundo": 1,
    "adel": 5,
    "adela": 194,
    "adelaar": 10,
    "adelabad": 1,
    "adeladza": 1,
    "adelaer": 7,
    "adelaid": 3,
    "adelaidae": 1,
    "adelaide": 3094,
    "adelaide(n\u00e9e": 1,
    "adelaideaqua": 1,
    "adelaidenow": 1,
    "adelaidian": 1,
    "adelaie": 1,
    "adelais": 2,
    "adelaise": 2,
    "adelakun": 2,
    "adelantado": 11,
    "adelante": 3,
    "adelanto": 5,
    "adelardo": 1,
    "adelasia": 1,
    "adelaste": 1,
    "adela\u00eede": 1,
    "adela\u00efde": 10,
    "adelbart": 1,
    "adelbe": 1,
    "adelberg": 1,
    "adelbert": 44,
    "adelbertabdij": 1,
    "adelboden": 11,
    "adelborg": 3,
    "adelborsten": 2,
    "adelbrecht": 1,
    "adelburga": 1,
    "adelchis": 3,
    "adelcrantz": 2,
    "adele": 8,
    "adelebsen": 7,
    "adeledji": 1,
    "adeleen": 1,
    "adelegg": 1,
    "adeleide": 1,
    "adelelm": 3,
    "adelelmus": 4,
    "adelen": 1,
    "adelende": 1,
    "adelene": 1,
    "adeleperga": 1,
    "adeleye": 5,
    "adelfius": 1,
    "adelgade": 3,
    "adelge": 5,
    "adelgunda": 2,
    "adelhaid": 3,
    "adelhard": 1,
    "adelhausen": 6,
    "adelheid": 15,
    "adelheide": 1,
    "adelhelm": 6,
    "adelhie": 2,
    "adelia": 41,
    "adelic": 1,
    "adelichen": 1,
    "adelicia": 4,
    "adelin": 11,
    "adelina": 5,
    "adelinda": 1,
    "adelindi": 1,
    "adeline": 73,
    "adelise": 3,
    "adelita": 2,
    "adelito": 1,
    "adeliza": 9,
    "adelize": 6,
    "adell": 7,
    "adella": 3,
    "adelle": 10,
    "adellen": 1,
    "adelman": 1,
    "adelmann": 10,
    "adelmannsfelden": 2,
    "adelmare": 1,
    "adelmo": 4,
    "adelnau": 1,
    "adelo": 1,
    "adelobasileus": 2,
    "adelold": 1,
    "adelong": 16,
    "adelophryne": 1,
    "adelperga": 12,
    "adelph": 1,
    "adelphe": 1,
    "adelphia": 17,
    "adelphine": 1,
    "adelphius": 3,
    "adelphobate": 4,
    "adelphocoris": 1,
    "adelphocystis": 1,
    "adelphode": 1,
    "adelphohemerobiinae": 1,
    "adelphon": 8,
    "adelphopoiesis": 1,
    "adelquist": 1,
    "adelsbo": 1,
    "adelsdorf": 2,
    "adelsen": 1,
    "adelsgade": 2,
    "adelsheim": 1,
    "adelshorn": 1,
    "adelskab": 1,
    "adelsmann": 1,
    "adelsohn": 4,
    "adelsrepublikk": 1,
    "adelsrie": 4,
    "adelsten": 7,
    "adelsverein": 3,
    "adelte": 1,
    "adeltshausen": 1,
    "adelung": 1,
    "adelus": 1,
    "adeluyi": 1,
    "adelvejen": 1,
    "adelwold": 2,
    "adelyn": 1,
    "adelyse": 1,
    "adel\u0117": 2,
    "adem": 81,
    "adema": 2,
    "ademaga": 2,
    "ademar": 5,
    "ademe": 1,
    "ademilson": 3,
    "ademiluyi": 8,
    "ademir": 2,
    "ademo": 1,
    "ademolu": 1,
    "ademonstrate": 1,
    "adempiere": 3,
    "ademuz": 8,
    "ademy": 1,
    "adem\u00e0": 1,
    "adem\u00e1": 1,
    "adem\u00e1s": 1,
    "aden": 578,
    "adena": 12,
    "adenanthera": 1,
    "adenanthos": 1,
    "adenaria": 2,
    "adenase": 1,
    "adenau": 2,
    "adenauer": 11,
    "adenbach": 6,
    "adendunguri": 1,
    "adenhart": 11,
    "adeniji": 1,
    "adenike": 2,
    "adenine": 5,
    "adenine37-n6)-methyltransferase": 1,
    "adenkule": 1,
    "adenocarcinoma": 1,
    "adenodactyl": 3,
    "adenoeide": 1,
    "adenoid": 1,
    "adenoidectomy": 1,
    "adenolepi": 1,
    "adenoma": 3,
    "adenomatoid": 1,
    "adenophylla": 1,
    "adenosine": 36,
    "adenosinepyrophosphate": 1,
    "adenostyla": 2,
    "adenosylcobalamin": 3,
    "adenosylcobyrinic": 1,
    "adenosyltransferase": 1,
    "adenotria": 1,
    "adenoviridae": 1,
    "adenovirus": 3,
    "adenoviruse": 5,
    "adensen": 4,
    "adenstedt": 1,
    "adentro": 6,
    "adentro\"\u2014hav": 1,
    "adenuga": 28,
    "adenugba": 1,
    "adenyl": 2,
    "adenylate": 24,
    "adenylosucinate": 1,
    "adenylylate": 7,
    "adeo": 15,
    "adeola": 1,
    "adeolokun": 2,
    "adeolu": 5,
    "adeoluwa": 1,
    "adeorbidae": 1,
    "adeos": 2,
    "adep": 1,
    "adepa": 1,
    "adepate": 1,
    "adephagia": 1,
    "adepoju": 1,
    "adept": 47,
    "adept4": 1,
    "adepte": 2,
    "adeptol": 1,
    "adeptship": 2,
    "adequacie": 1,
    "adequaci\u00f3n": 1,
    "adequate": 256,
    "ader": 12,
    "aderan": 1,
    "aderanti": 1,
    "aderasa": 2,
    "aderat": 1,
    "aderbissinat": 1,
    "aderca": 17,
    "aderegg": 1,
    "aderemi": 1,
    "aderenti.i": 1,
    "aderenza": 1,
    "aderet": 18,
    "adergoudounbade": 5,
    "aderhold": 1,
    "aderholt": 15,
    "aderibigbe": 1,
    "aderin": 1,
    "aderinokun": 1,
    "aderlan": 1,
    "aderlate": 4,
    "adermann": 9,
    "aderopo": 4,
    "adersh": 1,
    "adertise": 1,
    "aderu": 1,
    "aderyn": 1,
    "ader\u0113do": 1,
    "adesanya": 3,
    "adesba": 3,
    "adese": 1,
    "adeseun": 14,
    "adesg": 1,
    "adesh": 5,
    "adeshewa": 1,
    "adesia": 1,
    "adesina": 1,
    "adeso": 3,
    "adesola": 3,
    "adesso": 1,
    "adest": 2,
    "adeste": 37,
    "adesto": 3,
    "adestria": 1,
    "adesua": 1,
    "adesuyi": 2,
    "adet": 2,
    "adeteve": 1,
    "adetinuwe": 1,
    "adetokunbo": 7,
    "adetomiwa": 1,
    "adetomyrma": 1,
    "adette": 1,
    "adetunji": 1,
    "adetutu": 2,
    "adetuyi": 1,
    "adeus": 23,
    "adeva": 1,
    "adevaldo": 1,
    "adeviye": 1,
    "adevtnure": 1,
    "adevu": 1,
    "adev\u0103rul\"-publish": 1,
    "adev\u01cer": 1,
    "adew": 1,
    "adewale": 2,
    "adewal\u00e9": 2,
    "adewunmi": 1,
    "adewuya": 1,
    "adewuyi": 4,
    "adex": 16,
    "adey": 10,
    "adeyemo": 2,
    "adeyfield": 1,
    "adeyoruwa": 2,
    "adf)\u2014comprise": 1,
    "adf+xml": 1,
    "adf1": 1,
    "adf495": 1,
    "adfa": 1,
    "adfer": 1,
    "adflicta": 3,
    "adform": 7,
    "adfp": 1,
    "adfreak": 1,
    "adfreeze": 1,
    "adfs": 2,
    "adfy1": 1,
    "adg": 13,
    "adgaon": 2,
    "adgas": 1,
    "adgate": 12,
    "adgateville": 1,
    "adgcf": 1,
    "adge": 10,
    "adger": 6,
    "adgie": 1,
    "adgil": 1,
    "adgilobrivi": 1,
    "adgo": 1,
    "adgreetz": 1,
    "adgs": 1,
    "adgudge": 1,
    "adh": 48,
    "adh3": 1,
    "adh7": 1,
    "adha": 5,
    "adhab": 2,
    "adhaeren": 2,
    "adhaeret": 1,
    "adham": 25,
    "adhamh": 1,
    "adhamhn\u00e1in": 4,
    "adhamidhi": 1,
    "adhamiya": 2,
    "adhanom": 1,
    "adhar": 28,
    "adharbad": 1,
    "adharbayjan": 1,
    "adharma": 1,
    "adharmasya": 1,
    "adharv": 1,
    "adharvaa": 2,
    "adhc": 1,
    "adhd": 17,
    "adhee": 1,
    "adheehtha": 1,
    "adheigundi": 4,
    "adhem": 3,
    "adhemar": 60,
    "adhemarius": 4,
    "adher(": 1,
    "adher[": 1,
    "adhere": 14839,
    "adherede": 1,
    "adheren": 29,
    "adherence": 72,
    "adherent": 1,
    "adherere": 1,
    "adherre": 1,
    "adhesin": 6,
    "adhesion'\u2014meane": 1,
    "adhesive": 57,
    "adhi": 100,
    "adhiambo": 2,
    "adhiapati": 1,
    "adhiban": 1,
    "adhibendi": 1,
    "adhibhagawan": 1,
    "adhidevata": 1,
    "adhijig\u0101\u1e43su\u1e25": 1,
    "adhik": 3,
    "adhikar": 64,
    "adhikaravum": 1,
    "adhikari": 2,
    "adhikesavan": 1,
    "adhil": 1,
    "adhilac": 2,
    "adhinathar": 2,
    "adhinayakudu": 1,
    "adhiniyam": 3,
    "adhinlal": 1,
    "adhiparasakthi": 1,
    "adhir": 17,
    "adhiraj": 16,
    "adhirajkumar": 1,
    "adhisaivar": 1,
    "adhisangarar": 1,
    "adhisaya": 1,
    "adhisesha": 1,
    "adhiseshan": 2,
    "adhishthatri": 1,
    "adhithya": 1,
    "adhitthana": 1,
    "adhivan": 1,
    "adhiwangsa": 1,
    "adhiyamaan": 3,
    "adhkata": 1,
    "adhna": 1,
    "adho": 8,
    "adhoc": 4,
    "adhocracy": 1,
    "adhogati": 1,
    "adhoi": 1,
    "adhoin": 1,
    "adhooray": 10,
    "adhoori": 3,
    "adhorey": 1,
    "adhorn": 1,
    "adhort": 1,
    "adhoum": 1,
    "adhri'at": 1,
    "adhs": 10,
    "adhu": 27,
    "adhud": 1,
    "adhunagar": 1,
    "adhunikottarvad": 1,
    "adhur": 2,
    "adhurey": 2,
    "adhwa": 1,
    "adhyaksh": 12,
    "adhyaksha": 1,
    "adhyapakas": 1,
    "adhyasa": 1,
    "adhyathmaramayanam": 3,
    "adhyatmik": 5,
    "adhyay": 1,
    "adhyayam": 4,
    "adhyayan": 9,
    "adhyayi": 2,
    "adhy\u0101yas": 1,
    "adh\u00e4sionsmolek\u00fclen": 1,
    "adh\u00e6rente": 1,
    "adh\u00e9mar": 3,
    "adh\u00e9rent": 1,
    "adh\u0117mar": 1,
    "adi": 258,
    "adia": 2,
    "adiabene": 5,
    "adiacen": 1,
    "adiagnao": 1,
    "adiah\u00e9not": 1,
    "adiala": 3,
    "adiam": 2,
    "adian": 3,
    "adiane": 1,
    "adianez": 1,
    "adiantoide": 1,
    "adiantum": 71,
    "adiaphora": 3,
    "adiaspore": 1,
    "adiate": 10,
    "adib": 43,
    "adibaideragala": 1,
    "adibudi": 1,
    "adic": 8,
    "adic)-india": 1,
    "adice": 1,
    "adichanallore": 1,
    "adichie": 4,
    "adichunchanagiri": 3,
    "adicio": 1,
    "adicionalmente": 1,
    "adicke": 2,
    "adicto": 2,
    "adic\u0103": 2,
    "adid": 2,
    "adida": 76,
    "adidam": 2,
    "adidas": 1,
    "adidome": 1,
    "adie": 33,
    "adieu": 112,
    "adieus": 1,
    "adieux": 1,
    "adif": 1,
    "adifashla": 1,
    "adifse": 2,
    "adify": 3,
    "adigai": 1,
    "adigal": 2,
    "adigam\u0101n": 1,
    "adigar": 3,
    "adigathur": 1,
    "adigeon": 1,
    "adighi": 2,
    "adigrat": 2,
    "adigrate": 1,
    "adigun": 1,
    "adigwu": 1,
    "adihasla": 1,
    "adika": 2,
    "adikamegwane": 1,
    "adikaramge": 2,
    "adikavi": 4,
    "adike": 1,
    "adiken": 4,
    "adikesavulu": 1,
    "adikeshavulu": 1,
    "adikmet": 2,
    "adikpe": 1,
    "adil": 744,
    "adila": 5,
    "adilang": 1,
    "adilbek": 1,
    "adilgerei": 2,
    "adili": 1,
    "adilia": 1,
    "adiljan": 1,
    "adillah": 1,
    "adillatahu": 1,
    "adille": 2,
    "adilshah": 1,
    "adilshaha": 2,
    "adiltrude": 3,
    "adim": 8,
    "adimaigal": 1,
    "adimaipen": 1,
    "adimar": 1,
    "adimari": 2,
    "adimchinobe": 1,
    "adimere": 1,
    "adiministere": 1,
    "adimitte": 1,
    "adimjati": 1,
    "adimplevit": 1,
    "adimurti": 1,
    "adin": 6,
    "adina": 87,
    "adinandra": 1,
    "adinarayan": 1,
    "adinathji": 2,
    "adine": 1,
    "adinia": 3,
    "adiningkusuma": 3,
    "adinkerke": 1,
    "adinkra": 1,
    "adino": 2,
    "adio": 6,
    "adiopeberu": 1,
    "adiosanita": 1,
    "adioyne": 5,
    "adiparashakti": 1,
    "adiparba": 1,
    "adipe": 2,
    "adipi": 1,
    "adipic": 13,
    "adipisce": 2,
    "adipocere": 2,
    "adipocire": 1,
    "adipocyte": 9,
    "adipocytes.a": 1,
    "adipogenesis": 3,
    "adiponitrile": 1,
    "adipose": 59,
    "adipperanda": 1,
    "adippouram": 1,
    "adipsin": 1,
    "adipur": 2,
    "adipuran": 1,
    "adiraju": 2,
    "adiralu": 1,
    "adiramapatnam": 1,
    "adirampattinam": 3,
    "adire": 2,
    "adireksarn": 8,
    "adirindayya": 1,
    "adiriondack": 1,
    "adirondack": 30,
    "adirondak": 1,
    "adiru1": 1,
    "adisak": 15,
    "adisas": 1,
    "adisco": 3,
    "adiserla": 2,
    "adiseshann": 1,
    "adiseshayya": 1,
    "adiseshiah": 1,
    "adishakti": 2,
    "adisham": 9,
    "adishesha": 1,
    "adishwarji": 1,
    "adisq": 1,
    "adisucipto": 8,
    "adisumarmo": 1,
    "adit": 14,
    "adit.latest": 1,
    "aditaysen": 1,
    "adithaim": 1,
    "adithanar": 5,
    "adithangi": 1,
    "adithya": 9,
    "adithyadhi": 1,
    "adithyan": 1,
    "aditi": 129,
    "aditia": 1,
    "aditsa": 1,
    "aditya": 67,
    "adityadasa": 1,
    "adityas": 9,
    "adiumy": 1,
    "adiuncta": 2,
    "adiutrix": 1,
    "adiuva": 1,
    "adiuvandi": 1,
    "adiv": 8,
    "adivan": 1,
    "adivaraha": 1,
    "adivarahanattum\u2014": 1,
    "adivaram": 2,
    "adivarekar": 2,
    "adivasi": 1,
    "adivasis)use": 1,
    "adivasis.recogniz": 1,
    "adivi": 6,
    "adivide": 1,
    "adivinanzas": 2,
    "adivine": 1,
    "adivise": 3,
    "adivishnu": 1,
    "adivse": 2,
    "adiwijaya": 1,
    "adiyan": 3,
    "adiyantharakkar": 1,
    "adiyanthirakkar": 2,
    "adiyapatham": 1,
    "adiyodi": 2,
    "adize": 1,
    "adizya": 2,
    "adi\u00f3s": 13,
    "adja": 1,
    "adjacen": 1,
    "adjacencie": 1,
    "adjacent": 87,
    "adjacente": 5,
    "adjacte": 7,
    "adjaho": 1,
    "adjamossi": 1,
    "adjam\u00e9": 3,
    "adjan": 1,
    "adjancent": 1,
    "adjani": 1,
    "adjapong": 1,
    "adjar": 1,
    "adjara": 6,
    "adjarabet": 1,
    "adjartey": 1,
    "adjaye": 3,
    "adje": 4,
    "adjecte": 4,
    "adjectifs": 1,
    "adjectivalise": 2,
    "adjectivalize": 1,
    "adjective": 15,
    "adjectivise": 1,
    "adjectivize": 4,
    "adjeng": 7,
    "adjepong": 3,
    "adjetey": 19,
    "adji": 1,
    "adjib": 17,
    "adjido": 1,
    "adjmi": 2,
    "adjoa": 2,
    "adjoe": 13,
    "adjoin": 20378,
    "adjoineth": 1,
    "adjoinge": 3,
    "adjoinhe": 1,
    "adjoinin": 2,
    "adjoinmg": 1,
    "adjoint": 10,
    "adjointe": 2,
    "adjoiun": 1,
    "adjoline": 1,
    "adjone": 7,
    "adjorn": 1,
    "adjorne": 8,
    "adjossi": 1,
    "adjotoise": 1,
    "adjoua": 1,
    "adjounre": 1,
    "adjourn": 2929,
    "adjournment": 1,
    "adjoyne": 7,
    "adjoyns": 1,
    "adjt": 1,
    "adjua": 1,
    "adjucate": 1,
    "adjucent": 1,
    "adjucha": 1,
    "adjuchas": 1,
    "adjuct": 1,
    "adjud": 5,
    "adjude": 2,
    "adjudege": 1,
    "adjudge": 1755,
    "adjudicate": 2229,
    "adjudication": 1,
    "adjudicative": 1,
    "adjug": 1,
    "adjugde": 2,
    "adjuge": 5,
    "adjunct": 41,
    "adjuncte": 3,
    "adjungen": 1,
    "adjunte": 1,
    "adjure": 64,
    "adjurrum": 1,
    "adjuse": 2,
    "adjust": 31431,
    "adjust[e": 1,
    "adjustee": 1,
    "adjuster": 1,
    "adjustment": 3,
    "adjutant": 105,
    "adjuva": 1,
    "adjuvant": 3,
    "adjuvante": 20,
    "adjuvare": 1,
    "adjuvate": 2,
    "adj\u00e1ga": 1,
    "adj\u00e9": 1,
    "adj\u00f8": 1,
    "adkin": 644,
    "adkison": 1,
    "adkisson": 3,
    "adknowledge": 4,
    "adkomst": 1,
    "adl": 127,
    "adla": 9,
    "adlab": 14,
    "adlabs": 1,
    "adlagamalla": 1,
    "adlah": 3,
    "adlai": 25,
    "adlain": 2,
    "adlakha": 1,
    "adlam": 2,
    "adlan": 1,
    "adlaon": 2,
    "adlatum": 1,
    "adlaw": 2,
    "adlawan": 2,
    "adlay": 1,
    "adld": 1,
    "adle": 2,
    "adlecte": 34,
    "adlehyde": 1,
    "adlemsrie": 4,
    "adlen": 1,
    "adler": 18,
    "adler(uncredit": 1,
    "adler-32": 1,
    "adlerberg": 5,
    "adlercreutz": 1,
    "adlerfelt": 3,
    "adlergestell": 1,
    "adlerhorst": 2,
    "adlerorden": 1,
    "adlershof": 7,
    "adlershofer": 4,
    "adlershorst": 1,
    "adlersparre": 1,
    "adlertag": 6,
    "adlestrop": 10,
    "adley": 2,
    "adle\u0161i\u010di": 2,
    "adlhoch": 1,
    "adlib": 7,
    "adlibbe": 12,
    "adlibe": 1,
    "adlibs": 5,
    "adlikon": 1,
    "adlin": 1,
    "adline": 2,
    "adlingfleet": 4,
    "adlington": 2,
    "adlink": 15,
    "adliswil": 2,
    "adlivun": 3,
    "adlkofen": 2,
    "adlmann": 1,
    "adloun": 1,
    "adlow": 1,
    "adlum": 4,
    "adluri": 2,
    "adlwang": 2,
    "adm": 43,
    "adm)-bas": 1,
    "adm-141": 1,
    "adm-141c": 1,
    "adm31/3a": 1,
    "adma": 3,
    "admaer": 1,
    "admaf": 2,
    "adman": 1,
    "admani": 1,
    "admar": 4,
    "admark": 1,
    "admaston": 1,
    "admaze": 1,
    "admb": 1,
    "adme": 1,
    "admeasure": 11,
    "admedabad": 1,
    "admeind": 1,
    "admella\"s": 1,
    "admet": 1,
    "admete": 1,
    "admetoide": 1,
    "admetus": 9,
    "admi(re": 1,
    "admial": 1,
    "admicarga": 2,
    "admiite": 6,
    "admiitte": 1,
    "admimistere": 1,
    "admin": 29,
    "adminbinde": 2,
    "admininistere": 2,
    "adminishe": 1,
    "adminisitere": 1,
    "adminisntere": 1,
    "administe": 11,
    "administer": 59545,
    "administer[": 1,
    "administer[e": 1,
    "administerate": 2,
    "administerd": 2,
    "administerere": 1,
    "administerre": 2,
    "administerte": 1,
    "administor": 1,
    "administraciju": 1,
    "administraci\u00f3n": 4,
    "administracji": 2,
    "administrador": 2,
    "administradore": 1,
    "administrandi": 1,
    "administrando": 3,
    "administrare": 5,
    "administrate": 4127,
    "administrateur": 2,
    "administratieve": 1,
    "administratifs": 2,
    "administration": 36,
    "administration'\u2014hande": 1,
    "administration(ed),publishe": 1,
    "administration(gsa": 1,
    "administration)is": 1,
    "administrationdure": 1,
    "administrationserve": 1,
    "administration\ufe54support": 1,
    "administrativa": 8,
    "administrativas": 3,
    "administrative": 7,
    "administrativen": 2,
    "administrativly": 2,
    "administrator": 42,
    "administrator.dur": 1,
    "administrator/": 2,
    "administratur": 1,
    "administrat\u012bvie": 1,
    "administra\u00e7\u00e3o": 8,
    "administre": 4,
    "administrere": 5,
    "administrete": 2,
    "administritave": 1,
    "administrste": 1,
    "adminite": 1,
    "adminitere": 2,
    "adminitte": 1,
    "adminius": 1,
    "adminmost": 1,
    "adminserver": 1,
    "adminsistere": 2,
    "adminsitere": 2,
    "adminsitre": 1,
    "adminstere": 4,
    "admirable\"-clas": 1,
    "admiral": 55,
    "admiral\"": 1,
    "admiral)\u2014accompanie": 1,
    "admiral-21": 1,
    "admirala": 3,
    "admiralen": 4,
    "admiralgade": 1,
    "admiralg\u00e5rden": 1,
    "admiraliteit": 1,
    "admirall": 1,
    "admiraloberstabsarzt": 1,
    "admiralsg\u00e5rd": 1,
    "admiralstab": 1,
    "admiralteyskiye": 1,
    "admiralteysko": 1,
    "admiralty": 165,
    "admirando": 2,
    "admirare": 1,
    "admirate": 1,
    "admiration": 1,
    "admira\u00e7i\u00f3n": 1,
    "admire": 18302,
    "admirer": 7,
    "admirers.despite": 1,
    "admires": 5,
    "admise": 1,
    "admisister": 1,
    "admisi\u00f3n": 2,
    "admisntere": 1,
    "admisse": 2,
    "admissi": 1,
    "admission": 5,
    "admissione": 2,
    "admissions.certain": 1,
    "admist": 6,
    "admistere": 8,
    "admit": 113793,
    "admit,/": 1,
    "admit.this": 1,
    "admit[te": 1,
    "admith": 1,
    "admittance": 33,
    "admitted.1,402": 1,
    "admittie": 1,
    "admittwo": 1,
    "admix": 144,
    "admixta": 2,
    "admixture": 7,
    "admk": 18,
    "admnitte": 1,
    "admodum": 3,
    "admod\u00f9m": 1,
    "admonish": 1901,
    "admonitio": 2,
    "admonitive": 1,
    "admonshe": 1,
    "admot": 1,
    "admov": 1,
    "admpie": 3,
    "admr": 1,
    "admrie": 1,
    "admtte": 1,
    "admu": 2,
    "admuinemmar": 1,
    "admx": 1,
    "adn": 3,
    "adnagen": 1,
    "adnaly": 1,
    "adnam": 16,
    "adnan": 97,
    "adnanite": 1,
    "adnate": 41,
    "adnen": 1,
    "adnew": 2,
    "adnexae": 2,
    "adnexe": 84,
    "adni-1": 1,
    "adnivalis": 1,
    "adnkronos": 5,
    "adno": 1,
    "adnopoz": 1,
    "adnos": 1,
    "adnotatione": 2,
    "adnree": 1,
    "adnulle": 1,
    "adnuo": 1,
    "ado": 12,
    "ado51": 1,
    "ado71": 1,
    "adoar": 1,
    "adoardo": 1,
    "adobe": 214,
    "adobos": 1,
    "adobte": 2,
    "adoc": 3,
    "adocbl": 1,
    "adod": 1,
    "adodo": 2,
    "adofidiah": 2,
    "adohwasang": 2,
    "adoine": 1,
    "adokiye": 3,
    "adokshl": 1,
    "adol": 1,
    "adolarius": 1,
    "adolat": 2,
    "adole": 1,
    "adolescen": 3,
    "adolescence": 81,
    "adolescent": 154,
    "adolescente": 6,
    "adolf": 374,
    "adolfas": 5,
    "adolfo": 211,
    "adolfsberg": 1,
    "adolfsen": 10,
    "adolfu": 4,
    "adolius": 1,
    "adollah": 1,
    "adolofo": 1,
    "adolorida": 1,
    "adolp": 1,
    "adolpe": 2,
    "adolph": 360,
    "adolphe": 7,
    "adolphine": 4,
    "adolpho": 1,
    "adolphus": 203,
    "adom": 2,
    "adoma": 1,
    "adomar": 1,
    "adome": 2,
    "adomet": 5,
    "adomn\u00e1n": 3,
    "adomo": 1,
    "adomotis": 1,
    "adom\u0117na": 1,
    "adon": 23,
    "adonai": 8,
    "adonay": 2,
    "adoneus": 2,
    "adoni": 7,
    "adonia": 2,
    "adonide": 1,
    "adonijah": 10,
    "adonio": 1,
    "adoniram": 3,
    "adoniran": 3,
    "adonis": 20,
    "adonitol": 1,
    "adonna": 1,
    "adonoy": 2,
    "adontz": 2,
    "adon\u00e1is": 1,
    "adoor": 5,
    "adop": 5,
    "adopci\u00f3n": 1,
    "adopde": 2,
    "adope": 10,
    "adopete": 2,
    "adophe": 1,
    "adopote": 1,
    "adopt": 188819,
    "adopt.this": 1,
    "adopt[": 1,
    "adopt[e": 3,
    "adoptde": 1,
    "adopted\"\u2014reworke": 1,
    "adopted[15][16": 1,
    "adopteda": 1,
    "adoptede": 2,
    "adoptedin": 1,
    "adopter": 2,
    "adoptin": 1,
    "adoption": 2,
    "adoptione": 1,
    "adoptionist": 1,
    "ador": 1,
    "adora": 2,
    "adorable": 2,
    "adoraci\u00f3n": 5,
    "adorado": 1,
    "adorai": 1,
    "adorandi": 2,
    "adorante": 1,
    "adorata": 1,
    "adorate": 2,
    "adoration": 2,
    "adorationi": 1,
    "adoratori": 1,
    "adorde": 1,
    "adore": 3308,
    "adore\",when": 1,
    "adorene": 1,
    "adorer": 3,
    "adorf": 13,
    "adorn": 10872,
    "adornado": 2,
    "adornandi": 3,
    "adornando": 1,
    "adornate": 1,
    "adornd": 1,
    "adorne": 2,
    "adorneth": 1,
    "adornment": 2,
    "adornmente": 1,
    "adorno": 2,
    "adorse": 9,
    "ador\u00e9": 1,
    "adosilog": 1,
    "adosinda": 5,
    "adosside": 1,
    "adotpe": 1,
    "adoua": 2,
    "adoube": 1,
    "adoulla": 1,
    "adoum": 2,
    "adouma": 8,
    "adour": 2,
    "adourne": 1,
    "adovacte": 1,
    "adovasio": 3,
    "adove": 1,
    "adoviso": 1,
    "adovocate": 1,
    "adowa": 1,
    "adown": 2,
    "adox": 2,
    "adoxa": 1,
    "adoxode": 1,
    "ado\u00e7\u00e3o": 1,
    "adp": 28,
    "adp)\u2014as": 1,
    "adpack": 5,
    "adpai": 1,
    "adpate": 2,
    "adpcm": 3,
    "adpeaf": 2,
    "adph": 1,
    "adpharme": 1,
    "adpl": 4,
    "adpo": 5,
    "adpopte": 2,
    "adpote": 8,
    "adpr": 1,
    "adpresse": 9,
    "adprode": 1,
    "adpte": 1,
    "adpublitize": 2,
    "adpyramidcampa": 1,
    "adqi": 1,
    "adquest": 1,
    "adquire": 2,
    "adquirir": 1,
    "adquiri\u00f3": 1,
    "adr": 25,
    "adr6325": 1,
    "adra": 47,
    "adraa": 1,
    "adraan": 1,
    "adrad": 1,
    "adraga": 1,
    "adragon": 2,
    "adrain": 4,
    "adrak": 3,
    "adrales": 2,
    "adramalech": 1,
    "adramann": 1,
    "adramelech": 1,
    "adrammelech": 2,
    "adramoide": 1,
    "adramondi": 1,
    "adrana": 2,
    "adranu": 1,
    "adrar": 18,
    "adrara": 13,
    "adrasan": 1,
    "adrash": 1,
    "adraskan": 1,
    "adraste": 5,
    "adrastea": 2,
    "adrasto": 1,
    "adrastos": 1,
    "adrbt": 1,
    "adrde": 1,
    "adreaan": 1,
    "adrean": 1,
    "adreana": 1,
    "adrecka": 1,
    "adree": 1,
    "adremalech": 1,
    "adrenalectamize": 1,
    "adrenalectomize": 5,
    "adrenalin": 23,
    "adrenaline": 40,
    "adrenalise": 6,
    "adrenalize": 16,
    "adreno": 53,
    "adrenoceptor": 1,
    "adrenochrome": 3,
    "adrenocorticoid": 1,
    "adrenocorticotropic": 1,
    "adreon": 1,
    "adrersa": 1,
    "adrese": 1,
    "adresnaja": 1,
    "adress": 1,
    "adressat": 1,
    "adresse": 19,
    "adresseavi": 1,
    "adresseavisen": 80,
    "adressen": 1,
    "adress\u00e9": 1,
    "adress\u00e9e": 3,
    "adres\u017feavi\u017fen": 1,
    "adret": 25,
    "adrevald": 1,
    "adreyi": 1,
    "adri": 13,
    "adria": 176,
    "adriaan": 64,
    "adriaane": 2,
    "adriaansen": 5,
    "adriaansz": 1,
    "adriaen": 47,
    "adriaensen": 27,
    "adriaenssen": 29,
    "adriaensz": 1,
    "adriaentje": 1,
    "adriaenus": 2,
    "adriampet": 3,
    "adriamycin": 1,
    "adrian": 615,
    "adriana": 53,
    "adrianca": 1,
    "adriane": 2,
    "adriani": 8,
    "adrianitidae": 1,
    "adriank": 1,
    "adrianna": 7,
    "adrianne": 59,
    "adriano": 51,
    "adrianople": 36,
    "adrianos": 7,
    "adrianov": 1,
    "adrianovich": 4,
    "adriansen": 9,
    "adrianu": 1,
    "adrianus": 19,
    "adrianza": 2,
    "adriatica": 1,
    "adriaticexcept": 1,
    "adriatico": 32,
    "adriatischen": 1,
    "adriel": 5,
    "adrien": 19,
    "adriena": 1,
    "adriendenisi": 1,
    "adriene": 2,
    "adrienn": 1,
    "adrienne": 716,
    "adriensen": 3,
    "adriessen": 1,
    "adrift": 36,
    "adrigole": 2,
    "adrilankha": 4,
    "adrionah": 1,
    "adriosaurus": 2,
    "adrius": 3,
    "adri\u00e0": 2,
    "adri\u00e1n": 2,
    "adro": 6,
    "adroa": 1,
    "adroaldo": 2,
    "adrogan": 2,
    "adroit": 19,
    "adroitness": 1,
    "adrone": 1,
    "adrorhizinae": 1,
    "adruce": 2,
    "adruu": 3,
    "adryana": 1,
    "adr\u0161pach": 1,
    "adsb": 4,
    "adscenden": 4,
    "adscensioni": 8,
    "adsciti": 1,
    "adscomb": 1,
    "adsconde": 1,
    "adscreen": 2,
    "adscribe": 8,
    "adscripsit": 1,
    "adscripto": 1,
    "adse": 2,
    "adsec": 1,
    "adsense": 12,
    "adservantur": 3,
    "adserve": 2,
    "adshe": 1,
    "adshead": 3,
    "adsit": 1,
    "adsl": 263,
    "adso": 1,
    "adsoni": 1,
    "adsorb": 729,
    "adsorbate": 6,
    "adsorbed": 1,
    "adsp": 1,
    "adspersa": 1,
    "adss": 2,
    "adste": 1,
    "adsteam": 2,
    "adsurgen": 3,
    "adsvise": 1,
    "adswitch": 1,
    "adt": 8,
    "adt)\u2014or": 1,
    "adt-36": 1,
    "adtalem": 1,
    "adte": 1,
    "adter": 2,
    "adtf": 2,
    "adtope": 1,
    "adtp": 1,
    "adtrack": 1,
    "adtranz": 2,
    "adu": 23,
    "aduana": 2,
    "aduance": 1,
    "aduard": 2,
    "aduba": 1,
    "adubarie": 1,
    "aduc": 1,
    "aduce": 1,
    "adud": 5,
    "adug": 1,
    "adugo": 2,
    "aduh": 1,
    "aduit": 1,
    "aduka": 1,
    "aduke": 8,
    "adulare": 1,
    "adulate": 48,
    "adulation": 1,
    "adulescen": 5,
    "adulfo": 1,
    "adulis": 9,
    "adulis(near": 1,
    "adullah": 3,
    "adullam": 1,
    "adult": 2471,
    "adult\"-oriente": 1,
    "adult'-type": 1,
    "adult)/": 3,
    "adultcon": 1,
    "adulte": 11,
    "adulter": 1,
    "adulterate": 258,
    "adultere": 5,
    "adulterer": 2,
    "adultery": 7,
    "adulthood": 5,
    "adulticide": 1,
    "adultifie": 1,
    "adultnapper": 1,
    "adults)to": 1,
    "adultswim": 1,
    "aduluald": 3,
    "adulyadej": 1,
    "adum": 2,
    "adumar": 2,
    "adumbrate": 81,
    "adumbrat\u00e6": 1,
    "adumim": 5,
    "adummim": 2,
    "adun": 1,
    "adunate": 1,
    "adunca": 4,
    "adunciden": 1,
    "adung": 1,
    "aduni": 1,
    "adunni": 3,
    "aduntarri": 1,
    "adunya": 1,
    "adup": 1,
    "adur": 20,
    "aduragbemi": 1,
    "adurayim": 1,
    "adurbad": 1,
    "adure": 3,
    "aduret": 1,
    "adurfarnbag": 1,
    "adurgundb\u0101d": 1,
    "adurim": 1,
    "aduriz": 5,
    "adurovich": 1,
    "adurthi": 1,
    "adusa": 1,
    "adusd": 1,
    "adusei": 4,
    "aduspelle": 1,
    "adust": 1,
    "adut": 1,
    "aduthurai": 2,
    "aduti\u0161kis": 1,
    "aduzinda": 1,
    "adv": 3,
    "adva": 2,
    "advace": 1,
    "advair": 2,
    "advait": 21,
    "advaita": 1,
    "advaitist": 1,
    "advaldo": 1,
    "advalorem": 1,
    "advame": 16,
    "advan": 2,
    "advanace": 1,
    "advanc[": 1,
    "advance": 101656,
    "advance\"-theme": 1,
    "advance7": 3,
    "advance[d": 1,
    "advance[e": 1,
    "advancecd": 1,
    "advanced": 1,
    "advanced.0": 1,
    "advanced.english": 1,
    "advancede": 6,
    "advancelifte": 1,
    "advancement": 46,
    "advancement\"\u2014raise": 1,
    "advancer": 1,
    "advancin": 1,
    "advanc\u2019t": 1,
    "advandce": 1,
    "advani": 80,
    "advannce": 1,
    "advanse": 2,
    "advanstar": 2,
    "advanta": 1,
    "advantage": 544,
    "advantageous.<br><br": 1,
    "advantagesin": 1,
    "advante": 2,
    "advantech": 1,
    "advantest": 2,
    "advantum": 1,
    "advanture": 1,
    "advanvce": 1,
    "advaunce": 2,
    "advce": 1,
    "adve": 5,
    "advect": 87,
    "advehente": 1,
    "advenaria": 1,
    "advence": 1,
    "advendo": 1,
    "advenge": 1,
    "adveniat": 5,
    "advenien": 7,
    "adveniente": 2,
    "advent": 1,
    "adventdalen": 3,
    "adventfjorden": 3,
    "adventism": 6,
    "adventist": 9,
    "adventisten": 1,
    "adventitia": 1,
    "adventkirken": 1,
    "adventurae": 1,
    "adventure": 744,
    "adventure\"-base": 1,
    "adventure\"\u2014produc": 1,
    "adventureclassicgame": 3,
    "adventurecorp": 1,
    "adventureland": 14,
    "adventurequest": 4,
    "adventurer": 12,
    "adventureroom": 1,
    "adventures\"-bas": 2,
    "adventures\"-base": 2,
    "adventuresome": 1,
    "adventurin": 1,
    "adventurism": 1,
    "adventursome": 1,
    "advenza": 1,
    "adverb": 28,
    "adverbial": 3,
    "adverbialize": 2,
    "advergame": 24,
    "adverge": 2,
    "adverise": 2,
    "adveritse": 1,
    "adverntise": 1,
    "adveroy": 1,
    "adversam": 1,
    "adversarie": 2,
    "adversarum": 1,
    "adversas": 1,
    "adverse": 9,
    "adverse\"\u2014use": 1,
    "adversite": 4,
    "adverste": 1,
    "adverstise": 7,
    "adverstize": 1,
    "adverstse": 1,
    "adversum": 2,
    "advert": 76,
    "adverte": 1,
    "advertencias": 1,
    "adverti": 1,
    "advertis": 1,
    "advertise": 19755,
    "advertisement": 21,
    "advertisementsissue": 1,
    "advertiser": 5,
    "advertiser\"\u2032s": 1,
    "advertiserseven": 1,
    "advertising": 1,
    "advertising)<br": 1,
    "advertiste": 1,
    "advertize": 6,
    "advertlet": 1,
    "advertsie": 1,
    "adverttise": 1,
    "advesrtise": 1,
    "advest": 1,
    "advestise": 1,
    "advfn": 2,
    "advi": 7,
    "advice": 171,
    "advicor": 2,
    "advie": 1,
    "advieku": 1,
    "advienne": 1,
    "advierten": 1,
    "advierto": 1,
    "adviespunt": 1,
    "advincula": 1,
    "advinus": 1,
    "advisable": 6,
    "advise": 50285,
    "adviser": 18,
    "adviserate": 1,
    "adviserbroache": 2,
    "adviseren": 1,
    "advisertise": 1,
    "advisor": 255,
    "advisor/": 4,
    "advisors/": 1,
    "advisorsfollowe": 1,
    "advisorshare": 3,
    "advisorstorytelle": 1,
    "adviste": 1,
    "adviva": 1,
    "advive": 1,
    "adviye": 2,
    "advize": 3,
    "advmaker": 1,
    "advnace": 1,
    "advnane": 1,
    "advoacte": 1,
    "advocaat": 3,
    "advocaci\u00f3n": 1,
    "advocacy": 11,
    "advocare": 26,
    "advocat": 1,
    "advocat(e": 1,
    "advocat[": 2,
    "advocate": 47529,
    "advocatede": 1,
    "advocaten": 19,
    "advocati": 1,
    "advocte": 1,
    "advoid": 1,
    "advokat": 1,
    "advokatbyr\u00e5": 1,
    "advokater": 2,
    "advokatsamfund": 1,
    "advokett": 1,
    "advoko": 5,
    "advovcate": 1,
    "advowe": 1,
    "advox": 1,
    "advse": 1,
    "advsertise": 1,
    "advstoreshell": 1,
    "adv\u00edncula": 1,
    "adwa'a": 4,
    "adwaii": 1,
    "adwait": 3,
    "adwaita": 3,
    "adwaitham": 1,
    "adwan": 4,
    "adwarde": 4,
    "adwatche": 1,
    "adwayabrahma": 3,
    "adweb": 1,
    "adweek": 8,
    "adwen": 1,
    "adwest": 1,
    "adwia": 1,
    "adwick": 24,
    "adwin": 1,
    "adwoa": 2,
    "adwok": 1,
    "adwokat": 1,
    "adwrappe": 1,
    "adwya": 1,
    "adx": 12,
    "ady": 10,
    "adya": 8,
    "adyacente": 1,
    "adyaksh": 1,
    "adyar": 33,
    "adyebo": 3,
    "adygea": 2,
    "adygeyidae": 1,
    "adyghe": 125,
    "adyg\u00e6": 1,
    "adyo": 1,
    "adyrmachidae": 1,
    "adyt": 1,
    "adytode": 1,
    "adytum": 3,
    "ady\u0101ya": 1,
    "adzakoe": 1,
    "adze": 23,
    "adzebill": 3,
    "adzee": 1,
    "adzhakend": 2,
    "adzharicus": 1,
    "adzhebadzh": 1,
    "adzhikend": 2,
    "adzhubey": 1,
    "adzido": 1,
    "adzom": 10,
    "adzop\u00e9": 1,
    "adzor": 1,
    "ad\u00e1n": 42,
    "ad\u00e1nez": 1,
    "ad\u00e8": 1,
    "ad\u00e8la\u00efde": 1,
    "ad\u00e8s": 1,
    "ad\u00e9": 5,
    "ad\u00e9agbo": 1,
    "ad\u00e9dokun": 1,
    "ad\u00e9lard": 1,
    "ad\u00e9la\u00efde": 63,
    "ad\u00e9la\u00efs": 1,
    "ad\u00e9lcia": 1,
    "ad\u00e9lie": 8,
    "ad\u00e9lina": 1,
    "ad\u00e9line": 1,
    "ad\u00e9l\u00e9k\u00e8": 1,
    "ad\u00e9mar": 16,
    "ad\u00e9quiste": 1,
    "ad\u00e9rito": 18,
    "ad\u00edlson": 1,
    "ad\u00fbnaic": 2,
    "ad\u00fcg\u00fcrahani": 1,
    "ad\u0101lat": 3,
    "ad\u0101n": 3,
    "ad\u0101r\u012b": 1,
    "ad\u012b": 1,
    "ad\u0131m": 3,
    "ad\u0131m\u0131z": 1,
    "ad\u0131n\u0131": 13,
    "ad\u017eem": 2,
    "ad\u017eemovi\u0107": 4,
    "ad\u017ei\u0107": 1,
    "ae": 168,
    "ae-14": 2,
    "ae1": 1,
    "ae101": 1,
    "ae3": 1,
    "ae82": 1,
    "ae86": 9,
    "ae86)<br": 2,
    "aea": 10,
    "aeaba": 1,
    "aeacide": 4,
    "aeacus": 19,
    "aead": 2,
    "aeaea": 8,
    "aeais": 1,
    "aearee": 1,
    "aeb": 3,
    "aebamo": 1,
    "aebbe": 1,
    "aebe": 1,
    "aebi": 1,
    "aebinga": 1,
    "aebn": 1,
    "aebutius": 2,
    "aec": 2,
    "aec-5": 1,
    "aecam": 1,
    "aecc": 1,
    "aechmea": 79,
    "aechmiali": 1,
    "aechmute": 1,
    "aechoe": 1,
    "aeci": 2,
    "aecio": 7,
    "aeciospore": 5,
    "aecken": 1,
    "aecl": 3,
    "aecom": 1,
    "aecon": 4,
    "aecs": 2,
    "aed": 17,
    "aed1.2": 1,
    "aed2.1": 1,
    "aed2.3": 1,
    "aed275.25": 1,
    "aed4.6": 1,
    "aeda": 3,
    "aedate": 1,
    "aedb": 3,
    "aedc": 2,
    "aeddan": 1,
    "aeddfe": 1,
    "aeddon": 1,
    "aede": 108,
    "aedeagus": 1,
    "aedemon": 1,
    "aedesius": 1,
    "aedh": 100,
    "aedha": 2,
    "aedho": 1,
    "aedifican": 1,
    "aedificavit": 1,
    "aedificii": 1,
    "aedile": 2,
    "aedin": 8,
    "aedita": 2,
    "aedlug": 1,
    "aedogan": 1,
    "aedon": 11,
    "aedre": 1,
    "aedui": 1,
    "aed\u00e1in": 3,
    "aee": 7,
    "aeea": 1,
    "aeeive": 1,
    "aeen": 1,
    "aeep": 1,
    "aeet": 1,
    "aeeu": 4,
    "aef": 18,
    "aef-sf.org": 1,
    "aefe": 3,
    "aeffe": 1,
    "aefje": 1,
    "aefligen": 1,
    "aefter": 1,
    "aeg": 141,
    "aega": 3,
    "aegae": 31,
    "aegaleo": 6,
    "aegeae": 1,
    "aegealeus": 4,
    "aegean": 36,
    "aegean/": 1,
    "aegee": 1,
    "aegek": 7,
    "aegeriidae": 1,
    "aegetae": 1,
    "aegeus": 40,
    "aegia": 1,
    "aegialea": 1,
    "aegialeus": 9,
    "aegialorni": 1,
    "aegidi": 3,
    "aegidienberg": 5,
    "aegidius": 2,
    "aegidopi": 1,
    "aegilop": 2,
    "aegimius": 1,
    "aegina": 2,
    "aeginuim": 1,
    "aegir": 8,
    "aegire": 3,
    "aegis": 21,
    "aegish": 1,
    "aegisos": 1,
    "aegisth": 1,
    "aegisthus": 4,
    "aegithalidae": 106,
    "aegithalo": 2,
    "aegithaloide": 1,
    "aegithinidae": 21,
    "aegium": 2,
    "aegle": 1,
    "aegloidea": 1,
    "aegn": 1,
    "aegna": 1,
    "aegnatia": 1,
    "aegnor": 3,
    "aegoceratoide": 2,
    "aegolius": 1,
    "aegon": 24,
    "aegopi": 4,
    "aegra": 3,
    "aegri": 1,
    "aegris": 1,
    "aegteskab": 1,
    "aegukga": 1,
    "aegviidu": 8,
    "aegypten": 10,
    "aegypti": 3,
    "aegyptiacum": 1,
    "aegyptinone": 1,
    "aegyptiorum": 5,
    "aegyptopithecus": 2,
    "aegyptosuchidae": 1,
    "aegyptus": 2,
    "aegytiaca": 1,
    "aeh": 1,
    "aehf": 1,
    "aehrenthal": 4,
    "aei": 18,
    "aeiirii": 1,
    "aeiparthenos": 1,
    "aeiri": 1,
    "aejlie": 2,
    "aejmelaeus": 2,
    "aek": 1,
    "aekuni": 1,
    "aekv": 2,
    "ael": 58,
    "aela": 1,
    "aelarz": 1,
    "aelate": 1,
    "aelbert": 1,
    "aelc": 9,
    "aelcum": 1,
    "aeldre": 4,
    "aele": 2,
    "aelen": 3,
    "aeleus": 2,
    "aelfflae": 1,
    "aelfle": 1,
    "aelfre": 8,
    "aelfrice": 2,
    "aelfrida": 3,
    "aelfsige": 1,
    "aelfwane": 1,
    "aelfward": 1,
    "aelgate": 1,
    "aelhaiarn": 1,
    "aelia": 4,
    "aeliana": 1,
    "aelina": 2,
    "aelis": 1,
    "aelist": 1,
    "aelita": 1,
    "aelius": 14,
    "aeliz": 1,
    "aelken": 1,
    "aello": 7,
    "aell\u014d": 1,
    "aelodau": 1,
    "aelodau'r": 3,
    "aelre": 108,
    "aelred": 1,
    "aelsac": 1,
    "aelt": 2,
    "aelten": 1,
    "aelthar": 7,
    "aeltje": 3,
    "aeluroide": 2,
    "aeluroidea": 4,
    "aeluropi": 3,
    "aeluropus": 1,
    "aeluroscalabote": 1,
    "aeluroscalabotinae": 1,
    "aeluuinnae": 1,
    "aelyma": 1,
    "aem": 1,
    "aemelia": 3,
    "aemg": 2,
    "aemila": 2,
    "aemilia": 10,
    "aemilius": 18,
    "aemma": 1,
    "aemo": 1,
    "aemon": 1,
    "aemorraghe": 1,
    "aemotti": 1,
    "aemt": 3,
    "aen": 2,
    "aenchen": 1,
    "aendal": 1,
    "aende": 1,
    "aender": 1,
    "aene": 1,
    "aenea": 6,
    "aeneas": 19,
    "aenei": 1,
    "aeneicolli": 1,
    "aeneid": 2,
    "aeneid\".land": 1,
    "aeneiden": 1,
    "aeneipennis": 1,
    "aeneomican": 2,
    "aeneoviren": 1,
    "aeneovirescen": 1,
    "aenescen": 8,
    "aenesidemu": 6,
    "aenesidemus": 3,
    "aenete": 3,
    "aeneus": 3,
    "aengari": 1,
    "aengenendt": 1,
    "aengeteekend": 1,
    "aenias": 1,
    "aenicteguidae": 1,
    "aenictode": 1,
    "aenictopi": 1,
    "aenictus": 2,
    "aenie": 2,
    "aenigmastropheus": 3,
    "aenigmatum": 1,
    "aenigmode": 1,
    "aeningia": 1,
    "aenir": 3,
    "aenleide": 2,
    "aenlle": 1,
    "aenm": 2,
    "aenor": 4,
    "aenos": 1,
    "aenteyckeninge": 1,
    "aenys": 1,
    "aeo": 36,
    "aeolanthe": 9,
    "aeolesthe": 1,
    "aeolia": 3,
    "aeolian": 17,
    "aeolic": 6,
    "aeolicus": 11,
    "aeolidiella": 3,
    "aeolidiidae": 1,
    "aeolo": 1,
    "aeolode": 1,
    "aeolopi": 1,
    "aeolosauridae": 2,
    "aeolu": 1,
    "aeolus": 6,
    "aeon": 27,
    "aeonautico": 1,
    "aeos": 1,
    "aep": 88,
    "aepa": 2,
    "aepex": 2,
    "aepona": 1,
    "aepylopha": 1,
    "aepyorni": 9,
    "aepyornithid": 1,
    "aequa": 2,
    "aequali": 3,
    "aequalis": 2,
    "aequanius": 1,
    "aequatione": 2,
    "aequatoriali": 1,
    "aequiden": 5,
    "aequidistante": 1,
    "aequipecten": 9,
    "aequipollen": 1,
    "aequispinus": 2,
    "aequitatis": 1,
    "aequitius": 2,
    "aequivalen": 1,
    "aequorivita": 5,
    "aequorni": 2,
    "aequu": 1,
    "aequum": 1,
    "aer": 480,
    "aeranthe": 6,
    "aerat": 1,
    "aerate": 596,
    "aerb": 1,
    "aerbin": 1,
    "aerc)signe": 1,
    "aercap": 5,
    "aercosmos": 1,
    "aerden": 8,
    "aerdi": 1,
    "aere": 24,
    "aerea": 2,
    "aeree": 1,
    "aerellia": 1,
    "aeren": 1,
    "aerenhout": 1,
    "aereo": 5,
    "aereoide": 1,
    "aereolate": 1,
    "aereon": 1,
    "aereos": 2,
    "aerescen": 1,
    "aeresol": 1,
    "aerete": 1,
    "aereus": 8,
    "aerfer": 7,
    "aerfort": 1,
    "aeria": 16,
    "aerial": 1,
    "aerialbot": 2,
    "aerialist": 4,
    "aerian": 1,
    "aerica": 1,
    "aerich": 1,
    "aericura": 1,
    "aeriel": 1,
    "aerien": 3,
    "aeriene": 4,
    "aeriform": 2,
    "aerify": 3,
    "aerin": 5,
    "aeriol": 2,
    "aeritalia": 1,
    "aerith": 5,
    "aeritsen": 4,
    "aeri\u00e9l": 3,
    "aerle": 2,
    "aermacchi": 1,
    "aermediterranea": 1,
    "aermet": 1,
    "aernautlior": 1,
    "aerne": 1,
    "aernout": 8,
    "aernoutsz": 12,
    "aerntsz": 1,
    "aernus": 1,
    "aero": 172,
    "aero2": 3,
    "aeroande": 1,
    "aerobatic": 4,
    "aerobau": 1,
    "aerobe": 4,
    "aerobell": 1,
    "aerobic": 7,
    "aerobicise": 1,
    "aerobicize": 1,
    "aeroboy": 3,
    "aerobrake": 89,
    "aerobratsk": 1,
    "aerobreake": 1,
    "aerobridge": 1,
    "aerobrigata": 1,
    "aerobright": 1,
    "aeroca": 1,
    "aerocapture": 1,
    "aerocaribe": 4,
    "aerochaco": 1,
    "aerocharter": 1,
    "aerochrome": 2,
    "aerochute": 1,
    "aeroclub": 2,
    "aerococcus": 1,
    "aerodeck": 1,
    "aerodenitrifican": 1,
    "aerodome": 4,
    "aerodrom": 1,
    "aerodrome": 20,
    "aerodynamic": 5,
    "aerodynamicist": 5,
    "aerodynamik": 3,
    "aeroejecutivos": 1,
    "aeroengine": 1,
    "aeroengineere": 1,
    "aeroespaciale": 2,
    "aerofacien": 1,
    "aerofer": 1,
    "aerofield": 1,
    "aerofin": 1,
    "aeroflete": 1,
    "aeroflot": 29,
    "aerofoil": 8,
    "aerofoile": 1,
    "aerofon": 1,
    "aeroform": 1,
    "aeroframe": 1,
    "aerogan": 1,
    "aerogarden": 3,
    "aerogel": 1,
    "aerogene": 1,
    "aerogramme": 2,
    "aerographene": 1,
    "aerographite": 3,
    "aerohaven": 1,
    "aeroheate": 3,
    "aeroholde": 1,
    "aerohub": 1,
    "aeroinzenjere": 1,
    "aerolate": 1,
    "aerolink": 1,
    "aerolite": 5,
    "aerolize": 2,
    "aerology": 2,
    "aerolysin": 1,
    "aerol\u00ednea": 4,
    "aerol\u00edneas": 1,
    "aeromak": 1,
    "aeromar": 29,
    "aeromarine": 20,
    "aerome": 1,
    "aeromexico": 1,
    "aeromil": 1,
    "aeromobil": 1,
    "aeromodele": 22,
    "aeromodelle": 18,
    "aeromonos": 1,
    "aerom\u00e9xico": 44,
    "aeron": 7,
    "aeronaut": 1,
    "aeronautic": 2,
    "aeronautica": 17,
    "aeronautica\"\u2032": 1,
    "aeronauticas": 1,
    "aeronautics)|canard": 1,
    "aeronave": 9,
    "aeronca": 6,
    "aeroneer": 1,
    "aeronova": 1,
    "aeronutronic": 1,
    "aeronwy": 1,
    "aeron\u00e0utica": 2,
    "aeron\u00e1utico": 5,
    "aeropainte": 17,
    "aerope": 3,
    "aeropeiratis": 1,
    "aeropelican": 1,
    "aeroper\u00fa": 2,
    "aeropesca": 3,
    "aeropete": 3,
    "aerophine": 1,
    "aerophone": 11,
    "aerophyte": 1,
    "aeroplan": 3,
    "aeroplanavdelne": 6,
    "aeroplanbau": 2,
    "aeroplane": 6,
    "aeroplanfabriken": 1,
    "aeroplani": 2,
    "aeroplus": 1,
    "aeroport": 10,
    "aeroporti": 16,
    "aeroporto": 2,
    "aeropos": 1,
    "aeroposta": 1,
    "aeropro": 1,
    "aeroproduct": 1,
    "aeropuerto": 2,
    "aeropuertos": 3,
    "aeropus": 6,
    "aeroput": 1,
    "aeroquip": 1,
    "aerorescue": 1,
    "aerosani": 1,
    "aeroscope": 1,
    "aeroscreen": 1,
    "aeroservicio": 1,
    "aeroservizi": 1,
    "aeroshave": 1,
    "aeroshoppe": 4,
    "aerosim": 2,
    "aeroskie": 1,
    "aeroskiff": 2,
    "aerosle": 4,
    "aerosol": 15,
    "aerosolise": 11,
    "aerosolize": 43,
    "aerosonde": 1,
    "aerospace": 37,
    "aerospacefield": 1,
    "aerospatiale": 3,
    "aerosphere": 1,
    "aerospike": 5,
    "aerospinne": 2,
    "aerospraye": 1,
    "aerostar": 3,
    "aerostat": 1,
    "aerosteon": 1,
    "aerostructure": 9,
    "aerost\u00e1tico": 1,
    "aerosucre": 1,
    "aerosvet": 1,
    "aerosvit": 8,
    "aerosystem": 6,
    "aerotaxi": 1,
    "aerotaxis": 2,
    "aerotech": 3,
    "aerotel": 3,
    "aeroterm": 1,
    "aerotherm": 1,
    "aerotow": 3,
    "aerotowe": 9,
    "aerotrain": 3,
    "aerotraine": 1,
    "aerotransport": 6,
    "aerotransporte": 1,
    "aerotrim": 1,
    "aeroturbine": 1,
    "aerotypia": 1,
    "aerot\u00e1xi": 1,
    "aerovan": 1,
    "aerowisata": 2,
    "aerozine": 4,
    "aerozine-50": 1,
    "aerp": 1,
    "aerrow": 5,
    "aersen": 1,
    "aersoe": 1,
    "aersolize": 1,
    "aerssen": 1,
    "aersten": 1,
    "aert": 15,
    "aerte": 1,
    "aertirrena": 2,
    "aertsen": 65,
    "aertswoude": 1,
    "aertsz": 5,
    "aertz": 2,
    "aeruginascen": 5,
    "aeruginascin": 1,
    "aeruginosa": 1,
    "aerva": 1,
    "aery": 33,
    "aerys": 3,
    "aerzen": 3,
    "aer\u00e9a": 1,
    "aes": 5,
    "aes,2": 1,
    "aes-256": 1,
    "aes2.->\\fff": 1,
    "aesacus": 1,
    "aesas": 2,
    "aesc": 1,
    "aeschine": 8,
    "aeschinus": 1,
    "aeschirie": 2,
    "aeschlayer": 1,
    "aeschlen": 2,
    "aeschlimann": 31,
    "aeschmann": 1,
    "aeschna": 1,
    "aeschrote": 1,
    "aeschylus": 2,
    "aescuflavoside": 1,
    "aesculap": 1,
    "aesculapius": 7,
    "aesculin": 1,
    "aescwig": 2,
    "aesernia": 2,
    "aeshma": 2,
    "aeshnidae": 1,
    "aeshu": 1,
    "aesi": 1,
    "aesica": 1,
    "aesir": 3,
    "aeskylo": 1,
    "aesl": 6,
    "aesma": 9,
    "aesop": 72,
    "aesopus": 1,
    "aesseal": 1,
    "aest": 22,
    "aestablishe": 1,
    "aestavalia": 1,
    "aesthete": 39,
    "aesthetic": 1,
    "aesthetica": 5,
    "aesthetician": 1,
    "aestheticise": 10,
    "aestheticism": 1,
    "aestheticize": 50,
    "aestheticsin": 1,
    "aesthetik": 1,
    "aesthetisize": 1,
    "aesthetize": 1,
    "aesti": 1,
    "aestimabili": 2,
    "aestiva": 2,
    "aestivali": 5,
    "aestivate": 138,
    "aestivation": 1,
    "aestroy": 1,
    "aestuarii": 1,
    "aestuescen": 1,
    "aestui": 1,
    "aesu": 1,
    "aesulani": 1,
    "aesx": 1,
    "aesych": 1,
    "aet": 5,
    "aetate": 5,
    "aetatis": 3,
    "aetc)-gain": 1,
    "aetc)-gaine": 1,
    "aete": 3,
    "aetek": 1,
    "aeterni": 1,
    "aeternita": 2,
    "aeternu": 1,
    "aetf": 1,
    "aeth": 1,
    "aethalida": 2,
    "aethalide": 2,
    "aethalioid": 1,
    "aethalochroa": 1,
    "aethe": 7,
    "aethe[l]r": 1,
    "aethecerinus": 1,
    "aethelare": 1,
    "aethelbert": 1,
    "aethele": 1,
    "aethelflae": 1,
    "aethelfle": 2,
    "aethelgar": 1,
    "aethelnoth": 1,
    "aethelre": 71,
    "aethelstane": 1,
    "aethelthryth": 2,
    "aethelwalh": 1,
    "aethelwine": 1,
    "aetheolepi": 2,
    "aether": 7,
    "aetherfest": 1,
    "aethia": 3,
    "aethicen": 1,
    "aethiopen": 1,
    "aethiopi": 39,
    "aethiopia": 5,
    "aethiopicum": 1,
    "aethiopischen": 1,
    "aethiosolen": 1,
    "aethlius": 1,
    "aethomys": 1,
    "aethon": 2,
    "aethopos": 1,
    "aethre": 1,
    "aethria": 2,
    "aethridae": 7,
    "aethusa": 1,
    "aethyr": 12,
    "aethyris": 2,
    "aetio": 2,
    "aetiocetidae": 9,
    "aetiocetus": 2,
    "aetiologicus": 1,
    "aetiologize": 2,
    "aetius": 12,
    "aetn": 2,
    "aetna": 10,
    "aetnaeus": 1,
    "aeto": 38,
    "aetogate": 1,
    "aetokremnos": 2,
    "aetolia": 6,
    "aetolian": 1,
    "aetomilitsa(\"densko": 1,
    "aetomylaeus": 1,
    "aetopus": 2,
    "aetos": 1,
    "aetosauria": 7,
    "aetosauroide": 6,
    "aetosaurus": 6,
    "aetra": 1,
    "aetrocantha": 1,
    "aetti": 1,
    "aet\u00ed": 1,
    "aeup": 1,
    "aeve": 1,
    "aevee": 1,
    "aeven": 2,
    "aeventyrersken": 1,
    "aevestum": 1,
    "aevi": 1,
    "aevidum": 1,
    "aevt": 2,
    "aew": 6,
    "aew.154": 1,
    "aew.154p": 1,
    "aewon": 1,
    "aeyliro": 1,
    "aez": 5,
    "aezq": 8,
    "ae\u00ebte": 1,
    "ae\u021biu": 1,
    "af": 29,
    "af\"=frankfurt": 1,
    "af-1-regulat": 1,
    "af-14": 3,
    "af-1b": 1,
    "af-2500": 1,
    "af.absorbe": 1,
    "af1\u2014occur": 1,
    "af2": 964,
    "af2\u2014continu": 1,
    "af445": 1,
    "afa": 11,
    "afaa": 2,
    "afaaf": 1,
    "afaan": 24,
    "afaas": 1,
    "afab": 2,
    "afabet": 1,
    "afacelifte": 1,
    "afact": 1,
    "afade": 1,
    "afaf": 3,
    "afagh": 1,
    "afaha": 8,
    "afaid": 1,
    "afain": 1,
    "afallach": 1,
    "afallan": 1,
    "afallen": 1,
    "afallon": 3,
    "afamasaga": 14,
    "afan": 11,
    "afanancio": 1,
    "afanasie": 1,
    "afanasieff": 71,
    "afanasiev": 1,
    "afanasievich": 2,
    "afanasiy": 3,
    "afanassi": 1,
    "afanasy": 2,
    "afanasyeva": 1,
    "afande": 1,
    "afandi": 18,
    "afandine": 1,
    "afandiyev": 3,
    "afang": 2,
    "afaon": 2,
    "afaq": 9,
    "afar": 11,
    "afara": 2,
    "afare": 1,
    "afaret": 1,
    "afari": 4,
    "afaria": 2,
    "afariya": 1,
    "afarta": 1,
    "afarwanat": 1,
    "afas": 1,
    "afasia": 2,
    "afaz": 1,
    "afaze": 2,
    "afb": 473,
    "afbeelde": 2,
    "afblijven": 4,
    "afbs": 1,
    "afbws": 1,
    "afc": 248,
    "afc'34": 1,
    "afca": 37,
    "afce": 1,
    "afcee": 1,
    "afci": 1,
    "afcm": 1,
    "afcon": 5,
    "afcp": 1,
    "afcs": 1,
    "afcu": 1,
    "afd": 10,
    "afd-15": 2,
    "afdal": 2,
    "afdaladd\u00een": 1,
    "afdb": 4,
    "afde": 1,
    "afdeele": 5,
    "afdeelingen": 1,
    "afdele": 35,
    "afdelne": 1,
    "afdemworeda": 1,
    "afdko": 1,
    "afdm-5": 1,
    "afdrukken": 1,
    "afds-770": 1,
    "afdw": 1,
    "afe": 21,
    "afeare": 3,
    "afeature": 1,
    "afec": 2,
    "afecavol": 2,
    "afect": 1,
    "afecta": 1,
    "afecte": 1,
    "afectivas": 1,
    "afecto": 1,
    "afectte": 1,
    "afede": 3,
    "afeed": 1,
    "afegostat": 1,
    "afek": 8,
    "afeka": 1,
    "afektiven": 4,
    "afeku": 2,
    "afellay": 1,
    "afem": 1,
    "afemai": 4,
    "afemo": 1,
    "afenata": 1,
    "afendi": 3,
    "afendopolo": 1,
    "afenifere": 1,
    "afentis": 2,
    "afer": 38,
    "aferdita": 1,
    "aferekpe": 1,
    "afert": 1,
    "afeter": 1,
    "afew": 1,
    "afewerki": 2,
    "afework": 3,
    "afex": 2,
    "afeyan": 1,
    "afezu": 1,
    "aff": 60,
    "affable": 3,
    "affabre": 1,
    "affaccia": 1,
    "affacte": 2,
    "affair": 116,
    "affair\"/\"love": 2,
    "affair)(\u9189\u8ff7\u60c5\u4eba(distort": 1,
    "affaire": 189,
    "affairsbrought": 1,
    "affairs|va": 1,
    "affair\u00bb.1": 1,
    "affalterbach": 1,
    "affaltrach": 3,
    "affam\u00e8": 2,
    "affan": 107,
    "affandi": 61,
    "affaraid": 1,
    "affaraon": 1,
    "affarer": 1,
    "affari": 1,
    "affariya": 1,
    "affatim": 1,
    "affco": 1,
    "affe": 18,
    "affeccte": 1,
    "affece": 3,
    "affecionate": 1,
    "affecke": 1,
    "affect": 151595,
    "affect[": 3,
    "affect[e": 1,
    "affectamus": 1,
    "affected.dure": 1,
    "affecteth": 1,
    "affectie": 1,
    "affection": 3,
    "affectionalty": 1,
    "affectionate": 87,
    "affectione": 3,
    "affective": 1,
    "affecto": 6,
    "affector": 1,
    "affectuate": 2,
    "affectuosa": 1,
    "affect\u00e9s": 1,
    "affect\u2019ly": 1,
    "affeldt": 3,
    "affeliete": 1,
    "affen": 12,
    "affendi": 2,
    "affenstunde": 1,
    "affer": 1,
    "affere": 1,
    "afferentur": 5,
    "afferiate": 1,
    "affernewell": 1,
    "affero": 12,
    "affet": 1,
    "affete": 2,
    "affeton": 1,
    "affetside": 1,
    "affetti": 3,
    "affettiva": 1,
    "affettivo": 1,
    "affetto": 1,
    "afffilate": 1,
    "afffirme": 1,
    "affg": 1,
    "affgecte": 1,
    "affholder": 1,
    "affi": 2,
    "affialiate": 3,
    "affiance": 49,
    "affiate": 1,
    "afficcionado": 1,
    "affichage": 1,
    "affichefond": 1,
    "affichiste": 1,
    "afficiate": 1,
    "affida": 1,
    "affidate": 1,
    "affidavit": 79,
    "affie": 2,
    "affield": 1,
    "affien": 1,
    "affif": 2,
    "affifudin": 2,
    "affiiate": 2,
    "affiiiate": 1,
    "affiilate": 1,
    "affiixe": 1,
    "affil": 6,
    "affilaite": 3,
    "affilate": 1,
    "affilatie": 1,
    "affiliat": 1,
    "affiliatae": 1,
    "affiliate": 55784,
    "affiliatie": 2,
    "affiliation": 6,
    "affilicate": 1,
    "affilie": 1,
    "affililate": 3,
    "affililiate": 1,
    "affilitae": 2,
    "affilitate": 7,
    "affilite": 1,
    "affiliyate": 2,
    "affillate": 1,
    "affiltrate": 1,
    "affimax": 1,
    "affimojas": 1,
    "affimre": 1,
    "affinado": 1,
    "affine": 55,
    "affini": 16,
    "affinimipspe": 1,
    "affinita": 1,
    "affinitata": 1,
    "affinitate": 1,
    "affinit\u00e0": 1,
    "affinit\u00e4ten": 1,
    "affinit\u00e9": 1,
    "affinit\u00e9s": 2,
    "affirm": 16030,
    "affirmative": 8,
    "affirme": 3,
    "affirmec": 1,
    "affirmeth": 3,
    "affirms": 1,
    "affitiate": 1,
    "affix": 3719,
    "affixate": 3,
    "affixed\"\u2014wa": 1,
    "affi\u00f6iate": 1,
    "affleck": 369,
    "afflect": 2,
    "afflecte": 2,
    "affleele": 1,
    "afflerbach": 1,
    "affliate": 6,
    "affliatie": 1,
    "afflicite": 1,
    "afflick": 1,
    "afflict": 5181,
    "afflig\u00e9e": 1,
    "afflig\u00e9s": 1,
    "affliliate": 2,
    "afflitiate": 1,
    "afflitti": 1,
    "affluence": 8,
    "affluenza": 3,
    "affo": 1,
    "affonso": 2,
    "affor": 1,
    "afforade": 1,
    "afforce": 2,
    "afford": 26845,
    "afford.dure": 1,
    "afford[e": 1,
    "affordable": 13,
    "affordable.<ref": 1,
    "affordably": 1,
    "affordance": 4,
    "affording": 1,
    "affore": 1,
    "afforementione": 5,
    "afforest": 91,
    "afforestate": 2,
    "affori": 14,
    "afformentione": 10,
    "afforreste": 1,
    "affou\u00e9": 1,
    "affpuddle": 1,
    "affraic": 1,
    "affraid": 1,
    "affraie": 1,
    "affranchie": 1,
    "affranchise": 4,
    "affray": 30,
    "affrecte": 1,
    "affreighte": 1,
    "affrescarvi": 1,
    "affretta": 1,
    "affreville": 1,
    "affrica": 8,
    "affricate": 71,
    "affright": 23,
    "affrme": 2,
    "affront": 217,
    "affront\u00e9s": 1,
    "affr\u00e9teur": 1,
    "afftecte": 3,
    "afftm": 2,
    "affton": 2,
    "affulgen": 1,
    "affy": 1,
    "aff\u00e4r": 4,
    "aff\u00e4rer": 16,
    "aff\u00e4rsaktivisten": 2,
    "aff\u00e4rstidne": 4,
    "aff\u00e4rsv\u00e4rlden": 1,
    "aff\u00e6ren": 1,
    "aff\u00e9ry": 1,
    "aff\u00f2": 4,
    "aff\u2019d": 2,
    "afg50": 1,
    "afgan": 2,
    "afge": 1,
    "afgebeten": 1,
    "afgerukt": 1,
    "afgesloten": 1,
    "afghan": 96,
    "afghanastan": 1,
    "afghani": 6,
    "afghania": 2,
    "afghanistan": 720,
    "afghanistan(act": 1,
    "afghanistan.locat": 1,
    "afghanistan.serve": 1,
    "afghanistan/": 1,
    "afghanistanis": 1,
    "afghanisthan": 1,
    "afghanize": 1,
    "afgh\u0101nist\u0101n": 1,
    "afgoi": 5,
    "afgoy": 1,
    "afgrow": 15,
    "afgsc": 5,
    "afha": 1,
    "afhad": 1,
    "afham": 2,
    "afhandle": 4,
    "afholde": 1,
    "afholdsvennene": 1,
    "afhoriga": 1,
    "afhq": 8,
    "afh\u00e6ngighe": 1,
    "afi": 8,
    "afia": 44,
    "afiaa": 1,
    "afiadenyigba": 5,
    "afiadore": 2,
    "afiat": 1,
    "aficionado": 8,
    "aficionados": 24,
    "afici\u00f3n": 1,
    "afida": 6,
    "afidne": 1,
    "afiea": 2,
    "afiefe": 1,
    "afield": 1,
    "afif": 19,
    "afifa": 1,
    "afifu": 2,
    "afig": 1,
    "afikim": 12,
    "afikpo": 2,
    "afil": 3,
    "afilarm\u00f3nica": 1,
    "afiley": 1,
    "afiliate": 1,
    "afille": 1,
    "afilliate": 3,
    "afimbriate": 1,
    "afimoxifene": 1,
    "afin": 8,
    "afinaito": 2,
    "afinando": 1,
    "afina\u00e7\u00e3o": 1,
    "afincaos": 1,
    "afindevi\u010diai": 1,
    "afinogenov": 1,
    "afinsa": 2,
    "afio": 1,
    "afioga": 1,
    "afip": 2,
    "afir": 4,
    "afire": 64,
    "afiri": 2,
    "afirm": 3,
    "afirmate": 1,
    "afirme": 3,
    "afise": 1,
    "afisma": 1,
    "afiso": 2,
    "afiste": 2,
    "afit": 2,
    "afitti": 5,
    "afiuni": 2,
    "afiwa": 1,
    "afi\u015fe": 1,
    "afjc": 1,
    "afjrotc": 2,
    "afjrotc)we": 1,
    "afkar": 12,
    "afklinteberg": 1,
    "afl": 1563,
    "afl)schedule": 1,
    "aflac": 9,
    "aflagellate": 1,
    "aflah": 6,
    "aflaki": 1,
    "aflame": 25,
    "aflao": 1,
    "aflaqite": 1,
    "aflatoxin": 2,
    "aflc": 1,
    "afld": 4,
    "afleet": 24,
    "afleete": 1,
    "aflex": 1,
    "aflicte": 1,
    "afloat": 4,
    "aflow": 1,
    "afloxan": 1,
    "aflpa": 1,
    "aflre": 2,
    "aflsq": 1,
    "aflsweden": 1,
    "aflutter": 9,
    "aflx": 1,
    "afl\u00ea": 1,
    "afm": 20,
    "afme": 2,
    "afmg": 1,
    "afn": 15,
    "afnaipanma": 1,
    "afnhb": 1,
    "afni": 1,
    "afnor": 2,
    "afn\u00e1n": 1,
    "afo": 1,
    "afoa": 35,
    "afobe": 2,
    "afognak": 10,
    "afohle": 1,
    "afoir": 3,
    "afoji": 1,
    "afolabi": 7,
    "afolami": 2,
    "afollowe": 1,
    "afon": 52,
    "afonasiy": 2,
    "afonin": 1,
    "afonja": 1,
    "afonlade": 1,
    "afonso": 1236,
    "afoot": 49,
    "afor": 3,
    "aforad": 1,
    "aforce": 1,
    "aford": 2,
    "aforde": 3,
    "afore": 12,
    "aforecite": 1,
    "aforedescribe": 1,
    "aforegiven": 1,
    "aforegoe": 3,
    "aforeliste": 1,
    "aforementione": 179,
    "aforemetine": 1,
    "aforemetione": 1,
    "aforemtione": 1,
    "aforename": 5,
    "aforereference": 1,
    "aforesaid": 20,
    "aforesaide": 8,
    "aforestate": 4,
    "aforeste": 2,
    "aforethought": 3,
    "aforetime": 1,
    "aforewikilinke": 1,
    "aforisti\u010dari": 1,
    "aforizmave": 1,
    "aformatione": 1,
    "aformentione": 4,
    "aformula_5": 1,
    "aforsaid": 2,
    "afos": 2,
    "afosi": 1,
    "afosi),and": 1,
    "afotec": 1,
    "afovirsen": 1,
    "afp": 901,
    "afp)open": 1,
    "afp-675": 2,
    "afpa": 2,
    "afpac": 1,
    "afpak": 1,
    "afpeo": 2,
    "afpep": 2,
    "afpfl": 3,
    "afplsai": 1,
    "afpocs": 1,
    "afpu": 6,
    "afq": 3,
    "afqoy": 1,
    "afr(aid": 2,
    "afra": 2,
    "afraad": 1,
    "afraahseem": 1,
    "afrachal": 1,
    "afracitylink": 1,
    "afrad": 1,
    "afradapi": 2,
    "afragola": 1,
    "afragos": 1,
    "afraid": 6,
    "afraid.\"\u2014wa": 1,
    "afralis": 1,
    "aframerican": 1,
    "afran": 2,
    "afrancesado": 1,
    "afranius": 6,
    "afraoide": 1,
    "afrapia": 2,
    "afrasaib": 2,
    "afrasia": 1,
    "afrasiab": 18,
    "afrasiyab": 14,
    "afrati": 3,
    "afrc": 2,
    "afre": 5,
    "afrecte": 1,
    "afreeca": 1,
    "afreen": 25,
    "afreet": 1,
    "afrekene": 1,
    "afreki": 1,
    "afren": 1,
    "afrenius": 1,
    "afresh": 3,
    "afret": 2,
    "afri": 1,
    "africa": 1078,
    "africa\"call": 1,
    "africa(mea)and": 1,
    "africa(to": 1,
    "africa)and": 1,
    "africa.candico(iso": 1,
    "africa.dure": 1,
    "africa.founde": 1,
    "africa.they": 1,
    "africa39": 5,
    "africa@home": 1,
    "africa]]n": 1,
    "africa]\u2014die": 1,
    "africa`": 1,
    "africaan": 1,
    "africabeate": 1,
    "africaid": 4,
    "africain": 36,
    "africainclude": 1,
    "africaine": 26,
    "africair": 1,
    "africalink": 1,
    "african": 1421,
    "african:\"(sandwich": 1,
    "africana": 9,
    "africanie": 1,
    "africanise": 12,
    "africanisms": 1,
    "africanist": 4,
    "africaniste": 9,
    "africanists\"\u2014often": 1,
    "africanize": 80,
    "africanos": 4,
    "africantown": 1,
    "africanus": 7,
    "africapasse": 1,
    "africar4u": 1,
    "africaranke": 1,
    "africare": 3,
    "africarice": 1,
    "africas": 1,
    "africate": 1,
    "africatown": 1,
    "africinvest": 1,
    "africk": 2,
    "africom": 1,
    "africonus": 1,
    "africori": 1,
    "africville": 4,
    "afridhun": 1,
    "afridi": 27,
    "afriforum": 7,
    "afrihili": 2,
    "afrika": 15,
    "afrikaan": 151,
    "afrikaanderwijk": 1,
    "afrikaburn": 4,
    "afrikanda": 2,
    "afrikander": 4,
    "afrikaner": 6,
    "afrikanerise": 2,
    "afrikanischen": 1,
    "afrikansk": 1,
    "afrikanski": 1,
    "afrikawissenschaften": 1,
    "afrilab": 3,
    "afrim": 3,
    "afrima": 8,
    "afrimar": 1,
    "afrin": 8,
    "afrinvest": 1,
    "afriocean": 1,
    "afripa": 1,
    "afriqiyah": 6,
    "afrique": 8,
    "afrisport": 1,
    "afrissippi": 1,
    "afristar": 2,
    "afrita": 1,
    "afrite": 1,
    "afriyandi": 1,
    "afriyie": 2,
    "afriz": 3,
    "afrl": 1,
    "afro": 250,
    "afroargentinos": 1,
    "afroave": 2,
    "afrobeat": 22,
    "afrobelbeat": 2,
    "afroborik\u00e9": 1,
    "afrocarpus": 3,
    "afrocentrist": 1,
    "afrochilis": 1,
    "afrocorimus": 1,
    "afrocuba": 2,
    "afrocytheridea": 2,
    "afrodisiac\"s": 2,
    "afrodita": 1,
    "afrodite": 1,
    "afrodiziak": 1,
    "afrodyete": 1,
    "afrod\u00edsio": 1,
    "afroflow": 1,
    "afrofunk": 10,
    "afrofuture": 1,
    "afrohit": 1,
    "afrojack": 38,
    "afrok\u00e1n": 1,
    "afroman": 1,
    "afromeev": 1,
    "afromentione": 3,
    "afromontane": 2,
    "afronaut": 4,
    "afronet": 1,
    "afront": 1,
    "afropean": 1,
    "afropithecus": 2,
    "afropunk": 2,
    "afrosippi": 1,
    "afrositty": 1,
    "afrosoul": 1,
    "afrossippi": 1,
    "afrotainer": 1,
    "afrotarsius": 5,
    "afrotelphusa": 1,
    "afrothere": 4,
    "afrotheria": 15,
    "afroturbonilla": 1,
    "afrotyphlop": 3,
    "afroz": 3,
    "afroza": 2,
    "afroze": 1,
    "afrs": 3,
    "afrsi": 1,
    "afrte": 1,
    "afrter": 2,
    "afru": 1,
    "afrum": 1,
    "afs": 5,
    "afs-4": 1,
    "afsa": 1,
    "afsai": 2,
    "afsal": 7,
    "afsalabad": 1,
    "afsana": 1,
    "afsar": 1,
    "afsarabad": 1,
    "afsare": 2,
    "afsc": 23,
    "afschaffe": 1,
    "afscheide": 5,
    "afscheidstentoonstelle": 1,
    "afscme": 90,
    "afscn": 2,
    "afshad": 2,
    "afshan": 1,
    "afshar": 119,
    "afsharabad": 1,
    "afshariyeh": 18,
    "afsheen": 1,
    "afshin": 1,
    "afsi)and": 1,
    "afsin": 1,
    "afske": 3,
    "afskeep": 2,
    "afsluitdijk": 1,
    "afsmeken": 1,
    "afsmo": 1,
    "afsn": 1,
    "afsoc": 8,
    "afspacecom": 1,
    "afsrie": 1,
    "afstamme": 1,
    "afstamne": 2,
    "afstand": 1,
    "afsure": 1,
    "aft": 501,
    "afta": 1,
    "aftaab": 2,
    "aftab": 119,
    "aftabganj": 1,
    "aftabi": 1,
    "aftah": 1,
    "aftama": 1,
    "aftandil": 2,
    "aftasid": 1,
    "aftcastle": 1,
    "afte": 6,
    "aftear": 1,
    "afteli": 1,
    "aften": 14,
    "aftenbladet": 1,
    "aftend\u00e6mre": 1,
    "aftenlandet": 1,
    "aftenposten": 88,
    "aftenpo\u017ften": 1,
    "aftensol": 1,
    "aftenstemne": 1,
    "aftentyme": 1,
    "aftenunderholdne": 1,
    "after": 3,
    "after.willow": 1,
    "after?": 1,
    "afterall": 3,
    "afterard": 1,
    "afterbeat": 1,
    "afterbee": 1,
    "afterbode": 1,
    "afterbombe": 1,
    "afterburn": 3,
    "afterburne": 86,
    "afterburner": 2,
    "afterbuzz": 5,
    "aftercare": 1,
    "aftercarlos": 1,
    "aftercoole": 6,
    "aftercourse": 1,
    "afterdark": 1,
    "aftere": 7,
    "afterfire": 1,
    "afterglow": 55,
    "aftergraduate": 1,
    "afterh": 2,
    "afterhour": 1,
    "afterhyperpolarize": 2,
    "afterlehen": 2,
    "afterlife": 2,
    "afterload": 5,
    "afterloade": 5,
    "afterlose": 1,
    "aftermarket": 3,
    "aftermath": 1,
    "aftermathe": 1,
    "aftermentione": 1,
    "aftermethod": 1,
    "aftermost": 2,
    "afternoon": 15,
    "afternoon.dure": 1,
    "afterplay": 2,
    "afterr": 1,
    "afterrecorde": 1,
    "afterschool": 4,
    "aftershave": 1,
    "aftershock": 3,
    "aftershow": 6,
    "aftertara": 1,
    "aftertaste": 1,
    "afterthentiy": 1,
    "afterthought": 2,
    "aftertouch": 4,
    "aftertreatment": 1,
    "afterwar": 1,
    "afterward.<ref": 1,
    "afterwarde": 1,
    "afterwhich": 1,
    "afterwise": 1,
    "afterword": 26,
    "afteward": 1,
    "aftewr": 1,
    "afte\u200fr": 1,
    "afthanistan": 1,
    "afti": 10,
    "aftimioscontinue": 1,
    "aftm)i": 1,
    "aftn": 1,
    "afto": 1,
    "afton": 14,
    "aftonbladet": 15,
    "aftonbladet\"-affiliate": 1,
    "aftonbladet.se": 1,
    "aftonfalk": 1,
    "aftonunderh\u00e5llne": 1,
    "aftr": 4,
    "aftran": 4,
    "aftre": 1,
    "aftrekken": 1,
    "aftrer": 1,
    "aftrica": 1,
    "aftrs": 1,
    "aftshadowe": 1,
    "aftter": 1,
    "aftur": 2,
    "afturelde": 29,
    "aftv": 1,
    "aftward": 4,
    "aftwerward": 1,
    "aft\u0101": 1,
    "aft\u0259r": 1,
    "afu": 25,
    "afua": 4,
    "afucosylate": 9,
    "afuda": 1,
    "afufenia": 1,
    "afughal": 1,
    "afula": 4,
    "afulah": 35,
    "afule": 2,
    "afunbiowo": 3,
    "afuta": 1,
    "afuw": 1,
    "afv": 3,
    "afveerden": 1,
    "afvn": 1,
    "afvp": 1,
    "afw": 2,
    "afwani": 1,
    "afwespac": 2,
    "afwyke": 1,
    "afxentiou": 1,
    "afya": 2,
    "afyon": 15,
    "afyonkarahisar": 2,
    "afyre": 2,
    "afysso": 1,
    "afzal": 19,
    "afzalgarh": 1,
    "afzalgunj": 2,
    "afzalpur": 3,
    "afzelechin(4\u03b1\u21928)pelargonidin": 1,
    "afzelia": 19,
    "afzelii": 1,
    "afzelius": 2,
    "afzep": 1,
    "afzetten": 1,
    "afzl": 1,
    "afzul": 10,
    "af\u00e4warq": 1,
    "af\u00e9a": 2,
    "af\u011f\u00e2n\u012b": 1,
    "af\u015far": 1,
    "af\u017cal": 1,
    "af\u017d": 1,
    "af\u1e0dal": 1,
    "af\u1e63\u0101": 1,
    "af\u1ecd": 1,
    "ag": 4349,
    "ag&ag": 1,
    "ag'in": 1,
    "ag't": 1,
    "ag(i)-catalyz": 1,
    "ag(py": 1,
    "ag)-are": 1,
    "ag-14": 4,
    "ag-145/akl-14": 1,
    "ag-15": 6,
    "ag1-ib": 1,
    "ag2r": 1,
    "ag2te": 1,
    "ag300": 2,
    "aga": 45,
    "agaaryn": 1,
    "agaba": 2,
    "agaba\u00fdew": 2,
    "agabu": 10,
    "agac": 1,
    "agacanli.this": 1,
    "agacino": 2,
    "agacinski": 1,
    "agad": 6,
    "agada": 1,
    "agadaga": 1,
    "agadat": 3,
    "agadbam": 3,
    "agaddon": 1,
    "agade": 4,
    "agadem": 1,
    "agadez": 2,
    "agadir": 39,
    "agadu": 1,
    "agae": 5,
    "agaete": 1,
    "agaev": 2,
    "agafangelka": 1,
    "agafay": 2,
    "agafia": 1,
    "agafodor": 1,
    "agafokleya": 1,
    "agafonov": 13,
    "agafya": 1,
    "agag": 1,
    "agagaga": 1,
    "agagianian": 3,
    "agagte": 1,
    "agaguk": 1,
    "agah": 1,
    "agahang": 1,
    "agai": 1,
    "agaiate": 1,
    "agaili": 1,
    "again": 8,
    "again!\"\u2013no": 1,
    "again!/now": 1,
    "again\"(single": 1,
    "again\"\u2014featur": 1,
    "again\"\u2014it": 1,
    "again(blackliste": 1,
    "again.\"<br": 2,
    "again.<ref": 1,
    "again.start": 1,
    "again/": 2,
    "again?\u201d\u201cit": 1,
    "againa": 1,
    "againat": 1,
    "againcultivate": 1,
    "againe": 5,
    "againest": 4,
    "againet": 1,
    "againfurloughe": 1,
    "againi": 1,
    "againin": 1,
    "againist": 3,
    "againne": 1,
    "againnt": 2,
    "againse": 1,
    "againsnt": 1,
    "against": 1,
    "against)\u2014laste": 1,
    "againstdavid": 1,
    "againste": 5,
    "againstnature": 1,
    "againstoperation": 1,
    "againt": 11,
    "again\u2014\u201crecovere": 1,
    "agaisen": 3,
    "agaisnt": 3,
    "agaist": 1,
    "agait": 1,
    "agaiyasarmundi": 1,
    "agaja": 4,
    "agajanian": 1,
    "agakkar": 1,
    "agalarov": 4,
    "agalawatta": 1,
    "agalburga": 1,
    "agalega": 1,
    "agalegae": 2,
    "agalephus": 1,
    "agali": 2,
    "agalierept": 1,
    "agalini": 10,
    "agallah": 3,
    "agallia": 2,
    "agallianos": 2,
    "agallito": 1,
    "agalllamh": 1,
    "agalloch": 13,
    "agalma": 1,
    "agalmatidae": 2,
    "agalsidase": 1,
    "agaltepec": 1,
    "agalu": 1,
    "agalychni": 6,
    "agal\u00e9ga": 3,
    "agam": 1,
    "agama": 19,
    "agamalis": 1,
    "agamame": 1,
    "agamani": 1,
    "agamben": 55,
    "agame": 9,
    "agamede": 5,
    "agamemmon": 1,
    "agamemno": 1,
    "agamemnon": 13,
    "agamemnon\"": 5,
    "agamenon": 1,
    "agamenticus": 1,
    "agami": 3,
    "agamidae": 12,
    "agaminae": 1,
    "agamirza": 1,
    "agamospermy": 2,
    "agamotto": 1,
    "agamudaiyar": 1,
    "agan": 1,
    "agana": 25,
    "aganai": 1,
    "aganaidae": 1,
    "aganang": 1,
    "aganara": 1,
    "aganatio": 1,
    "aganbegyan": 1,
    "agandi": 1,
    "aganduru": 1,
    "aganigi": 1,
    "aganirsen": 8,
    "aganis": 1,
    "aganju": 1,
    "aganlija": 1,
    "agano": 2,
    "aganopi": 2,
    "aganos": 9,
    "aganse": 5,
    "aganskoe": 1,
    "aganstvo": 1,
    "agantuk": 1,
    "aganu": 2,
    "agany\u00fa": 1,
    "aganza": 1,
    "agaoglu": 1,
    "agaon": 3,
    "agaonize": 1,
    "agap": 2,
    "agapa": 1,
    "agapaei": 1,
    "agapao": 1,
    "agapay": 1,
    "agape": 15,
    "agapefest": 1,
    "agapeland": 2,
    "agapete": 1,
    "agapi": 59,
    "agapia": 3,
    "agapimeno": 1,
    "agapio": 6,
    "agapise": 6,
    "agapito": 20,
    "agapius": 10,
    "agapo": 1,
    "agapornithinae": 1,
    "agapostemon": 5,
    "agap\u0113": 5,
    "agar": 234,
    "agar)\u2014a": 1,
    "agarade": 1,
    "agaradhaeren": 1,
    "agaraea": 1,
    "agaram": 1,
    "agarapada": 1,
    "agarash": 1,
    "agarashima": 1,
    "agaratoli": 2,
    "agard": 7,
    "agarda": 1,
    "agardanda": 1,
    "agardh": 1,
    "agardhaksla": 2,
    "agardhdalen": 4,
    "agardite-(la": 1,
    "agardy": 1,
    "agare": 1,
    "agarfa": 1,
    "agari": 2,
    "agaricale": 9,
    "agariciidae": 8,
    "agaricite": 8,
    "agaricoid": 2,
    "agaricomycete": 1,
    "agaricus": 15,
    "agarike": 1,
    "agariperforan": 1,
    "agaritine": 1,
    "agariya": 1,
    "agarkar": 5,
    "agarkhe": 4,
    "agarn": 6,
    "agaro": 2,
    "agarobiose": 1,
    "agaropyta": 1,
    "agarose": 15,
    "agarotriose": 1,
    "agarpara": 1,
    "agarsanda": 1,
    "agarsen": 4,
    "agarta": 1,
    "agartala": 42,
    "agarte": 1,
    "agartha": 1,
    "agarun": 1,
    "agarwal": 1,
    "agasa": 13,
    "agashe": 6,
    "agashirinoba": 1,
    "agasibeyli": 1,
    "agaside": 1,
    "agasij": 1,
    "agasint": 1,
    "agaso": 1,
    "agasote": 1,
    "agasphaerop": 1,
    "agass": 1,
    "agassamenos": 1,
    "agassamenus": 1,
    "agasse": 2,
    "agassi": 66,
    "agassiz": 23,
    "agassizi": 1,
    "agassizia": 1,
    "agassizii": 1,
    "agassou": 1,
    "agass\u00e9": 1,
    "agastheeswaram": 1,
    "agastheeswarar": 1,
    "agasthiamalai": 1,
    "agasthiar": 2,
    "agasthiyamalai": 1,
    "agasthya": 2,
    "agasthya.another": 1,
    "agasthyamalai": 30,
    "agasthyarkoodam": 5,
    "agasthyavanam": 2,
    "agasti": 1,
    "agastopia": 1,
    "agastrophus": 1,
    "agastya": 43,
    "agastyakoodam": 1,
    "agastyamalai": 1,
    "agat": 4,
    "agata": 8,
    "agatangeghos": 1,
    "agatash": 1,
    "agate": 120,
    "agateen": 1,
    "agath": 1,
    "agatha": 49,
    "agathaberg": 1,
    "agatharchide": 2,
    "agatharie": 2,
    "agathaumidae": 1,
    "agathe": 4,
    "agathemerodea": 3,
    "agathere": 1,
    "agathi": 2,
    "agathia": 18,
    "agathiphagoidea": 1,
    "agathiphylliidae": 1,
    "agathis": 8,
    "agathius": 1,
    "agathiyan": 1,
    "agathiyar": 4,
    "agathocle": 4,
    "agathocli": 1,
    "agathodaemon": 1,
    "agathon": 3,
    "agathopode": 1,
    "agathos\"\u2014mean": 4,
    "agathosma": 7,
    "agathosmoide": 3,
    "agatize": 6,
    "agatka": 4,
    "agatoxin": 4,
    "agatti": 1,
    "agattiyam": 1,
    "agattu": 1,
    "agatu": 1,
    "agaunum": 1,
    "agauria": 1,
    "agavaceae": 1,
    "agave": 31,
    "agavi": 3,
    "agavoide": 1,
    "agaw": 5,
    "agawa": 16,
    "agawam": 2,
    "agaware": 1,
    "agawin": 2,
    "agawmeder": 2,
    "agay": 1,
    "agaya": 2,
    "agayatvas": 1,
    "agayay": 1,
    "agaye": 1,
    "agayev": 1,
    "agayn": 1,
    "agayne": 2,
    "agaynst": 1,
    "agaynste": 3,
    "agayulirta": 1,
    "agayuliyararput": 1,
    "agaza": 1,
    "agazarian": 1,
    "agazzi": 1,
    "aga\u00e7aim": 3,
    "aga\u1e47ahi": 1,
    "agb": 14,
    "agba": 9,
    "agbadala": 1,
    "agbadza": 1,
    "agbagba": 2,
    "agbaji": 1,
    "agbakro": 1,
    "agbalagba": 1,
    "agbalog": 1,
    "agbambu": 1,
    "agbana": 2,
    "agbani": 1,
    "agbaniye": 4,
    "agbar": 1,
    "agbarha": 1,
    "agbarho": 2,
    "agbaria": 1,
    "agbarjin": 1,
    "agbayani": 3,
    "agbayewa": 1,
    "agbede": 4,
    "agbedegbede": 1,
    "agbegnenou": 1,
    "agbeko": 4,
    "agbeluwoe": 1,
    "agbepa": 1,
    "agbh": 3,
    "agbi": 3,
    "agbirigba": 1,
    "agbis": 1,
    "agbl1": 1,
    "agbn": 1,
    "agbodo": 1,
    "agbogbloshie": 1,
    "agbogho": 3,
    "agboha": 1,
    "agboju": 1,
    "agbokete": 1,
    "agbome": 1,
    "agbona": 1,
    "agboniregun": 1,
    "agbonmagbe": 1,
    "agbozume": 1,
    "agbr": 2,
    "agbu": 1,
    "agb\u00e9gniaden": 1,
    "agb\u00e9yom\u00e9": 10,
    "agc": 8,
    "agc-14": 1,
    "agcat": 1,
    "agcert": 1,
    "agcl": 2,
    "agco": 20,
    "agct": 1,
    "agd": 4,
    "agda": 29,
    "agdab": 1,
    "agdam": 4,
    "agdamkend": 1,
    "agdangan": 1,
    "agdash": 5,
    "agde": 19,
    "agder": 35,
    "agderfly": 3,
    "agderforskne": 1,
    "agderposten": 7,
    "agdesiden": 2,
    "agdestein": 1,
    "agdistis": 1,
    "agdistopi": 3,
    "agdzhakend": 1,
    "age": 98036,
    "age\"-brande": 1,
    "age\"\u2014adde": 2,
    "age\"\u2014concerne": 1,
    "age\"\u2014raise": 1,
    "age-14": 2,
    "age-15": 1,
    "age.accord": 1,
    "age.accorde": 3,
    "age.dur": 1,
    "age.locat": 1,
    "age;studye": 1,
    "agea": 1,
    "ageau": 1,
    "agebatakaaki": 1,
    "agebj\u00f6rn": 1,
    "agecroft": 2,
    "aged": 2,
    "aged\",\"waite": 1,
    "aged-30-somethe": 1,
    "aged14": 1,
    "agedal": 1,
    "aged\u2014\"stain": 1,
    "agee": 195,
    "ageed": 1,
    "ageer": 4,
    "agefi": 1,
    "agege": 2,
    "ageha": 22,
    "ageila": 2,
    "ageinste": 1,
    "agelaea": 1,
    "agelakis": 1,
    "agelas": 1,
    "agelasidae": 1,
    "agelasine": 1,
    "agelaste": 7,
    "agelenidae": 5,
    "ageless": 2,
    "ageleulov": 1,
    "agelista": 1,
    "agell": 1,
    "ageloff": 2,
    "ageltrude": 2,
    "agema": 1,
    "agemaki": 3,
    "agematsu": 6,
    "agemochi": 1,
    "agen": 10,
    "agenais": 8,
    "agence": 12,
    "agencia": 13,
    "agenciaron": 1,
    "agencie": 11,
    "agencies.concern": 1,
    "agenciesmodele": 1,
    "agencion": 1,
    "agencja": 1,
    "agency\",\"metall": 1,
    "agency)reporte": 1,
    "agency.\"\"depend": 1,
    "agency.dur": 1,
    "agency.starte": 1,
    "agency</ref": 1,
    "agencyten": 1,
    "agend": 1,
    "agenda": 211,
    "agenda\"-bas": 2,
    "agenda.dure": 1,
    "agendere": 3,
    "agendi": 3,
    "agendo": 18,
    "ageng": 13,
    "agenl": 1,
    "agennix": 1,
    "ageno": 1,
    "agenoebode": 1,
    "agenor": 4,
    "agenore": 4,
    "agenoride": 2,
    "agensys": 1,
    "agent": 226,
    "agent(s": 1,
    "agente": 21,
    "agenten": 1,
    "agentia": 1,
    "agentis": 7,
    "agentless": 1,
    "agentlink": 1,
    "agentmatch": 1,
    "agents\"hijack": 1,
    "agentstvo": 3,
    "agentti": 14,
    "agentur": 3,
    "agentware": 1,
    "agenu": 1,
    "agenus": 3,
    "agep": 1,
    "ageplay": 1,
    "ageplaye": 1,
    "ageratina": 6,
    "ageratoide": 1,
    "ageratum": 1,
    "agere": 9,
    "agerenesh": 2,
    "agerius": 1,
    "agersani": 2,
    "agersborg": 2,
    "agerskov": 1,
    "agerste": 1,
    "agerton": 1,
    "ageruchia": 1,
    "agerup": 1,
    "ages.[citation": 1,
    "ages.animat": 1,
    "agesander": 8,
    "agesci": 6,
    "agesen": 3,
    "agesilau": 1,
    "agesilaus": 3,
    "agesipoli": 15,
    "agesoke": 1,
    "agesta": 1,
    "aget": 1,
    "agete": 1,
    "agetorida": 1,
    "agette": 2,
    "agevol\u00f2": 1,
    "agewa": 1,
    "agewise": 1,
    "ageynste": 2,
    "ageze": 1,
    "agf": 10,
    "agfa": 7,
    "agfachrome": 1,
    "agfee": 1,
    "agga": 5,
    "aggabao": 4,
    "aggabodhi": 18,
    "aggadah": 11,
    "aggagi": 1,
    "aggain": 2,
    "aggani": 3,
    "aggaravate": 1,
    "aggborough": 1,
    "aggedor": 1,
    "aggela": 1,
    "aggelis": 1,
    "aggelli": 1,
    "aggelou": 1,
    "aggeney": 1,
    "agger": 3,
    "aggeraspi": 1,
    "aggersborg": 1,
    "aggerverband": 1,
    "aggesen": 7,
    "agget": 3,
    "aggett": 4,
    "aggeus": 1,
    "aggf1": 1,
    "aggh\u00e1zy": 6,
    "aggie": 129,
    "aggieville": 1,
    "aggio": 1,
    "aggiri": 1,
    "aggiu": 1,
    "aggiungi": 11,
    "aggius": 2,
    "agglethorpe": 1,
    "agglo": 7,
    "agglomarate": 1,
    "agglomerate": 188,
    "agglommerate": 2,
    "aggloutinate": 1,
    "aggluinate": 1,
    "aggluntinate": 1,
    "agglutinare": 1,
    "agglutinate": 188,
    "agglutination#extrem": 1,
    "agglutinative": 2,
    "agglutinogen": 1,
    "aggm": 2,
    "aggrade": 27,
    "aggradise": 1,
    "aggragate": 1,
    "aggrandise": 56,
    "aggrandisement": 1,
    "aggrandiz[": 1,
    "aggrandize": 238,
    "aggravante": 2,
    "aggravat[e": 1,
    "aggravate": 4426,
    "aggravaticus": 1,
    "aggravete": 1,
    "aggraviados": 1,
    "aggreagete": 1,
    "aggreagte": 1,
    "aggreave": 1,
    "aggrecan": 2,
    "aggredien": 1,
    "aggree": 2,
    "aggregae": 1,
    "aggregate": 5264,
    "aggregatibacter": 2,
    "aggregator": 47,
    "aggregor": 4,
    "aggregrate": 10,
    "aggreive": 1,
    "aggress": 29,
    "aggression": 1,
    "aggression\";\"[d]ispens": 1,
    "aggression\";\"dispens": 1,
    "aggressive": 3,
    "aggressivelyemploye": 1,
    "aggressiveness": 4,
    "aggressor": 3,
    "aggretate": 2,
    "aggretsuko": 1,
    "aggrevate": 1,
    "aggrevivate": 1,
    "aggrey": 4,
    "aggri": 1,
    "aggrievate": 1,
    "aggrieve": 647,
    "aggrivate": 5,
    "aggrive": 1,
    "aggro": 8,
    "aggroe": 1,
    "aggrolite": 1,
    "aggrotech": 1,
    "aggrotron": 1,
    "aggs": 1,
    "aggsbach": 1,
    "aggstein": 1,
    "aggtelek": 1,
    "aggulinate": 3,
    "aggulitinate": 1,
    "aggultinate": 5,
    "aggwus": 1,
    "agh": 2,
    "agha": 154,
    "aghaaityalu": 1,
    "aghabegian": 1,
    "aghabullogue": 3,
    "aghadi": 1,
    "aghadoeuntil": 1,
    "aghadrumsee": 1,
    "aghae": 1,
    "aghaee": 2,
    "aghaei": 11,
    "aghagower": 3,
    "aghahechk": 1,
    "aghahowa": 5,
    "aghaidh": 2,
    "aghaj": 25,
    "aghajani": 1,
    "aghajanov": 1,
    "aghakeeran": 1,
    "aghakhme": 1,
    "aghalee": 1,
    "aghaly": 1,
    "agham": 8,
    "aghamano": 1,
    "aghame": 1,
    "aghamore": 1,
    "aghamyan": 2,
    "aghanaglack": 1,
    "aghanistan": 1,
    "aghanliss": 1,
    "aghar": 7,
    "agharabparast": 1,
    "aghardan": 1,
    "agharias": 1,
    "agharkar": 1,
    "agharta": 1,
    "agharta\"": 2,
    "aghasadyg": 1,
    "aghasaryan": 1,
    "aghasi": 3,
    "aghasif": 1,
    "aghast": 66,
    "aghathon": 4,
    "aghavnadzor": 2,
    "aghavnie": 1,
    "aghayan": 1,
    "aghaye": 3,
    "aghayth": 1,
    "aghbai": 1,
    "aghberk": 1,
    "aghbianos": 1,
    "aghbiur": 1,
    "aghbugha": 3,
    "aghcheh": 3,
    "aghchig": 4,
    "aghdam": 1,
    "aghdamkend": 1,
    "aghdara": 1,
    "aghdarreh": 1,
    "aghdash": 4,
    "aghdashloo": 39,
    "aghe": 4,
    "agheila": 47,
    "aghelak": 1,
    "aghell": 1,
    "aghfarrell": 2,
    "aghi": 2,
    "aghia": 4,
    "aghie": 1,
    "aghimien": 1,
    "aghio": 10,
    "aghioi": 1,
    "aghione": 1,
    "aghionori": 1,
    "aghios": 1,
    "aghiou": 1,
    "aghire\u0219": 1,
    "aghiu\u021b\u0103": 1,
    "aghkend": 1,
    "aghla": 7,
    "aghlab": 13,
    "aghlabid": 6,
    "aghli": 1,
    "aghmashenebeli": 2,
    "aghmat": 5,
    "aghmeed": 2,
    "aghmund": 1,
    "aghnacloy": 1,
    "aghnar": 1,
    "agho": 15,
    "aghogho": 1,
    "aghoose": 1,
    "aghor": 1,
    "aghorenath": 1,
    "aghori": 6,
    "aghoseh": 1,
    "aghousheh": 1,
    "aghowle": 1,
    "aghperga": 1,
    "aghrapur": 1,
    "aghrib": 1,
    "aghsartan": 3,
    "aghtamar": 3,
    "aghthye": 1,
    "aghuania": 1,
    "aghuldre": 2,
    "aghurabad": 1,
    "aghutman": 1,
    "aghuzchal": 3,
    "aghvan": 6,
    "aghvank": 4,
    "aghwee": 1,
    "aghya": 1,
    "aghyaran": 3,
    "aghyohil": 1,
    "aghzibir": 1,
    "agi": 87,
    "agia": 125,
    "agiadev": 1,
    "agian": 1,
    "agiashvili": 1,
    "agiatis": 1,
    "agib": 9,
    "agibilit\u00e0": 1,
    "agibu": 1,
    "agicoa": 1,
    "agid": 1,
    "agidi": 1,
    "agidigbi": 1,
    "agidigbo": 1,
    "agido": 2,
    "agie": 3,
    "agigawa": 3,
    "agighiol": 1,
    "agih": 1,
    "agii": 2,
    "agila": 1,
    "agilbert": 3,
    "agile": 8,
    "agilex": 1,
    "agilfre": 1,
    "agilika": 1,
    "agilis": 1,
    "agility(increase": 1,
    "agilize": 1,
    "agilmar": 2,
    "agilofe": 10,
    "agilolfe": 42,
    "agilonius": 2,
    "agilulf": 7,
    "agilus": 1,
    "agiluz": 1,
    "agim": 60,
    "agimak": 1,
    "agimat": 15,
    "agimat|ant": 1,
    "agimenlen": 1,
    "agimet": 1,
    "agimhelen": 1,
    "agimi": 1,
    "agimur": 1,
    "agin": 5,
    "aginanchen": 1,
    "aginare": 1,
    "agincourt": 25,
    "aginsk": 1,
    "aginsy": 1,
    "agio": 23,
    "agiocochook": 1,
    "agioefthymiote": 1,
    "agiografica": 1,
    "agioi": 3,
    "agion": 1,
    "agios": 1,
    "agioxori": 1,
    "agip": 5,
    "agir": 9,
    "agirdag": 1,
    "agire": 1,
    "agirlnameke": 1,
    "agirre": 1,
    "agis": 46,
    "agis)*gate": 1,
    "agist": 6,
    "agiste": 7,
    "agistment": 1,
    "agisymba": 2,
    "agit": 1,
    "agitaci\u00f3n": 1,
    "agitando": 2,
    "agitaretur": 1,
    "agitata": 2,
    "agitate": 3306,
    "agitation": 1,
    "agite": 2,
    "agititate": 1,
    "agito": 10,
    "agitprop": 29,
    "agitur": 1,
    "agiu": 1,
    "agiurgiuculese": 2,
    "agius": 56,
    "agiv": 1,
    "agivanagi": 1,
    "agiyar": 1,
    "agiza": 1,
    "agja": 3,
    "agjabadi": 1,
    "agjsa": 1,
    "agkalia": 1,
    "agkaliase": 1,
    "agkend": 1,
    "agkistrodon": 45,
    "agl": 23,
    "agladrillia": 1,
    "aglae": 1,
    "aglaea": 1,
    "aglaia": 1,
    "aglajidae": 14,
    "aglamak": 1,
    "aglamaz": 1,
    "aglandjia": 4,
    "aglaocetus": 1,
    "aglaocrinu": 1,
    "aglaode": 1,
    "aglaope": 2,
    "aglaopheniidae": 1,
    "aglaophotis": 1,
    "aglaopi": 1,
    "aglarond": 4,
    "aglaspi": 1,
    "aglasterhausen": 33,
    "aglatide": 1,
    "aglauro": 1,
    "aglauros": 2,
    "aglawischken": 1,
    "aglay": 4,
    "aglaya": 1,
    "agla\u00e9": 1,
    "agla\u00e9e": 2,
    "agla\u00eb": 1,
    "agle": 2,
    "aglead": 1,
    "agleam": 2,
    "aglen": 1,
    "agleoide": 2,
    "aglex": 1,
    "aglfn": 1,
    "agli": 1,
    "agliam": 1,
    "aglianco": 1,
    "aglianese": 1,
    "aglianico": 1,
    "agliano": 1,
    "aglin\")i": 1,
    "aglionby": 7,
    "aglionza": 1,
    "agliotti": 1,
    "aglipay": 2,
    "aglipayan": 5,
    "aglish": 1,
    "aglishardt": 1,
    "aglitter": 2,
    "agli\u00e8": 3,
    "aglo": 1,
    "aglomeracja\"and": 1,
    "aglomerado": 1,
    "aglona": 6,
    "agloso": 1,
    "aglossode": 4,
    "aglote": 1,
    "aglow": 23,
    "aglp": 2,
    "aglunate": 3,
    "aglutinate": 1,
    "aglycon": 1,
    "aglycone": 1,
    "aglycydere": 1,
    "aglyptinus": 1,
    "agl\u00f3n": 3,
    "agm": 13,
    "agm-114k": 1,
    "agm-114n": 1,
    "agm-142": 1,
    "agm-24": 1,
    "agm-45": 2,
    "agm-8": 4,
    "agm-84": 5,
    "agmashenebeli": 1,
    "agmatidine": 1,
    "agmc)and": 1,
    "agmd": 1,
    "agmeni": 1,
    "agmip": 1,
    "agmon": 2,
    "agmondesham": 3,
    "agms": 2,
    "agn": 2,
    "agna": 8,
    "agnack": 2,
    "agnaem": 1,
    "agnaldo": 18,
    "agnata": 3,
    "agnate": 2,
    "agnatha": 1,
    "agnathan": 1,
    "agnaye": 1,
    "agne": 289,
    "agnebergshallen": 3,
    "agnee": 1,
    "agneer": 1,
    "agnelet": 1,
    "agnelletti": 1,
    "agnelli": 65,
    "agnello": 1,
    "agnen": 1,
    "agnes(r": 1,
    "agnese": 6,
    "agneshorvathae": 1,
    "agnesina": 1,
    "agness": 6,
    "agneszka": 1,
    "agneta": 2,
    "agnete": 2,
    "agnetha": 4,
    "agnette": 1,
    "agnew": 39,
    "agney": 1,
    "agnez": 1,
    "agni": 115,
    "agnidra": 5,
    "agniesje": 1,
    "agnieszka": 135,
    "agnieszki": 1,
    "agnieszk\u0119": 1,
    "agnietje": 3,
    "agnifili": 1,
    "agnihal": 2,
    "agnihotri": 2,
    "agnino": 1,
    "agnipariksha": 1,
    "agniputri": 2,
    "agnisphulinge": 1,
    "agnisswamy": 1,
    "agnita": 1,
    "agnitio": 1,
    "agnitum": 1,
    "agniva": 4,
    "agnividya": 1,
    "agniya": 11,
    "agni\u1e63v\u0101tt\u0101": 1,
    "agno": 34,
    "agnodike": 2,
    "agnogenic": 1,
    "agnoletti": 1,
    "agnomen": 1,
    "agnomine": 1,
    "agnoprotein": 2,
    "agnos": 2,
    "agnoscimus": 1,
    "agnosia": 2,
    "agnostic": 2,
    "agnostina": 2,
    "agnosto": 5,
    "agnostote": 8,
    "agnotozoa": 1,
    "agnre": 5,
    "agns": 1,
    "agnu": 9,
    "agnus": 10,
    "agn\u00e8s": 6,
    "agn\u00e8z": 1,
    "agn\u00e9s": 3,
    "agn\u0117": 3,
    "ago\"\u2014referr": 1,
    "ago(dur": 1,
    "ago,3": 1,
    "ago.compar": 1,
    "ago.ke": 1,
    "ago.succeede": 1,
    "ago/</.": 1,
    "ago3": 3,
    "agoda": 1,
    "agodome": 1,
    "agoe": 4,
    "agofollin": 1,
    "agog": 1,
    "agogos": 2,
    "agogu": 1,
    "agoho": 4,
    "agok": 2,
    "agologise": 1,
    "agom": 6,
    "agomani": 1,
    "agome": 1,
    "agomelatine": 1,
    "agomuo": 1,
    "agom\u00e9": 10,
    "agon": 22,
    "agona": 6,
    "agonadal": 1,
    "agoncillo": 5,
    "agonda": 1,
    "agone": 1,
    "agoni": 1,
    "agoniatite": 1,
    "agonie": 1,
    "agoniei": 1,
    "agonise": 137,
    "agonist": 346,
    "agoniste": 1,
    "agonito": 1,
    "agonitz": 1,
    "agonize": 409,
    "agonizes": 1,
    "agonoide": 1,
    "agonoize": 2,
    "agononida": 2,
    "agonostomus": 2,
    "agontuk": 2,
    "agony": 12,
    "agonzon": 1,
    "agon\u00eda": 1,
    "agoo": 8,
    "agop": 11,
    "agopsowicz": 1,
    "agor-1)\u2014nam": 1,
    "agora": 1,
    "agoracritus": 1,
    "agoraf": 2,
    "agorastocle": 2,
    "agorastos": 2,
    "agordina": 1,
    "agore": 2,
    "agoremain": 1,
    "agori": 3,
    "agoristenidaeare": 1,
    "agorius": 1,
    "agorrila": 1,
    "agoshdeep": 1,
    "agosk": 1,
    "agosta": 2,
    "agostaderense": 1,
    "agosterol": 1,
    "agostinelli": 1,
    "agostinho": 323,
    "agostini": 6,
    "agostino": 17,
    "agoston": 2,
    "agostoni": 11,
    "agot": 3,
    "agota": 1,
    "agotado": 1,
    "agote": 2,
    "agotf": 1,
    "agouda": 2,
    "agounon": 1,
    "agoupovi": 1,
    "agoutis": 3,
    "agouza": 1,
    "agovida": 1,
    "agovv": 16,
    "agoyan": 1,
    "ago\u2014": 1,
    "agp": 1,
    "agp-289": 2,
    "agpa": 2,
    "agpat3": 1,
    "agpd": 1,
    "agpl": 1,
    "agpw": 1,
    "agr-15": 3,
    "agra": 129,
    "agra,<br": 1,
    "agrabah": 7,
    "agradecida": 1,
    "agrade\u00e7o": 1,
    "agradip": 1,
    "agrado": 1,
    "agradoot": 2,
    "agradoot\"publishe": 1,
    "agraeus": 1,
    "agrafena": 1,
    "agrafiotis": 1,
    "agragami": 2,
    "agrahar": 1,
    "agrahara": 3,
    "agraharam": 4,
    "agraharee": 1,
    "agrahayana": 1,
    "agrajag": 1,
    "agram": 20,
    "agrama": 2,
    "agramunt": 3,
    "agrana": 1,
    "agrandi": 1,
    "agrandise": 1,
    "agrandize": 1,
    "agranulate": 2,
    "agrapart": 1,
    "agraphia": 1,
    "agraphopi": 1,
    "agrare": 2,
    "agraria": 5,
    "agrarian": 12,
    "agrarianize": 1,
    "agrario": 1,
    "agrario)i": 1,
    "agrarista": 1,
    "agrarkrisen": 1,
    "agrarnye": 1,
    "agrasen": 71,
    "agrate": 10,
    "agravaine": 4,
    "agravanis": 4,
    "agravos": 1,
    "agraw": 5,
    "agrawal": 1,
    "agray": 2,
    "agrazal": 4,
    "agrba": 1,
    "agrc94": 1,
    "agre": 1,
    "agrea": 1,
    "agreat": 1,
    "agree": 214783,
    "agree.follow": 1,
    "agree.later": 1,
    "agree[": 1,
    "agreeableness": 3,
    "agreed": 3,
    "agreed.<ref": 1,
    "agreed.travel": 1,
    "agreed.when": 1,
    "agreed:\"this": 1,
    "agreege": 1,
    "agreein": 1,
    "agreement": 43,
    "agreementknown": 1,
    "agreementsallowe": 1,
    "agreere": 1,
    "agrees.then": 1,
    "agregado": 1,
    "agrelo": 2,
    "agremen": 1,
    "agremon": 1,
    "agreophon": 1,
    "agrep": 1,
    "agresen": 1,
    "agresije": 1,
    "agresta": 6,
    "agreste": 6,
    "agresti": 5,
    "agrestina": 1,
    "agreu": 2,
    "agreus": 1,
    "agrewala": 1,
    "agrexco": 1,
    "agri": 2,
    "agria": 5,
    "agriade": 8,
    "agriallie": 1,
    "agrianome": 2,
    "agrias": 8,
    "agriate": 1,
    "agribank": 1,
    "agribase": 1,
    "agribusinesse": 1,
    "agricenter": 3,
    "agricius": 2,
    "agriclimatology": 1,
    "agricola": 8,
    "agricole": 14,
    "agricom": 2,
    "agricorp": 1,
    "agriculte": 1,
    "agricultor": 1,
    "agricultore": 3,
    "agricultrice": 1,
    "agriculture": 443,
    "agriculture(2": 1,
    "agriculturei": 1,
    "agriculturist": 16,
    "agriculturist;intereste": 1,
    "agridaki": 5,
    "agridea": 1,
    "agridi": 1,
    "agriest": 1,
    "agrigento": 5,
    "agrigentum": 2,
    "agril": 1,
    "agrili": 4,
    "agrilinae": 2,
    "agrimensor": 1,
    "agrimensore": 1,
    "agrimi": 2,
    "agrimonioide": 9,
    "agrimony": 1,
    "agrimundi": 1,
    "agrinate": 1,
    "agrinio": 10,
    "agriniou": 1,
    "agrioceros": 1,
    "agriolouloudo": 2,
    "agrionympha": 1,
    "agriopi": 4,
    "agriopoma": 1,
    "agrioserike": 1,
    "agriote": 4,
    "agriphila": 1,
    "agrippa": 176,
    "agrippan": 1,
    "agrippina": 186,
    "agrippinae": 1,
    "agrippinus": 1,
    "agriprocesse": 1,
    "agriscience": 1,
    "agrisect": 1,
    "agritalk": 1,
    "agritech": 14,
    "agriteli": 1,
    "agritope": 2,
    "agritrade": 1,
    "agrius": 1,
    "agrivate": 1,
    "agro": 175,
    "agroalfarero": 2,
    "agroalimentare": 4,
    "agroar": 1,
    "agroart": 1,
    "agrobacterium\"-mediat": 9,
    "agrobacterium\"-mediate": 7,
    "agrobase": 1,
    "agrobioengineere": 1,
    "agrobusiness": 1,
    "agroclavine": 1,
    "agrocybenine": 2,
    "agrodolce": 1,
    "agrodome": 4,
    "agroecius": 2,
    "agroecologist": 1,
    "agroecomyrmecinae": 2,
    "agroemyrmecinae": 1,
    "agroengineere": 1,
    "agroforest": 1,
    "agrofourniture": 1,
    "agroh": 1,
    "agroha": 3,
    "agroholde": 3,
    "agroisa": 1,
    "agrokor": 3,
    "agrolease": 1,
    "agrolet": 1,
    "agromar": 1,
    "agromarkete": 1,
    "agrome": 1,
    "agromet": 3,
    "agromyce": 1,
    "agromyza": 1,
    "agromyzidae": 4,
    "agron": 3,
    "agronom": 1,
    "agronomic": 13,
    "agronomico": 4,
    "agronomist": 2,
    "agronomitalo": 1,
    "agronomy": 2,
    "agronsky": 1,
    "agron\u00f3mico": 1,
    "agroparistech": 1,
    "agropecuarias": 1,
    "agropecu\u00e1ria": 1,
    "agroplod": 1,
    "agropoli": 4,
    "agroppi": 6,
    "agropur": 3,
    "agropyron": 1,
    "agror": 2,
    "agrosoyuz": 1,
    "agrospraye": 1,
    "agrotech": 1,
    "agrotis": 5,
    "agrotoide": 1,
    "agrotown": 1,
    "agrotrend": 2,
    "agrowon": 2,
    "agrp": 2,
    "agrre": 3,
    "agrree": 1,
    "agru": 14,
    "agrue": 1,
    "agruline": 1,
    "agrume": 2,
    "agrupaci\u00f3n": 5,
    "agrup\u00f3": 1,
    "agrypninae": 4,
    "agrypnus": 1,
    "agr\u00e1ria": 1,
    "agr\u00e9able": 3,
    "agr\u00e9g\u00e9e": 5,
    "agr\u00e9\u00e9es": 1,
    "agr\u00e9\u00e9s": 15,
    "agr\u00eda": 1,
    "agr\u00edcola": 3,
    "agr\u00f2": 1,
    "agr\u012b": 1,
    "agr\u201310": 1,
    "ags": 2,
    "ags-001\u2014resolv": 1,
    "ags-001\u2014resolve": 1,
    "ags-138": 1,
    "ags-14": 1,
    "ags-17": 1,
    "agsa": 10,
    "agsb": 1,
    "agsbs": 1,
    "agsd": 1,
    "agsde": 10,
    "agsem": 1,
    "agshin": 1,
    "agsm": 1,
    "agsmundesham": 1,
    "agso": 4,
    "agss-214)\u2014before": 1,
    "agss-291": 1,
    "agss-300": 1,
    "agss-301": 1,
    "agstafa": 1,
    "agsten": 1,
    "agsu": 2,
    "agsungot": 1,
    "agtak\u00f4rfia": 1,
    "agtc": 1,
    "agte": 2,
    "agtedtedte": 1,
    "agten": 1,
    "agthori": 2,
    "agton": 1,
    "agtp": 1,
    "agtsom": 14,
    "agtuou": 1,
    "agty": 1,
    "agu": 1,
    "agua": 167,
    "aguacaleycuen": 1,
    "aguacate": 2,
    "aguacat\u00e1n": 1,
    "aguacile": 1,
    "aguad": 1,
    "aguada": 3,
    "aguadalte": 1,
    "aguadilla": 4,
    "aguadulce": 5,
    "aguafantastica": 1,
    "aguafuerte": 4,
    "aguagordita": 1,
    "aguaje": 2,
    "aguajito": 17,
    "agualegua": 2,
    "aguamansa": 2,
    "aguamiro": 1,
    "aguanel": 1,
    "aguanga": 2,
    "aguanil": 1,
    "aguanish": 1,
    "aguape\u00ed": 8,
    "aguarachay": 1,
    "aguaray": 1,
    "aguardiente": 1,
    "aguaro": 1,
    "aguaruna": 2,
    "aguar\u00e1": 3,
    "aguas": 1,
    "aguasal": 1,
    "aguasanta": 1,
    "aguascaliente": 6,
    "aguasuelos": 1,
    "aguata": 1,
    "aguav\u00e1": 4,
    "aguayo": 4,
    "aguazul": 1,
    "aguazuque": 3,
    "agucchi": 1,
    "aguda": 10,
    "agudah": 18,
    "agudat": 48,
    "agudath": 5,
    "agude": 1,
    "ague": 4,
    "aguecheek": 25,
    "agueda": 25,
    "aguedo": 3,
    "aguere": 1,
    "aguet": 1,
    "aguewee": 2,
    "aguglia": 3,
    "aguglie": 1,
    "aguiain": 1,
    "aguias": 1,
    "aguidi": 3,
    "aguie": 2,
    "aguijon": 1,
    "aguila": 3,
    "aguilare": 2,
    "aguilera": 6,
    "aguile\u00f1o": 1,
    "aguiligia": 1,
    "aguillo": 1,
    "aguill\u00f3n": 1,
    "aguiluz": 2,
    "aguil\u00e1r": 1,
    "aguil\u00f3": 2,
    "aguime": 2,
    "aguimp": 3,
    "aguinaga": 2,
    "aguinaldo": 1034,
    "aguinaldos": 2,
    "aguine": 1,
    "aguioa": 1,
    "aguire": 3,
    "aguiree": 2,
    "aguirre": 15,
    "aguirregaray": 2,
    "aguite": 3,
    "agui\u00e9ne": 2,
    "agui\u00f1iga": 2,
    "agujaceratop": 5,
    "agujerito": 1,
    "agulashon": 1,
    "aguleri": 1,
    "aguletsi": 1,
    "agulha": 76,
    "agulhas": 38,
    "agulis": 1,
    "agulo": 4,
    "agulu": 1,
    "aguma": 2,
    "agumbe": 3,
    "agumente": 2,
    "agumon": 12,
    "agunaix": 1,
    "agunbelewo": 1,
    "agunda": 1,
    "agung": 2,
    "aguni": 9,
    "agunimon": 1,
    "agunjin": 1,
    "agunloye": 3,
    "agunnaryd": 1,
    "aguntuk": 1,
    "agunua": 1,
    "agurain": 1,
    "aguray": 1,
    "agurbala": 1,
    "aguret": 1,
    "aguro": 1,
    "agurto": 1,
    "aguruma": 1,
    "agus": 6,
    "agusalu": 1,
    "agush": 1,
    "aguslia": 1,
    "agust": 13,
    "agusta": 7,
    "agustawestland": 12,
    "agustien": 1,
    "agustin": 2,
    "agustina": 13,
    "agustinas": 1,
    "agustinda": 1,
    "agustinia": 1,
    "agustinianos": 1,
    "agustiniidae": 1,
    "agustino": 2,
    "agustinos": 10,
    "agustinu": 2,
    "agustinus": 1,
    "agustoni": 1,
    "agust\u00ed": 5,
    "agust\u00edn": 32,
    "agut": 5,
    "agutaya": 2,
    "agutin": 1,
    "agutter": 1,
    "aguy": 1,
    "aguyar": 1,
    "aguyi": 7,
    "agu\u00e1n": 1,
    "agu\u00ed": 1,
    "agu\u00ed\u00f1iga": 1,
    "agu\u00f3k": 1,
    "agu\u0161aya": 1,
    "agu\u0161ev": 1,
    "agv": 7,
    "agva": 2,
    "agvaangonchig": 2,
    "agvisto": 1,
    "agvrjin": 1,
    "agwa": 4,
    "agwaine": 1,
    "agwan": 1,
    "agwang": 1,
    "agwe": 5,
    "agwi": 1,
    "agwu": 4,
    "agwut": 1,
    "agy": 1,
    "agyekum": 90,
    "agyekun": 1,
    "agyemang": 20,
    "agyeya": 1,
    "agyia": 1,
    "agyieus": 1,
    "agyinasare": 1,
    "agyneta": 1,
    "agzamov": 2,
    "agzu": 1,
    "ag\u00e1p\u0113": 14,
    "ag\u00e1r": 6,
    "ag\u00e1ta": 3,
    "ag\u00e2rbiceanu": 1,
    "ag\u00e9e": 2,
    "ag\u00eancia": 5,
    "ag\u00f3cs": 2,
    "ag\u00f4n": 1,
    "ag\u00fcero": 1,
    "ag\u00fceybana": 12,
    "ag\u00fceyban\u00e1": 9,
    "ag\u00fcime": 1,
    "ag\u0101ch": 1,
    "ag\u0101rino": 1,
    "ag\u0103\u0219": 1,
    "ag\u0129k\u0169y\u0169": 1,
    "ag\u014d": 10,
    "ag\u02b0nut\u00f3r": 1,
    "ah": 36,
    "ah\"=chabad": 1,
    "ah'-asian": 1,
    "ah'n": 1,
    "ah'r\u00e3r": 1,
    "ah-1f": 1,
    "ah-1gs": 1,
    "ah-1p": 1,
    "ah-1z": 16,
    "ah-64d": 4,
    "ah-6s": 1,
    "ah/": 1,
    "ah/730": 1,
    "ah/960": 1,
    "ah141": 2,
    "ah143": 1,
    "ah150": 1,
    "ah16": 1,
    "ah2": 3,
    "ah26": 1,
    "ah3": 7,
    "ah4": 2,
    "ah45": 1,
    "aha": 83,
    "ahaan": 2,
    "ahab": 43,
    "ahab.k": 1,
    "ahaba": 1,
    "ahabeth": 1,
    "ahad": 86,
    "ahadiah": 1,
    "ahadith": 1,
    "ahaf": 2,
    "ahahahahaha": 1,
    "ahahpitape": 1,
    "ahahtian": 1,
    "ahaize": 1,
    "ahaki": 1,
    "ahakista": 1,
    "ahal": 2,
    "ahala": 1,
    "ahalan": 1,
    "ahalawat": 1,
    "ahaln": 1,
    "ahalolfe": 1,
    "ahalt": 1,
    "ahalya": 9,
    "ahalyaji": 6,
    "aham": 2,
    "ahamadabad": 2,
    "ahamadiyya": 1,
    "ahame": 290,
    "ahamed": 1,
    "ahamedokun": 1,
    "ahamk\u0101ra": 1,
    "ahamme": 78,
    "ahan": 2,
    "ahana": 5,
    "ahanaboy": 1,
    "ahandan": 2,
    "ahang": 1,
    "ahangama": 2,
    "ahangar": 4,
    "ahanhanzo": 1,
    "ahania": 1,
    "ahankar": 15,
    "ahankara": 1,
    "ahanta": 3,
    "ahantu": 1,
    "ahar": 3,
    "aharar": 1,
    "aharatattva": 1,
    "ahare": 2,
    "aharei": 1,
    "aharish": 3,
    "aharney": 1,
    "aharoni": 10,
    "aharonov": 1,
    "aharonovitch": 3,
    "ahart": 1,
    "aharya": 1,
    "ahas": 12,
    "ahasani": 4,
    "ahasaverus": 1,
    "ahaseurus": 1,
    "ahashverosh": 1,
    "ahasla": 1,
    "ahasver": 1,
    "ahasvero": 1,
    "ahasveru": 1,
    "ahatallah": 12,
    "ahau": 21,
    "ahausen": 9,
    "ahavah": 8,
    "ahavamalla": 1,
    "ahavas": 5,
    "ahavat": 2,
    "ahavath": 3,
    "ahave": 3,
    "ahavringrove": 1,
    "ahavrinmore": 1,
    "ahavti": 1,
    "ahawa": 5,
    "ahaya": 4,
    "ahaz": 9,
    "aha\u1e43": 4,
    "ahban": 1,
    "ahbash": 1,
    "ahbee": 1,
    "ahbez": 1,
    "ahbraim": 1,
    "ahbs": 4,
    "ahc.uwyo.edu/documents/about/publications/annualreports/.../report.pdf": 1,
    "ahca": 3,
    "ahcho": 1,
    "ahci": 10,
    "ahcieve": 1,
    "ahc\u00e8ne": 2,
    "ahd": 8,
    "ahdawagam": 1,
    "ahdb": 1,
    "ahdc1-relate": 1,
    "ahdnama": 1,
    "ahdut": 22,
    "ahe": 135,
    "ahea": 3,
    "ahead.dure": 1,
    "ahearn": 89,
    "ahearne": 1,
    "ahebba'i": 1,
    "ahede": 1,
    "ahedo": 1,
    "ahei": 5,
    "ahelaid": 3,
    "aheld": 2,
    "aheloy": 4,
    "ahemd": 1,
    "ahemdabad": 18,
    "aheme": 4,
    "ahemme": 1,
    "ahenakew": 5,
    "ahend": 1,
    "ahenkro": 3,
    "ahentstvo": 1,
    "ahentwg": 1,
    "aherahu": 2,
    "aherbelst": 1,
    "ahere": 1,
    "aherf": 4,
    "aherlow": 5,
    "ahern": 25,
    "aheron": 1,
    "ahesta": 2,
    "ahetuk": 2,
    "aheylite": 1,
    "ahezu": 1,
    "ahf": 77,
    "ahfazur": 1,
    "ahfe": 1,
    "ahfen": 1,
    "ahfmr": 1,
    "ahg": 12,
    "ahgeak": 1,
    "ahh": 6,
    "ahhe": 2,
    "ahhha": 1,
    "ahhhh": 3,
    "ahhhhh": 1,
    "ahhidrogerfeim": 1,
    "ahhiyawa": 3,
    "ahhot": 1,
    "ahhotep": 3,
    "ahi": 14,
    "ahiaba": 1,
    "ahiajoku": 2,
    "ahiam": 1,
    "ahidjo": 2,
    "ahidn\u00e2me": 1,
    "ahiezer": 1,
    "ahig": 3,
    "ahiida": 1,
    "ahijado": 2,
    "ahijados": 1,
    "ahijah": 4,
    "ahikire": 1,
    "ahilan": 1,
    "ahille": 1,
    "ahilya": 2,
    "ahim": 13,
    "ahimanikya": 1,
    "ahimsa": 35,
    "ahin": 1,
    "ahindra": 11,
    "ahingsa": 4,
    "ahinsa": 7,
    "ahinsak": 3,
    "ahint": 1,
    "ahio": 1,
    "ahip)\u2014a": 1,
    "ahipara": 1,
    "ahir": 117,
    "ahir/": 1,
    "ahira": 1,
    "ahiran": 5,
    "ahirauli": 4,
    "ahire": 2,
    "ahirekar": 1,
    "ahiri": 1,
    "ahirio": 2,
    "ahiruddin": 1,
    "ahishar": 1,
    "ahista": 1,
    "ahitchhike": 1,
    "ahitereiria": 1,
    "ahito": 7,
    "ahitub": 2,
    "ahivant": 1,
    "ahiya": 1,
    "ahjar": 1,
    "ahjdlikevirus": 1,
    "ahjer": 1,
    "ahjoine": 1,
    "ahjur": 1,
    "ahk": 87,
    "ahkal": 2,
    "ahkand": 1,
    "ahkboob": 1,
    "ahkme": 2,
    "ahkmid": 1,
    "ahkuckootish": 1,
    "ahkuh": 1,
    "ahl": 281,
    "ahl)1983\u201384": 1,
    "ahl.dur": 1,
    "ahl9": 1,
    "ahla": 34,
    "ahladpur": 1,
    "ahlah": 1,
    "ahlaja": 1,
    "ahlam": 4,
    "ahlan": 1,
    "ahlat": 3,
    "ahlawat": 2,
    "ahlay": 2,
    "ahlbeck": 3,
    "ahlborn": 2,
    "ahlb\u00e4ck": 3,
    "ahlden": 13,
    "ahle": 2,
    "ahlebait": 1,
    "ahleen": 2,
    "ahlefeldt": 3,
    "ahlefeldtsgate": 1,
    "ahlemann": 1,
    "ahlen": 58,
    "ahlertsen": 1,
    "ahlfen": 1,
    "ahlfield": 1,
    "ahlfor": 1,
    "ahlhorn": 8,
    "ahli": 17,
    "ahliko": 1,
    "ahlinder": 1,
    "ahllund": 1,
    "ahlmann": 26,
    "ahlmansviken": 1,
    "ahlmark": 1,
    "ahlo": 1,
    "ahlolbayt": 1,
    "ahlone": 1,
    "ahlquist": 6,
    "ahlre": 1,
    "ahlsen": 18,
    "ahlstedti": 1,
    "ahlstrom": 3,
    "ahlstr\u00f6m": 24,
    "ahlswede": 1,
    "ahlten": 3,
    "ahltin": 1,
    "ahlu": 1,
    "ahlulbait": 2,
    "ahlund": 4,
    "ahluwalia": 6,
    "ahlwardt": 3,
    "ahl\u00e9n": 2,
    "ahm": 3,
    "ahmach": 1,
    "ahmad": 1096,
    "ahmadabad": 1,
    "ahmadani": 1,
    "ahmaddiya": 1,
    "ahmadhiyya": 1,
    "ahmadi": 55,
    "ahmadiah": 6,
    "ahmadinejad": 3,
    "ahmadiya": 3,
    "ahmadiyya": 83,
    "ahmadiyyah": 1,
    "ahmadiyyas": 1,
    "ahmadiyyat": 2,
    "ahmadkar": 1,
    "ahmadnagar": 23,
    "ahmadpur": 10,
    "ahmadsargurab": 5,
    "ahmadu": 23,
    "ahmadulhaq": 5,
    "ahmadzai": 5,
    "ahmadza\u00ef": 2,
    "ahmae": 1,
    "ahmandagar": 1,
    "ahmann": 8,
    "ahmar": 2,
    "ahmarani": 3,
    "ahmard": 6,
    "ahmass": 1,
    "ahmat": 5,
    "ahme": 2827,
    "ahmed": 13,
    "ahmed(miss": 1,
    "ahmedabad": 133,
    "ahmedabad.dure": 1,
    "ahmedabad.from": 1,
    "ahmedavad": 1,
    "ahmedi": 2,
    "ahmedia": 1,
    "ahmedic": 1,
    "ahmedin": 1,
    "ahmedinejad": 2,
    "ahmediya": 2,
    "ahmediye": 1,
    "ahmediyya": 3,
    "ahmednagar": 88,
    "ahmedou": 11,
    "ahmedov": 1,
    "ahmedowi\u00e7": 1,
    "ahmedpur": 2,
    "ahmedullah": 1,
    "ahmedur": 1,
    "ahmedzai": 1,
    "ahmeek": 1,
    "ahmer": 9,
    "ahmet": 1053,
    "ahmida": 1,
    "ahmir": 2,
    "ahmme": 3,
    "ahmnp": 1,
    "ahmo": 2,
    "ahmose": 76,
    "ahmsa": 3,
    "ahmsen": 2,
    "ahm\u00ead": 1,
    "ahn": 3,
    "ahna": 14,
    "ahnaafta": 1,
    "ahnaf": 4,
    "ahnde": 1,
    "ahnee": 1,
    "ahnel\u00f6v": 4,
    "ahnemann": 1,
    "ahnen": 6,
    "ahnenerbe": 3,
    "ahnensaid": 1,
    "ahney": 10,
    "ahnfelt": 1,
    "ahnlund": 1,
    "ahnne": 1,
    "ahnnounce": 1,
    "ahnoni": 1,
    "ahnung": 1,
    "ahoah": 1,
    "ahobila": 1,
    "ahoeitu": 2,
    "ahoghill": 5,
    "ahok": 21,
    "ahoka": 12,
    "ahokainen": 1,
    "ahold": 11,
    "aholfe": 1,
    "aholme": 3,
    "aholo": 1,
    "ahom": 3,
    "ahomad\u00e9gb\u00e9": 4,
    "ahona": 4,
    "ahonen": 1,
    "ahong": 6,
    "ahongbi": 1,
    "ahonui": 1,
    "ahora": 8,
    "ahora2000": 1,
    "ahornstra\u00dfe": 1,
    "ahorra": 1,
    "ahorrarle": 1,
    "ahoshta": 2,
    "ahoste": 1,
    "ahote": 3,
    "ahouanmenou": 1,
    "ahouie": 1,
    "ahoumey": 1,
    "ahounou": 1,
    "ahousaht": 4,
    "ahout": 2,
    "ahouzar": 1,
    "ahove": 1,
    "ahowe": 1,
    "ahoy": 11,
    "ahoy!\"": 1,
    "ahparmd": 1,
    "ahpilu": 1,
    "ahpla": 1,
    "ahpn": 1,
    "ahpo": 6,
    "ahps": 1,
    "ahq": 4,
    "ahr-224": 1,
    "ahra": 1,
    "ahrabi": 1,
    "ahrach": 1,
    "ahrae": 3,
    "ahram": 14,
    "ahran\u0101b\u0101d": 1,
    "ahrar": 164,
    "ahrbr\u00fcck": 4,
    "ahrc": 1,
    "ahre": 2,
    "ahrefs": 1,
    "ahren": 39,
    "ahrend": 16,
    "ahrendsen": 1,
    "ahrenholz": 2,
    "ahrensburg": 3,
    "ahrensb\u00f6k": 1,
    "ahrensen": 3,
    "ahrensfelde": 3,
    "ahrensite": 1,
    "ahrey": 1,
    "ahrhrrrr": 1,
    "ahri": 1,
    "ahrida": 1,
    "ahriman": 3,
    "ahrle": 2,
    "ahrma": 1,
    "ahrn": 1,
    "ahroalian": 1,
    "ahrolend": 1,
    "ahron": 4,
    "ahronfeld": 1,
    "ahronheim": 1,
    "ahronoth": 3,
    "ahroservi": 1,
    "ahrotekhservi": 2,
    "ahrrrt": 1,
    "ahrsen": 2,
    "ahrtalbahn\"\u2014\"central": 1,
    "ahrweiler": 11,
    "ahs": 12,
    "ahsa": 3,
    "ahsaa": 1,
    "ahsaan": 3,
    "ahsan": 3,
    "ahsan\"\u2014": 1,
    "ahsanabad": 1,
    "ahsanallah": 1,
    "ahsandi": 1,
    "ahsanul": 2,
    "ahsanullah": 11,
    "ahse": 1,
    "ahsen": 18,
    "ahsha": 3,
    "ahsham": 1,
    "ahsi": 1,
    "ahsitan": 1,
    "ahsoballache": 1,
    "ahsoka": 56,
    "aht": 1,
    "ahten": 8,
    "ahter": 2,
    "ahtet": 1,
    "ahthamadhun": 1,
    "ahti": 2,
    "ahtisaari": 2,
    "ahtow": 1,
    "ahtuc": 1,
    "ahtuda": 1,
    "ahtum": 2,
    "ahturi": 1,
    "ahu": 58,
    "ahu-18": 1,
    "ahuacatitl\u00e1n": 6,
    "ahuachap\u00e1n": 3,
    "ahualulco": 1,
    "ahuatl\u00e1n": 1,
    "ahuautla": 2,
    "ahuchar": 1,
    "ahuda": 1,
    "ahudasht": 2,
    "ahue": 5,
    "ahuehuepan": 1,
    "ahuejote": 1,
    "ahuett": 4,
    "ahuie": 1,
    "ahuimanu": 1,
    "ahuitzotl": 1,
    "ahuizote": 3,
    "ahuka": 3,
    "ahukaram\u016b": 1,
    "ahuma": 1,
    "ahumairangi": 5,
    "ahumibe": 2,
    "ahummadu": 1,
    "ahupuaa": 1,
    "ahura": 1,
    "ahurani": 1,
    "ahuravak": 1,
    "ahurei": 1,
    "ahuriken": 1,
    "ahuriri": 5,
    "ahus": 1,
    "ahusversus": 1,
    "ahuyi": 6,
    "ahuza": 1,
    "ahv": 5,
    "ahv-7": 1,
    "ahva": 1,
    "ahvan": 1,
    "ahvarak": 1,
    "ahvaz": 50,
    "ahve": 2,
    "ahvenanmaan": 1,
    "ahvenisto": 1,
    "ahvenj\u00e4rvi": 2,
    "ahvenkoski": 2,
    "ahvenlahti": 5,
    "ahvenlampi": 1,
    "ahw": 6,
    "ahwa": 6,
    "ahwahnee": 2,
    "ahwai": 1,
    "ahwat": 5,
    "ahwaz": 58,
    "ahwelah": 3,
    "ahw\u0101\u02beakum": 1,
    "ahyi": 4,
    "ahyia\u025bm": 1,
    "ahyu": 1,
    "ahzab": 2,
    "ah\u00e1nj\u012bng": 1,
    "ah\u00ed": 2,
    "ah\u00edn": 1,
    "ah\u00f6l": 1,
    "ah\u00fa": 1,
    "ah\u012bz\u0101de": 1,
    "ah\u014ddori": 1,
    "ai": 17385,
    "ai)-enable": 1,
    "ai-14": 3,
    "ai-14ra": 1,
    "ai-2-mediat": 1,
    "ai.23": 1,
    "ai/": 1,
    "ai3": 1,
    "ai32": 1,
    "ai4": 1,
    "aia)-nominate": 1,
    "aiaap": 1,
    "aiaaro": 1,
    "aiab": 1,
    "aiaco": 1,
    "aiacos": 1,
    "aiadmk": 27,
    "aiadmk)-l": 1,
    "aiadmk)-le": 1,
    "aiai": 1,
    "aiaiepta": 1,
    "aiak": 1,
    "aiamc": 3,
    "aiana": 1,
    "aiarchitect": 2,
    "aias": 3,
    "aiaw": 2,
    "aiax": 1,
    "aib": 13,
    "aiba": 1,
    "aibak": 2,
    "aiban\"-siz": 1,
    "aiban\"-size": 2,
    "aibeg": 1,
    "aibek": 1,
    "aibel": 10,
    "aibg": 2,
    "aibh\u00edn": 1,
    "aibika": 1,
    "aibileen": 3,
    "aibinder": 1,
    "aibiye": 1,
    "aible": 26,
    "aibo": 45,
    "aibonito": 20,
    "aic": 37,
    "aica": 15,
    "aicad": 5,
    "aicakam\u0169y\u0169": 1,
    "aicar": 23,
    "aicard": 4,
    "aicardi": 4,
    "aicas": 1,
    "aicc": 2,
    "aicccr": 3,
    "aiccsa": 2,
    "aice": 1,
    "aicea": 1,
    "aicelle": 13,
    "aiceoninae": 1,
    "aicf": 1,
    "aicfre": 2,
    "aich": 3,
    "aicha": 1,
    "aichach": 17,
    "aichau": 1,
    "aichelberg": 8,
    "aichhalden": 2,
    "aichholzer": 1,
    "aichi": 334,
    "aichir": 4,
    "aichschie\u00df": 1,
    "aichstetten": 2,
    "aichtal": 1,
    "aicio": 3,
    "aicken": 9,
    "aickin": 2,
    "aicklen": 1,
    "aicl": 10,
    "aicm": 3,
    "aicme": 1,
    "aicml": 1,
    "aicne": 3,
    "aicpa": 6,
    "aicte": 11,
    "aicteapprove": 1,
    "aid": 57384,
    "aid)for": 1,
    "aid[e": 1,
    "aida": 71,
    "aidaa": 1,
    "aidadiva": 2,
    "aidage": 2,
    "aidah": 2,
    "aidalai": 4,
    "aidamar": 1,
    "aidan": 53,
    "aidar": 1,
    "aidarken": 2,
    "aidasol": 1,
    "aidata": 1,
    "aidc": 9,
    "aidchild": 2,
    "aiddata": 1,
    "aide": 266,
    "aidean": 1,
    "aidee": 6,
    "aideen": 12,
    "aidef": 1,
    "aidelaidis": 1,
    "aiden": 243,
    "aidenbach": 2,
    "aidenbachstra\u00dfe": 1,
    "aidenn": 1,
    "aidensfield": 1,
    "aideo": 2,
    "aiderbichl": 2,
    "aidg": 1,
    "aidhausen": 1,
    "aidhble": 1,
    "aidi": 6,
    "aidid": 102,
    "aididae": 1,
    "aidij\u00e4rvi": 3,
    "aidiladha": 3,
    "aidilfitri": 6,
    "aidin": 11,
    "aidiniou": 2,
    "aidit": 23,
    "aidje": 1,
    "aidolize": 1,
    "aidomaggiore": 1,
    "aidon": 2,
    "aidondla": 2,
    "aidoneus": 5,
    "aidonochori": 3,
    "aidregh": 1,
    "aids\"\u2014advertis": 2,
    "aids2031": 1,
    "aidsmed": 1,
    "aidswalk": 1,
    "aidt": 3,
    "aidu": 5,
    "aiducation": 1,
    "aidvax": 1,
    "aidwatch": 1,
    "aidwyc": 1,
    "aidy": 1,
    "aidyo": 1,
    "aid\u00e9": 3,
    "aie": 39,
    "aiea": 8,
    "aiedius": 1,
    "aiee": 1,
    "aieee": 1,
    "aielle": 2,
    "aiello": 4,
    "aielo": 1,
    "aien": 2,
    "aienho": 1,
    "aienta": 1,
    "aiesec": 4,
    "aiesm": 1,
    "aif": 9,
    "aif)relieve": 1,
    "aif)\u2014consiste": 1,
    "aifa": 1,
    "aifan": 3,
    "aifb": 47,
    "aifc": 12,
    "aifd": 1,
    "aiff": 34,
    "aifhreann": 2,
    "aifili": 1,
    "aifix": 1,
    "aiflc": 1,
    "aiflow": 1,
    "aifmd": 2,
    "aifmp": 1,
    "aifranchisement": 1,
    "aifs": 1,
    "aig": 18,
    "aig)\u2014bas": 1,
    "aiga": 2,
    "aigaleo": 1,
    "aigantighe": 11,
    "aigar": 1,
    "aigb": 2,
    "aigbogun": 1,
    "aige": 1,
    "aigesiil": 1,
    "aigeus": 6,
    "aiggsak": 1,
    "aighroskillow": 1,
    "aigi": 4,
    "aigialos": 1,
    "aigin": 1,
    "aigina": 2,
    "aigio": 6,
    "aigis": 8,
    "aigistho": 1,
    "aigle": 3,
    "aiglet": 6,
    "aiglsbach": 3,
    "aignan": 3,
    "aignasse": 2,
    "aignay": 1,
    "aigne": 1,
    "aignelet": 1,
    "aignervillaise": 1,
    "aignerville": 2,
    "aignos": 1,
    "aigo": 3,
    "aigret": 3,
    "aigrette": 6,
    "aigrsntsuemploye": 1,
    "aigu": 3,
    "aiguad\u00e9": 1,
    "aiguafreda": 2,
    "aiguaiva": 1,
    "aigue": 7,
    "aiguebelette": 4,
    "aiguebelle": 1,
    "aigui": 3,
    "aiguille": 8,
    "aigun": 9,
    "aiguo": 3,
    "aigus": 1,
    "aigusta": 2,
    "aigu\u00e1": 1,
    "aigu\u00eb": 1,
    "aig\u00fcestorte": 2,
    "aiha": 10,
    "aihal": 1,
    "aihan": 1,
    "aihar": 1,
    "aihara": 7,
    "aihec": 1,
    "aihl": 1,
    "aihrc": 4,
    "aihrff": 1,
    "aii": 7,
    "aiia": 3,
    "aiias": 1,
    "aiibb3": 1,
    "aiichir\u014d": 1,
    "aiiea": 1,
    "aiim": 58,
    "aiims": 1,
    "aiir": 2,
    "aij": 7,
    "aijaz": 1,
    "aijia": 2,
    "aijiao": 1,
    "aijima": 1,
    "aijiro": 1,
    "aijme": 1,
    "aijon": 1,
    "aijuswanasee": 7,
    "aij\u014d": 1,
    "aik": 672,
    "aikade": 1,
    "aikaintaite": 2,
    "aikaterini": 2,
    "aikaterinidis": 1,
    "aikatsu": 3,
    "aikawa": 327,
    "aiken": 739,
    "aikenben": 1,
    "aikenhead": 9,
    "aiketgate": 1,
    "aikhenvald": 1,
    "aiki": 1,
    "aikichi": 1,
    "aikido": 66,
    "aikid\u014dka": 3,
    "aikijitsu": 1,
    "aikijutsu": 2,
    "aikikai": 1,
    "aikin": 12,
    "aikka": 1,
    "aikku": 1,
    "aikman": 2,
    "aikmongkol": 1,
    "aiko": 85,
    "aikoku": 2,
    "aikol": 1,
    "aikpracha": 2,
    "aikuisten": 3,
    "aikull\u00eb": 1,
    "aikuma": 4,
    "aikya": 10,
    "aikyam": 3,
    "aik\u0101ne": 1,
    "ail": 3462,
    "aila": 4,
    "ailaan": 24,
    "ailah": 4,
    "ailahstrengthene": 1,
    "ailan": 7,
    "ailanthoide": 5,
    "ailanthus": 1,
    "ailatu": 1,
    "ailbe": 9,
    "ailbhe": 6,
    "aildenafil": 1,
    "aileach": 11,
    "ailean": 2,
    "ailech": 1,
    "ailee": 60,
    "aileen": 7,
    "ailefroide": 1,
    "ailello": 1,
    "ailen": 9,
    "aileron": 17,
    "aileru": 1,
    "ailer\u00e1n": 1,
    "ailesberga": 1,
    "aileu": 6,
    "ailey": 356,
    "aili": 2,
    "ailia": 5,
    "ailidh": 3,
    "ailien": 1,
    "ailiey": 1,
    "ailigandi": 1,
    "ailiidae": 5,
    "ailili\u00fa": 3,
    "ailill": 15,
    "ailinc\u0103i": 4,
    "ailinginae": 1,
    "ailingkaplap": 1,
    "ailinglaplap": 1,
    "ailish": 2,
    "aille": 1,
    "ailleen": 1,
    "aillen": 7,
    "aillere": 1,
    "ailleret": 3,
    "aillerone": 1,
    "ailleur": 59,
    "aillewardstoke": 1,
    "aillil": 1,
    "ailline": 2,
    "aillinn": 1,
    "aillleur": 2,
    "aillwee": 1,
    "aill\u00e9n": 1,
    "ailmar": 1,
    "ailment": 2,
    "ailong": 1,
    "ailort": 1,
    "ailota": 1,
    "ailoyoak": 2,
    "ailp\u00edn": 3,
    "ailre": 80,
    "ailredus": 1,
    "ailsa": 36,
    "ailsfeld": 1,
    "ailshie": 5,
    "ailt": 1,
    "ailtir\u00ed": 2,
    "ailuk": 1,
    "ailum": 1,
    "ailur\"-cat": 1,
    "ailuronyx": 1,
    "ailuropodidae": 1,
    "ailuropodinae": 2,
    "ailurus": 1,
    "ailyp": 1,
    "ail\u00e9an": 2,
    "ail\u0259": 1,
    "aim": 106486,
    "aim(x": 1,
    "aim)feature": 1,
    "aim-54": 1,
    "aim-602": 1,
    "aim-9-arme": 1,
    "aim-9m-8/9": 1,
    "aim2": 1,
    "aim7": 1,
    "aim[": 3,
    "aim[e": 1,
    "aima": 8,
    "aimachi": 9,
    "aimaco": 2,
    "aimae": 1,
    "aimag": 9,
    "aimait": 2,
    "aimak": 1,
    "aimakhu": 2,
    "aiman": 2,
    "aimanse": 1,
    "aimaq": 6,
    "aimar": 35,
    "aimard": 1,
    "aimargue": 1,
    "aimasu": 1,
    "aimate": 1,
    "aimbe": 1,
    "aimbotte": 1,
    "aimco": 2,
    "aimd": 1,
    "aimee": 204,
    "aimend": 2,
    "aimeric": 2,
    "aimerico": 6,
    "aimerito": 1,
    "aimi": 4,
    "aimia": 1,
    "aimie": 2,
    "aimil": 1,
    "aimilio": 1,
    "aimilios": 1,
    "aimilis": 1,
    "aimirgein": 2,
    "aimit": 1,
    "aimless": 5,
    "aimng": 1,
    "aimoffline": 1,
    "aimol": 2,
    "aimor\u00e9": 1,
    "aimp": 4,
    "aimpoint": 2,
    "aimprove": 1,
    "aimr": 1,
    "aimson": 1,
    "aimssociate": 1,
    "aimst": 6,
    "aimte": 1,
    "aimwell": 39,
    "aim\u00e9": 13,
    "aim\u00e9e": 3,
    "aim\u2014-ensure": 1,
    "ain": 312,
    "ain(\u0645\u062f\u0631\u0633\u062a\u0646\u0627": 1,
    "aina": 17,
    "ainaben": 1,
    "ainadamar": 1,
    "ainalah": 1,
    "ainapur": 1,
    "ainar": 18,
    "ainaro": 5,
    "ainata": 7,
    "ainavillo": 2,
    "ainavilu": 1,
    "ainbcellach": 1,
    "ainbcellaig": 5,
    "aince": 2,
    "aincludedare": 1,
    "aincombu": 1,
    "aind": 6,
    "ainda": 1,
    "aindhu": 2,
    "aindi": 7,
    "aindle": 20,
    "aindria": 4,
    "aindrila": 1,
    "aindrita": 1,
    "aine": 11,
    "ainea": 1,
    "ainen": 3,
    "ainerigone": 1,
    "ainesein": 1,
    "ainf\u00edth": 1,
    "aingavite": 2,
    "aingdae": 1,
    "ainge": 2,
    "aingeal": 1,
    "ainger": 1,
    "aingiri": 1,
    "aingmarye": 1,
    "ainground": 1,
    "ainhize": 1,
    "ainhoa": 2,
    "aini": 4,
    "ainigmapsychop": 1,
    "ainikki": 2,
    "ainim": 1,
    "ainja": 1,
    "ainkawa": 1,
    "ainlay": 22,
    "ainley": 3,
    "ainlighe": 2,
    "ainmuire": 1,
    "ainne": 1,
    "ainnie": 2,
    "ainnurruva": 1,
    "aino": 4,
    "ainolnaim": 1,
    "ainori": 2,
    "ainos": 3,
    "ainre": 6,
    "ainscough": 2,
    "ainsdale": 1,
    "ainselu": 1,
    "ainshe": 1,
    "ainshutain": 1,
    "ainsi": 4,
    "ainslee": 3,
    "ainsley": 5,
    "ainslie": 18,
    "ainstable": 1,
    "ainstein": 2,
    "ainswick": 2,
    "ainsworth": 18,
    "aintab": 3,
    "aintain": 1,
    "ainte": 1,
    "ainthorpe": 2,
    "aintree": 281,
    "ainu": 7,
    "ainuddin": 12,
    "ainul": 1,
    "ainulf": 1,
    "ainulindal\u00eb": 2,
    "ainun": 1,
    "ainur": 1,
    "ainvayi": 4,
    "ainye": 1,
    "ainz": 5,
    "aio": 13,
    "aioc": 3,
    "aiogazono": 1,
    "aioli": 9,
    "aiolia": 20,
    "aiolide": 1,
    "aiolo": 10,
    "aiolos": 1,
    "aiolou": 4,
    "aiolupotea": 1,
    "aiom": 1,
    "aiona": 1,
    "aionio": 2,
    "aiono": 27,
    "aiopi": 1,
    "aioun": 2,
    "aip": 135,
    "aip)-equipp": 1,
    "aipa": 2,
    "aipac": 1,
    "aipacke": 1,
    "aipan": 1,
    "aipani": 1,
    "aipassi": 7,
    "aipcs": 1,
    "aipda": 1,
    "aipe": 41,
    "aiphane": 4,
    "aipi": 1,
    "aipmt": 7,
    "aipocerataceae": 1,
    "aipoceratid": 1,
    "aipom": 1,
    "aiport": 1,
    "aippf": 1,
    "aippi": 4,
    "aips)express": 1,
    "aipso": 1,
    "aipy": 1,
    "aiqe": 10,
    "aiquile": 1,
    "air": 154626,
    "air\".\"walke": 1,
    "air\"/\"unlabell": 1,
    "air\"\u2014as": 1,
    "air-18": 1,
    "air-4": 2,
    "air1": 9,
    "air21": 2,
    "air:\"alternate": 1,
    "air:\"let": 1,
    "airachnid": 2,
    "airacomet": 6,
    "airag": 8,
    "airaghi": 1,
    "airai": 4,
    "airan": 1,
    "airando": 1,
    "airang": 1,
    "airasia": 10,
    "airasiax": 1,
    "airat": 11,
    "airattack": 1,
    "airault": 6,
    "airavata": 3,
    "airavatham": 1,
    "airazor": 1,
    "airbag": 4,
    "airbagge": 2,
    "airballe": 8,
    "airbaltap": 1,
    "airband": 1,
    "airbase": 117,
    "airbe": 6,
    "airbeare": 1,
    "airbeat": 2,
    "airbed": 3,
    "airbend": 2,
    "airbende": 63,
    "airbender": 1,
    "airbike": 2,
    "airblade": 3,
    "airblast": 1,
    "airblaster": 1,
    "airbnb": 254,
    "airboarde": 1,
    "airboat": 1,
    "airborn": 20,
    "airborne": 1,
    "airborne)(reinforced)(arrive": 1,
    "airbow": 1,
    "airbowe": 1,
    "airboy": 4,
    "airbrake": 6,
    "airbreathe": 92,
    "airbridge": 1,
    "airbrush": 273,
    "airbu": 5,
    "airburst": 6,
    "airburste": 9,
    "airbus": 52,
    "airbushe": 1,
    "aircar": 1,
    "aircare": 1,
    "airchart": 2,
    "airchindeach": 1,
    "airchinneach": 1,
    "airchute": 1,
    "airclick": 1,
    "airco": 2,
    "aircoach": 3,
    "aircoil": 3,
    "airconcept": 1,
    "airconcurrentmap": 1,
    "airconditione": 111,
    "airconditonede": 1,
    "aircondtione": 1,
    "aircoole": 17,
    "aircraft": 5,
    "aircraft.schedul": 1,
    "aircraftdivide": 1,
    "aircrafte": 1,
    "aircraftman": 1,
    "aircraft|fix": 1,
    "aircraft\u201420": 1,
    "aircrew": 499,
    "aircruise": 3,
    "aircruse": 1,
    "aird": 2,
    "airdasher": 1,
    "airdate": 133,
    "airdc": 2,
    "airdd": 1,
    "airde": 2,
    "airdeasaidh": 1,
    "airdevron": 1,
    "airdireonian": 1,
    "airdome": 1,
    "airdraft": 1,
    "airdrag": 1,
    "airdream": 1,
    "airdrie": 68,
    "airdrieonian": 9,
    "airdrive": 1,
    "airdrome": 180,
    "airdrop": 382,
    "airduct": 1,
    "aire": 191,
    "aireachtach": 1,
    "airechtach": 1,
    "airelle": 1,
    "airen": 2,
    "airend": 2,
    "aireon": 1,
    "airep": 1,
    "aires\"\u2014sortie": 1,
    "aires)is": 1,
    "airespre": 13,
    "airest": 2,
    "airet": 1,
    "airey": 4,
    "airf": 1,
    "airfare": 7,
    "airfast": 2,
    "airfie": 1,
    "airfield": 366,
    "airfield(looked": 1,
    "airfield)transferr": 1,
    "airfieldlocate": 1,
    "airfile": 1,
    "airfiled": 1,
    "airfix": 16,
    "airflex": 2,
    "airflifte": 2,
    "airflite": 1,
    "airflow": 224,
    "airflushe": 1,
    "airfoil": 33,
    "airfoile": 8,
    "airforce": 113,
    "airframe": 197,
    "airfreight": 6,
    "airg": 1,
    "airga": 1,
    "airgate": 2,
    "airgead": 1,
    "airgeep": 1,
    "airgetmar": 2,
    "airglow": 12,
    "airgun": 1,
    "airgunner": 1,
    "airhead": 28,
    "airheade": 12,
    "airhelp": 1,
    "airhill": 1,
    "airhog": 6,
    "airholde": 5,
    "airhooke": 1,
    "airhop": 1,
    "airi": 58,
    "airich": 2,
    "airick": 3,
    "airida": 1,
    "airidh": 1,
    "airie": 3,
    "airiest": 1,
    "airifle": 1,
    "airig": 2,
    "airighe": 1,
    "airimp": 2,
    "airim\u0169": 1,
    "airin": 2,
    "airing": 1,
    "airirang": 1,
    "airish": 1,
    "airitech": 1,
    "airiti": 1,
    "airjitzu": 2,
    "airk": 4,
    "airkat": 1,
    "airl": 1,
    "airlaid": 2,
    "airland": 4,
    "airlande": 150,
    "airlander": 4,
    "airlangga": 1,
    "airlaunch": 1,
    "airlaunche": 1,
    "airle": 2,
    "airleen": 1,
    "airlenbach": 1,
    "airless": 1,
    "airlfte": 1,
    "airlie": 16,
    "airlife": 1,
    "airlift": 2067,
    "airline": 162,
    "airliner": 8,
    "airliners(a": 1,
    "airlink": 13,
    "airlock": 2,
    "airlocke": 10,
    "airlog": 6,
    "airm": 3,
    "airma": 1,
    "airmadidi": 1,
    "airmageddon": 1,
    "airmail": 13,
    "airmall": 1,
    "airman": 13,
    "airmarke": 1,
    "airmarshal": 1,
    "airmasse": 1,
    "airme": 36,
    "airmech": 5,
    "airmedach": 1,
    "airmen": 97,
    "airmetach": 1,
    "airmobile": 5,
    "airmyn": 7,
    "airm\u00e9dic": 2,
    "airn": 4,
    "airnergy": 1,
    "airo": 1,
    "airoh": 1,
    "airok": 2,
    "airolo": 21,
    "aironi": 8,
    "airop": 1,
    "airos": 1,
    "airos/-eiros/-oiros": 2,
    "airp": 1,
    "airpark": 2,
    "airphil": 1,
    "airpink": 2,
    "airpipe": 1,
    "airplane": 20,
    "airplane!\"-style": 1,
    "airplanesound": 1,
    "airplay": 282,
    "airplaye": 8,
    "airpoint": 1,
    "airport": 241,
    "airport\".so": 1,
    "airport.contribut": 1,
    "airport1": 1,
    "airporti": 2,
    "airportlink": 2,
    "airports.<ref": 1,
    "airports.increas": 1,
    "airport\uff0cende": 1,
    "airpost": 1,
    "airpower": 4,
    "airpro": 1,
    "airproofe": 1,
    "airre": 4,
    "airres)in": 1,
    "airs.--taken": 1,
    "airscan": 2,
    "airscente": 5,
    "airscoope": 1,
    "airscrew": 28,
    "airselin": 1,
    "airshe": 10,
    "airshift": 5,
    "airship": 17,
    "airshow": 25,
    "airshows": 4,
    "airsickness": 2,
    "airside": 8,
    "airsmithe": 1,
    "airsnort": 1,
    "airsoft": 5,
    "airspace": 16,
    "airspee": 269,
    "airspeed": 51,
    "airsport": 1,
    "airspre": 2,
    "airstaff": 2,
    "airstaffe": 1,
    "airstarte": 1,
    "airstike": 1,
    "airstrike": 16,
    "airstrip": 38,
    "airstryke": 1,
    "airsupply": 1,
    "airsurfer": 1,
    "airswap": 1,
    "airswimme": 8,
    "airswitch": 2,
    "airsys": 2,
    "airt": 7,
    "airtanker": 4,
    "airtaxi": 3,
    "airtec": 1,
    "airtel": 1,
    "airtell": 1,
    "airtemp": 1,
    "airtevron": 1,
    "airth": 2,
    "airthir": 4,
    "airtight": 3,
    "airtime": 3,
    "airtouch": 3,
    "airtour": 15,
    "airtrack": 1,
    "airtrader": 1,
    "airtrain": 32,
    "airtran": 24,
    "airtronic": 1,
    "airtruck": 1,
    "airts": 1,
    "airumbria": 1,
    "airvan": 2,
    "airvana": 1,
    "airventure": 3,
    "airwalke": 1,
    "airware": 3,
    "airwarne": 1,
    "airwarsoc": 1,
    "airwatch": 2,
    "airwave": 200,
    "airway": 443,
    "airwe": 45,
    "airweight": 3,
    "airweld": 1,
    "airwest": 20,
    "airwick": 2,
    "airwide": 2,
    "airwolf": 4,
    "airwoman": 1,
    "airwork": 5,
    "airworld": 1,
    "airworthy": 34,
    "airwothy": 1,
    "airwrite": 1,
    "airy": 2,
    "airy-0": 1,
    "airya": 1,
    "airyglyph": 1,
    "airyhall": 2,
    "airynem": 1,
    "airzone": 1,
    "air\u00e3o": 6,
    "air\u00e9\u014d": 1,
    "air\u00ed": 1,
    "air\u00f2": 1,
    "air\u2010conditione": 2,
    "ais": 125,
    "aisa": 13,
    "aisake": 10,
    "aisaku": 1,
    "aisami": 1,
    "aisant": 1,
    "aisawa": 1,
    "aisawan": 1,
    "aisay": 1,
    "aisbitt": 1,
    "aisbl": 7,
    "aisc": 1,
    "aische": 1,
    "aischmann": 1,
    "aisdalslove": 1,
    "aise": 10,
    "aisea": 1,
    "aiseau": 1,
    "aisekhaghe": 2,
    "aiselle": 1,
    "aisen": 27,
    "aiseuhaki": 2,
    "aisey": 1,
    "aisfm": 1,
    "aisg": 2,
    "aisgill": 5,
    "aish": 7,
    "aisha": 132,
    "aishabad": 1,
    "aishani": 3,
    "aishbagh": 1,
    "aishihik": 36,
    "aishitai": 1,
    "aishite": 8,
    "aishiteru": 3,
    "aishle": 2,
    "aishlin": 1,
    "aisholt": 1,
    "aishu": 2,
    "aishvarya": 3,
    "aishwarya": 71,
    "aishwaryan": 1,
    "aish\u016b": 1,
    "aisi": 13,
    "aisien": 1,
    "aisin": 28,
    "aiskew": 2,
    "aislaby": 6,
    "aislan": 1,
    "aisle": 602,
    "aisle.1": 1,
    "aislean": 2,
    "aisleyne": 2,
    "aislinge": 1,
    "aismar\u0117": 1,
    "aisne": 26,
    "aiso": 7,
    "aisonvilloise": 1,
    "aispuro": 2,
    "aisquare": 3,
    "aisrzon": 2,
    "aissa!<br": 1,
    "aissami": 11,
    "aissata": 4,
    "aissatou": 1,
    "aissatti": 1,
    "aissawa": 1,
    "aissce": 3,
    "aissimi": 1,
    "aistaig": 1,
    "aistala": 2,
    "aistaran": 1,
    "aisteoiri": 1,
    "aisteoir\u00ed": 4,
    "aisthimatiko": 1,
    "aistmar\u0117": 1,
    "aistulf": 23,
    "aist\u00ed": 4,
    "aist\u0117": 7,
    "aisumasen": 9,
    "aisumimasen": 1,
    "aisuru": 3,
    "aisus": 1,
    "aiswarya": 2,
    "aisyah": 13,
    "ais\u00e9irghe": 4,
    "ais\u00e9ir\u00ed": 1,
    "ais\u00e9n": 4,
    "ais\u010diai": 1,
    "ait": 56,
    "ait)\u2014lagos": 1,
    "aita": 1,
    "aitamurto": 1,
    "aitana": 1,
    "aitanga": 4,
    "aitang\u0101": 1,
    "aitanite": 1,
    "aitape": 24,
    "aitareya": 7,
    "aitbouifrour": 1,
    "aitbu": 1,
    "aitc": 1,
    "aite": 7,
    "aiten": 1,
    "aitengidae": 1,
    "aitersteinere": 2,
    "aitf": 1,
    "aith": 1,
    "aithal": 1,
    "aithbhreac": 1,
    "aithig": 1,
    "aithiopi": 1,
    "aithiopia": 1,
    "aithousa": 4,
    "aithris": 2,
    "aithste": 5,
    "aithuesa": 1,
    "aithyia": 1,
    "aitianga": 1,
    "aitize": 1,
    "aitken": 3102,
    "aitkin": 5,
    "aito": 1,
    "aitofele": 1,
    "aitolahti": 1,
    "aiton": 16,
    "aitou": 3,
    "aitpm": 1,
    "aitquae": 1,
    "aitrach": 2,
    "aitsu": 4,
    "aittitos": 1,
    "aittoj\u00e4rvi": 1,
    "aitu": 2,
    "aituaria": 1,
    "aituil": 1,
    "aitutaki": 15,
    "aitysh": 11,
    "aitzbitarte": 2,
    "aiud": 1,
    "aiue": 1,
    "aiueounn": 2,
    "aiulf": 6,
    "aiur": 2,
    "aius": 1,
    "aiusa": 4,
    "aiutami": 1,
    "aivale": 1,
    "aivali": 1,
    "aivalli": 1,
    "aivara": 1,
    "aivazovsky": 2,
    "aiven": 3,
    "aivi": 3,
    "aivie": 2,
    "aiviekste": 1,
    "aivilingmiut": 1,
    "aivilingmiutut": 2,
    "aiviq": 1,
    "aivo": 1,
    "aiw": 1,
    "aiwa": 2,
    "aiwaan": 1,
    "aiwan": 1,
    "aiwass": 2,
    "aiwaz": 1,
    "aiwf": 1,
    "aix": 78,
    "aixa": 4,
    "aixal\u00e0": 1,
    "aixam": 5,
    "aixergee": 1,
    "aixi": 3,
    "aixim": 1,
    "aixinjueluo": 1,
    "aixtron": 2,
    "aix\u014dn\u00edde": 2,
    "aiya": 90,
    "aiyalam": 2,
    "aiyana": 2,
    "aiyangar": 1,
    "aiyappa": 2,
    "aiyarappa": 1,
    "aiyas": 1,
    "aiyash": 1,
    "aiye": 3,
    "aiyede": 2,
    "aiyegba": 1,
    "aiyegbeni": 2,
    "aiyejimiwo": 1,
    "aiyile": 1,
    "aiyoku": 4,
    "aiyou": 1,
    "aiyuzi": 1,
    "aiyyar": 1,
    "aiza": 3,
    "aizah": 1,
    "aizam": 1,
    "aizat": 2,
    "aizawa": 5,
    "aizawl": 74,
    "aizazuddin": 5,
    "aize": 5,
    "aizen": 3,
    "aizenberg": 1,
    "aizenshpi": 5,
    "aizerman": 2,
    "aizha": 1,
    "aizhen": 1,
    "aizhixe": 1,
    "aizi": 2,
    "aizibe": 2,
    "aizik": 6,
    "aizkol": 1,
    "aizkorrandi": 1,
    "aizkorri": 1,
    "aizley": 1,
    "aizo": 1,
    "aizoaceae": 1,
    "aizoide": 6,
    "aizome": 19,
    "aizpur\u00faa": 1,
    "aizpute": 1,
    "aizsargi": 2,
    "aiztbitaterte": 1,
    "aizu": 5,
    "aizuchi": 1,
    "aizukotetsu": 4,
    "aizuri": 1,
    "aizuwakamatsu": 1,
    "aizuwakamtsu": 1,
    "ai\u00f1in\u00ed": 2,
    "ai\u00fealataz": 1,
    "aj": 879,
    "aj-15": 1,
    "aj3905": 1,
    "aja": 87,
    "ajaan": 35,
    "ajaana": 1,
    "ajab": 7,
    "ajaba": 1,
    "ajabgarh": 1,
    "ajabnagar": 1,
    "ajabshir": 3,
    "ajabsingh": 1,
    "ajac": 35,
    "ajaccio": 55,
    "ajacie": 4,
    "ajadi": 1,
    "ajagae": 8,
    "ajagun": 5,
    "ajahn": 4,
    "ajahns": 1,
    "ajahu": 1,
    "ajai": 15,
    "ajaib": 29,
    "ajaigarh": 5,
    "ajaji": 4,
    "ajak": 2,
    "ajaka": 1,
    "ajakirjade": 3,
    "ajakstu": 1,
    "ajakutty": 3,
    "ajalaiye": 10,
    "ajaland": 2,
    "ajalehe": 4,
    "ajalli": 1,
    "ajaloo": 3,
    "ajamain": 1,
    "ajamere": 1,
    "ajami": 5,
    "ajamlu": 2,
    "ajamodika": 1,
    "ajamu": 2,
    "ajan": 2,
    "ajana": 3,
    "ajancingenia": 1,
    "ajang": 1,
    "ajani": 1,
    "ajanib": 1,
    "ajann": 1,
    "ajans\u0131": 4,
    "ajanta": 15,
    "ajantequedo": 1,
    "ajantha": 8,
    "ajaokuta": 1,
    "ajapa": 1,
    "ajapur": 1,
    "ajar": 145,
    "ajaramu": 1,
    "ajaratou": 1,
    "ajarho": 1,
    "ajaro": 1,
    "ajas": 1,
    "ajasa": 3,
    "ajase": 1,
    "ajasin": 2,
    "ajasse": 1,
    "ajatar": 1,
    "ajatasattu": 1,
    "ajatashatru": 9,
    "ajatshatru": 2,
    "ajawob": 1,
    "ajax": 1474,
    "ajaxie": 1,
    "ajaxo": 3,
    "ajay": 336,
    "ajaya": 4,
    "ajayachandran": 2,
    "ajayadeva": 1,
    "ajayakumar": 1,
    "ajayamala": 1,
    "ajayameru": 3,
    "ajayan": 4,
    "ajayapala": 17,
    "ajayaraja": 17,
    "ajaye": 4,
    "ajaygarh": 4,
    "ajayi": 61,
    "ajaykumar": 6,
    "ajaz": 3,
    "ajazzo": 1,
    "ajb": 1,
    "ajbapur),kumbhi": 1,
    "ajbar": 1,
    "ajbu": 1,
    "ajc": 7,
    "ajcc": 4,
    "ajd": 8,
    "ajdal": 1,
    "ajdarevi\u0107": 12,
    "ajde": 1,
    "ajdna": 1,
    "ajdovski": 1,
    "ajdut": 2,
    "aje": 2,
    "ajeenkya": 3,
    "ajeet": 2,
    "ajeeth": 1,
    "ajef": 1,
    "ajekar": 2,
    "ajenos": 3,
    "ajeo": 1,
    "ajero": 1,
    "ajesh": 4,
    "ajevach": 1,
    "ajeya": 2,
    "aje\u00e9": 1,
    "aje\u1e5b\u1e5bom": 1,
    "ajg": 10,
    "ajga": 6,
    "ajgaon": 1,
    "ajgar": 7,
    "ajgmc": 1,
    "ajh": 1,
    "ajhl)for": 1,
    "aji": 1,
    "ajia": 1,
    "ajiaco": 1,
    "ajian": 1,
    "ajib": 1,
    "ajibade": 2,
    "ajid": 1,
    "ajida": 1,
    "ajidarma": 6,
    "ajidica": 1,
    "ajigarta": 5,
    "ajigasawa": 1,
    "ajige": 2,
    "ajigeun": 2,
    "ajigin": 1,
    "ajihei": 2,
    "ajiichi": 1,
    "ajijc": 1,
    "ajikwu": 2,
    "ajila": 1,
    "ajilamogaru": 1,
    "ajileo": 5,
    "ajilete": 5,
    "ajimuda": 1,
    "ajimuswan": 1,
    "ajim\u0101": 4,
    "ajin": 2,
    "ajina": 1,
    "ajinca": 1,
    "ajingare": 1,
    "ajinkya": 63,
    "ajinomoto": 3,
    "ajira": 1,
    "ajirabad": 1,
    "ajiri": 13,
    "ajisai": 3,
    "ajisen": 5,
    "ajit": 118,
    "ajita": 1,
    "ajitabh": 2,
    "ajitasenacharya": 1,
    "ajitesh": 1,
    "ajith": 20,
    "ajitha": 1,
    "ajithkumar": 10,
    "ajitnatha": 1,
    "ajito": 2,
    "ajitpaul": 6,
    "ajitse": 2,
    "ajitsen": 1,
    "ajitsinhji": 4,
    "ajiva": 3,
    "ajivika": 1,
    "ajiyime": 1,
    "ajjah": 2,
    "ajjamaha": 1,
    "ajjanakatti": 1,
    "ajju": 16,
    "ajjur": 1,
    "ajk'in": 1,
    "ajka": 12,
    "ajkaceratop": 1,
    "ajkun\u00ebs": 1,
    "ajk\u00fa": 1,
    "ajla": 6,
    "ajlal": 1,
    "ajlan": 4,
    "ajli": 2,
    "ajlinda": 1,
    "ajloun": 1,
    "ajlun": 1,
    "ajmal": 1,
    "ajmalan": 1,
    "ajmaline": 2,
    "ajman": 3,
    "ajmer": 107,
    "ajmera": 2,
    "ajmi": 3,
    "ajmir": 1,
    "ajmiriganj": 1,
    "ajmirigonj": 1,
    "ajmo": 3,
    "ajmora": 1,
    "ajm\u00e2n": 1,
    "ajn": 2,
    "ajnad": 12,
    "ajnadayn": 1,
    "ajnatham": 1,
    "ajnaul": 1,
    "ajneha": 1,
    "ajn\u00e1csk\u0151": 3,
    "ajo": 16,
    "ajoba": 1,
    "ajobe": 1,
    "ajodan": 1,
    "ajodhan": 1,
    "ajoelham": 1,
    "ajoene": 1,
    "ajoh": 3,
    "ajoie": 13,
    "ajoine": 1,
    "ajoinne": 1,
    "ajoke": 1,
    "ajokki": 2,
    "ajoku": 1,
    "ajolote": 2,
    "ajomale": 1,
    "ajon": 13,
    "ajong": 22,
    "ajonye": 1,
    "ajop": 31,
    "ajorlu": 2,
    "ajorogwu": 1,
    "ajose": 2,
    "ajot": 2,
    "ajou": 1,
    "ajourne": 1,
    "ajour\u00e9": 1,
    "ajouxoise": 1,
    "ajoy": 25,
    "ajoyev": 1,
    "ajp": 28,
    "ajps": 1,
    "ajpw": 2,
    "ajquejay": 1,
    "ajr": 1,
    "ajra": 3,
    "ajram": 8,
    "ajruport": 1,
    "ajs": 1,
    "ajsu": 1,
    "aju": 81,
    "ajua": 1,
    "ajuchitl\u00e1n": 2,
    "ajuda": 8,
    "ajudando": 1,
    "ajudani": 1,
    "ajudhan": 1,
    "ajudhia": 2,
    "ajudua": 1,
    "ajuga": 6,
    "ajugoide": 1,
    "ajulo": 3,
    "ajumako": 2,
    "ajume": 1,
    "ajumose": 1,
    "ajun": 3,
    "ajungi": 1,
    "ajuri": 1,
    "ajuria": 1,
    "ajuriaguerra": 1,
    "ajurne": 1,
    "ajurrumiyya": 1,
    "ajuruxi": 1,
    "ajusco": 1,
    "ajutorare": 1,
    "ajuuraan": 3,
    "ajuwon": 1,
    "ajvide": 1,
    "ajvz": 1,
    "ajwad": 1,
    "ajwala": 1,
    "ajwan": 1,
    "ajweh": 1,
    "ajy": 2,
    "aj\u00ed": 1,
    "aj\u0101": 1,
    "aj\u012br\u0101b\u0101d": 1,
    "ak": 47,
    "ak'sent": 1,
    "ak-109/ix-204/avs-4": 1,
    "ak-47": 5,
    "ak-47-shape": 1,
    "ak-47-tot": 1,
    "ak-74": 6,
    "ak-9301": 1,
    "ak/": 1,
    "ak2": 10,
    "ak3": 1,
    "ak4": 1,
    "ak74": 1,
    "aka-13": 1,
    "aka-15": 1,
    "aka-36": 1,
    "aka/": 1,
    "akaaleem": 1,
    "akaasabhoomikalute": 1,
    "akaash": 22,
    "akaba": 2,
    "akabar.accorde": 1,
    "akabirte": 1,
    "akabri": 4,
    "akabuchi": 1,
    "akacdl": 6,
    "akacieparken": 2,
    "akacongratulate": 1,
    "akadama": 1,
    "akademi": 6,
    "akademia": 2,
    "akademichnyi": 1,
    "akademicka": 4,
    "akademicki": 3,
    "akademie": 8,
    "akademien": 38,
    "akademiet": 2,
    "akademii": 1,
    "akademija": 1,
    "akademiju": 2,
    "akademik": 200,
    "akademika": 1,
    "akademikerf\u00f6rbundet": 3,
    "akademikerinnen": 1,
    "akademipuraskar": 1,
    "akademir\u00e5det": 1,
    "akademischer": 54,
    "akademisi": 1,
    "akademisk": 2,
    "akademiska": 1,
    "akademiya": 1,
    "akademy": 15,
    "akademya": 3,
    "akadem\u00edskt": 1,
    "akadie": 1,
    "akad\u00e9mica": 1,
    "akad\u00e9mii": 2,
    "akad\u00e9mi\u00e1t": 1,
    "akae": 1,
    "akaey": 1,
    "akaflieg": 1,
    "akaga": 1,
    "akagawa": 1,
    "akage": 4,
    "akagi": 1,
    "akagumi": 1,
    "akaha": 1,
    "akahi": 1,
    "akaho": 1,
    "akahon": 1,
    "akahori": 4,
    "akaicho": 1,
    "akaiduzuuzzan": 1,
    "akaigawa": 1,
    "akaike": 5,
    "akainu": 1,
    "akaiti": 1,
    "akaiwa": 3,
    "akajanian": 1,
    "akaji": 3,
    "akak": 1,
    "akakaamaze": 1,
    "akakaingaro": 1,
    "akakem": 1,
    "akaki": 9,
    "akakii": 1,
    "akakio": 2,
    "akakir": 1,
    "akakit": 1,
    "akakiyevich": 1,
    "akal": 3,
    "akala": 2,
    "akalai": 1,
    "akalanka": 2,
    "akalework": 1,
    "akalgarh": 5,
    "akali": 21,
    "akaligai": 1,
    "akalkot": 1,
    "akallopiso": 9,
    "akalmandi": 1,
    "akam": 6,
    "akamalavaram": 1,
    "akamania": 1,
    "akamaro": 1,
    "akamaru": 1,
    "akamasoa": 1,
    "akamatos": 1,
    "akamatsu": 41,
    "akame": 24,
    "akamfo\u0254": 1,
    "akami": 1,
    "akamiken": 1,
    "akamina": 1,
    "akamoto": 1,
    "akamu": 1,
    "akan": 13,
    "akana": 2,
    "akanabio": 1,
    "akanam": 1,
    "akananda": 1,
    "akananooru": 1,
    "akanarak": 1,
    "akanat": 1,
    "akana\u1e49\u016b\u1e5fu": 1,
    "akanbi": 4,
    "akanda": 1,
    "akande": 6,
    "akandi": 1,
    "akandu": 1,
    "akane": 14,
    "akang'o": 1,
    "akangba": 1,
    "akangi": 1,
    "akani": 8,
    "akanimo": 1,
    "akanishtha": 1,
    "akanize": 2,
    "akanja": 1,
    "akanksha": 8,
    "akanlu": 1,
    "akano": 3,
    "akanuma": 2,
    "akanwali": 1,
    "akanye\"\u2014mean": 1,
    "akao": 1,
    "akaoni": 1,
    "akap79/150": 1,
    "akapata": 1,
    "akapito": 2,
    "akapnou": 3,
    "akapo": 9,
    "akapusi": 6,
    "akar": 72,
    "akara": 2,
    "akarad": 1,
    "akaradi": 1,
    "akarana": 3,
    "akarawin": 1,
    "akarca": 1,
    "akarcheh": 1,
    "akardius": 1,
    "akare": 3,
    "akari": 18,
    "akarken": 1,
    "akarn": 1,
    "akaroa": 7,
    "akarobettoe": 1,
    "akarsh": 2,
    "akarso": 2,
    "akaru": 1,
    "akas": 2,
    "akasa": 1,
    "akasakayama": 1,
    "akasamu": 1,
    "akasen": 1,
    "akash": 28,
    "akasha": 8,
    "akashambatwa": 2,
    "akashat": 1,
    "akashavani": 1,
    "akashdeep": 4,
    "akashe": 1,
    "akashi": 24,
    "akashia": 1,
    "akashiwo": 6,
    "akashiyaki": 1,
    "akashvani": 10,
    "akashwani": 1,
    "akashya": 1,
    "akaska": 1,
    "akasmat": 1,
    "akasmik": 1,
    "akasozi": 1,
    "akass": 1,
    "akast": 2,
    "akasvayu": 1,
    "akasya": 1,
    "akaszy": 1,
    "akat": 1,
    "akata": 3,
    "akateeminen": 1,
    "akaten": 1,
    "akatharta": 2,
    "akatharton": 1,
    "akatherm": 1,
    "akathisia": 1,
    "akathoot": 1,
    "akatiff": 1,
    "akatiri": 1,
    "akator": 1,
    "akatova": 1,
    "akatsiya": 1,
    "akatsuchi": 1,
    "akatsuka": 3,
    "akatsuki": 6,
    "akatui": 1,
    "akatulo": 2,
    "akau": 4,
    "akawa": 1,
    "akawe": 1,
    "akayesu": 23,
    "akayev": 2,
    "akayeva": 2,
    "akayfourtyseven": 1,
    "akazai": 1,
    "akazaki": 2,
    "akazienstra\u00dfe": 1,
    "akazukin": 2,
    "aka\u00ef": 1,
    "akbala": 1,
    "akbank": 2,
    "akbar": 47,
    "akbar(sworn": 1,
    "akbara": 1,
    "akbarabad": 18,
    "akbarab\u0101d": 1,
    "akbarali": 2,
    "akbari": 9,
    "akbariyya": 2,
    "akbarov": 1,
    "akbarpur": 27,
    "akbarpura": 1,
    "akbaruddin": 23,
    "akbar\u012b": 1,
    "akbash": 4,
    "akber": 1,
    "akberganj": 1,
    "akber\u0101b\u0101d": 1,
    "akbez": 1,
    "akbidole": 1,
    "akboria": 1,
    "akbuga": 1,
    "akbugda\u00fd": 1,
    "akbulak": 3,
    "akbuz": 1,
    "akb\u0101rah\u0101": 1,
    "akc": 5,
    "akcaabat": 1,
    "akcenta": 1,
    "akceptbank": 1,
    "akchayl": 1,
    "akcije": 3,
    "akcionarsko": 4,
    "akciov\u00e1": 1,
    "akciov\u00fd": 1,
    "akci\u00f3n": 1,
    "akco": 1,
    "akdam": 1,
    "akdamar": 3,
    "akdamek": 1,
    "akda\u011f": 1,
    "akdeniz": 3,
    "akdhut": 1,
    "akdong": 2,
    "akdt": 2,
    "ake": 345,
    "akeake": 4,
    "akeal": 1,
    "akean": 1,
    "akebare": 1,
    "akebesang": 2,
    "akebu": 1,
    "akeb\u00e4ck": 3,
    "akec": 2,
    "akechi": 1,
    "akeed": 1,
    "akeel": 3,
    "akeelah": 7,
    "akeem": 73,
    "akehiko": 1,
    "akehin": 1,
    "akekawa": 1,
    "akela": 5,
    "akelaland": 2,
    "akele": 1,
    "akella": 1,
    "akem": 10,
    "akemann": 1,
    "akeme": 1,
    "akemi": 37,
    "akemnji": 1,
    "aken": 237,
    "akenaga": 1,
    "akenaten": 2,
    "akeneo": 2,
    "akenfield": 3,
    "akeo": 3,
    "akepa": 1,
    "aker": 103,
    "akerboom": 1,
    "akerbp": 5,
    "akeredolu": 2,
    "akerkar": 4,
    "akerlaken": 1,
    "akerley": 1,
    "akerlof": 4,
    "akerlund": 2,
    "akermani": 2,
    "akerselva": 3,
    "akerselven": 2,
    "akersgata": 4,
    "akershus": 51,
    "akersloot": 1,
    "akersposten": 4,
    "akersten": 2,
    "aker\u00f8": 8,
    "akeso": 2,
    "aket": 3,
    "aketa": 1,
    "akete": 1,
    "aketen": 1,
    "aketo": 3,
    "akewere": 1,
    "akewra": 1,
    "akexander": 2,
    "akeya": 1,
    "akeyla": 1,
    "akeyou": 1,
    "akeytsu": 3,
    "akf": 21,
    "akfd": 1,
    "akfe": 20,
    "akfen": 8,
    "akg": 22,
    "akgd": 1,
    "akgun": 2,
    "akg\u00fcl": 1,
    "akh": 14,
    "akh)are": 1,
    "akhabr": 1,
    "akhad": 1,
    "akhada": 1,
    "akhadey": 1,
    "akhaio\u00ed": 1,
    "akhaldaba": 1,
    "akhalgazrda": 1,
    "akhalgazrdobis": 1,
    "akhalgori": 4,
    "akhalkalaki": 28,
    "akhaltsikhe": 1,
    "akham": 1,
    "akhand": 6,
    "akhandajyoti": 1,
    "akhandananda": 3,
    "akhandeswar": 1,
    "akhandi": 1,
    "akhanpash": 1,
    "akhar": 3,
    "akhara": 1,
    "akhara(establishe": 1,
    "akharanand": 1,
    "akharathorn": 1,
    "akhasmak": 1,
    "akhaten": 5,
    "akhatsa": 1,
    "akhavan": 4,
    "akhavein": 1,
    "akhaweya": 1,
    "akhaya": 2,
    "akhayat": 3,
    "akhazah": 1,
    "akhbaar": 1,
    "akhboob": 1,
    "akhdam": 2,
    "akhdar": 1,
    "akhdhar": 1,
    "akhedzhak": 1,
    "akheel": 1,
    "akheeliyya": 1,
    "akhemetli": 2,
    "akhenaten": 422,
    "akhenathon": 1,
    "akhendi": 1,
    "akhentaten": 1,
    "akherbach": 1,
    "akhertha": 1,
    "akhese": 2,
    "akhet": 8,
    "akhetaten": 46,
    "akhethotep": 1,
    "akhh\u00ed": 1,
    "akhi": 2,
    "akhian": 1,
    "akhiat": 1,
    "akhijuq": 1,
    "akhil": 12,
    "akhila": 1,
    "akhilan": 25,
    "akhilananda": 1,
    "akhilanda": 1,
    "akhilendra": 10,
    "akhilesh": 58,
    "akhileshwari": 1,
    "akhille": 1,
    "akhimien": 1,
    "akhimilki": 1,
    "akhir": 2,
    "akhirahu": 2,
    "akhisar": 11,
    "akhiyaan": 3,
    "akhize": 1,
    "akhkend": 1,
    "akhlaq": 1,
    "akhlaqul": 1,
    "akhma": 1,
    "akhmadaliev": 1,
    "akhmadov": 1,
    "akhmadulina": 6,
    "akhmash": 3,
    "akhmatov": 1,
    "akhmatova": 6,
    "akhmazkend": 1,
    "akhme": 102,
    "akhmedkhanov": 1,
    "akhmednabiyev": 1,
    "akhmedov": 1,
    "akhmerov": 4,
    "akhmet": 7,
    "akhmeteli": 1,
    "akhmetov": 2,
    "akhmetukov": 1,
    "akhmetzyanov": 1,
    "akhmilovskaya": 8,
    "akhmim": 2,
    "akhmimic": 1,
    "akhna": 2,
    "akhnabad": 1,
    "akhnaten": 65,
    "akhnaton": 1,
    "akhnur": 1,
    "akhoba": 1,
    "akhom": 1,
    "akhond": 1,
    "akhondi": 2,
    "akhori": 6,
    "akhoundi": 3,
    "akhouri": 1,
    "akhoy": 3,
    "akhree": 1,
    "akhsen": 1,
    "akhsham": 1,
    "akhtab": 1,
    "akhtachy": 1,
    "akhtaj": 1,
    "akhtala": 2,
    "akhtar": 40,
    "akhtare": 1,
    "akhtarin": 1,
    "akhtar\u0101b\u0101d": 1,
    "akhterayesha": 1,
    "akhti": 1,
    "akhtiar": 2,
    "akhtubinsk": 2,
    "akhtyrsky": 1,
    "akhtyrtsev": 1,
    "akhtyubinsk": 1,
    "akhu": 2,
    "akhun": 1,
    "akhund": 20,
    "akhundi": 5,
    "akhundov": 1,
    "akhundzada": 9,
    "akhundzade": 2,
    "akhunkhel": 2,
    "akhureh": 1,
    "akhurst": 50,
    "akhvahk": 1,
    "akhvlediani": 5,
    "akhvond": 1,
    "akhyana": 1,
    "akhzam": 1,
    "akh\u1e6dal": 1,
    "akh\u1e95ar\u0101b\u0101d": 1,
    "aki": 536,
    "aki\"": 1,
    "akia": 1,
    "akiba": 2,
    "akibastar": 1,
    "akidi": 1,
    "akidnognathidae": 8,
    "akidoleste": 2,
    "akie": 1,
    "akieremy": 1,
    "akifumi": 5,
    "akigami": 4,
    "akigawa": 4,
    "akiha": 1,
    "akihabara": 9,
    "akihide": 2,
    "akihiko": 7,
    "akihira": 1,
    "akihiro": 2,
    "akihito": 97,
    "akiie": 1,
    "akij": 1,
    "akikatsu": 1,
    "akikaze": 2,
    "akiko": 55,
    "akil": 5,
    "akila": 8,
    "akilah": 1,
    "akilam": 22,
    "akilan": 1,
    "akilandeshwari": 1,
    "akilandeswari": 1,
    "akilattirattu": 1,
    "akilavalasa": 1,
    "akilesapillai": 1,
    "akili": 2,
    "akilineq": 1,
    "akilisi": 11,
    "akille": 1,
    "akilli": 1,
    "akillian": 1,
    "akilzhanova": 1,
    "akim": 151,
    "akimatsuri": 1,
    "akimblog": 1,
    "akimbo": 1,
    "akimel": 12,
    "akimiski": 2,
    "akimitsu": 2,
    "akimotoite": 1,
    "akimov": 4,
    "akimova": 5,
    "akimuddin": 1,
    "akin": 17,
    "akina": 3,
    "akinade": 1,
    "akinaga": 1,
    "akinayi": 1,
    "akinbade": 5,
    "akindele": 1,
    "akindo": 1,
    "akine": 1,
    "akinfiy": 6,
    "akingam": 1,
    "akingbade": 1,
    "akingbola": 1,
    "akinji": 1,
    "akinjogbin": 1,
    "akinkugbe": 1,
    "akinluyi": 1,
    "akinmusire": 1,
    "akinnaq": 1,
    "akinne": 1,
    "akino": 7,
    "akinobu": 11,
    "akinori": 46,
    "akinpelu": 1,
    "akinrinade": 1,
    "akinrun": 1,
    "akinshina": 3,
    "akinsola": 1,
    "akins\u2014\"use": 2,
    "akintilebo": 1,
    "akintola": 1,
    "akinwumi": 1,
    "akinyele": 1,
    "akinyemi": 1,
    "akinyi": 2,
    "akio": 54,
    "akioniso": 1,
    "akip": 1,
    "akipita": 1,
    "akira": 173,
    "akira\"": 1,
    "akirag": 1,
    "akiramete": 1,
    "akiramisawa": 3,
    "akiresuken": 1,
    "akiri": 1,
    "akiro": 2,
    "akirum": 1,
    "akishima": 1,
    "akishino": 1,
    "akiskal": 2,
    "akit": 1,
    "akitaro": 5,
    "akitaya": 2,
    "akitek": 1,
    "akitio": 1,
    "akito": 19,
    "akitoki": 1,
    "akitoshi": 2,
    "akitsiraq": 1,
    "akitsu": 6,
    "akitsushima": 7,
    "akitua": 1,
    "akitum": 1,
    "akiu": 1,
    "akiva": 550,
    "akive": 1,
    "akiveedu": 1,
    "akivi": 1,
    "akividu": 9,
    "akiwenzie": 1,
    "akiya": 4,
    "akiyaan": 1,
    "akiyama": 53,
    "akiyami": 2,
    "akiyda": 30,
    "akize": 1,
    "akizuki": 2,
    "akizuki\"-class": 1,
    "akjm": 4,
    "akjoujt": 1,
    "akkabyah": 1,
    "akkad": 22,
    "akkademja": 1,
    "akkadian": 71,
    "akkadian:\"s\u016bqu": 1,
    "akkairaju": 1,
    "akkajaure": 1,
    "akkaji": 1,
    "akkalkot": 2,
    "akkalkuva": 1,
    "akkamamba": 1,
    "akkamma": 1,
    "akkampalli": 1,
    "akkanna": 1,
    "akkar": 10,
    "akkarachittur": 1,
    "akkaraipattumeane": 1,
    "akkaraju": 1,
    "akkarampalle": 1,
    "akkare": 3,
    "akkarin": 16,
    "akkaya": 2,
    "akkayyapalem": 2,
    "akkebala": 1,
    "akkele": 1,
    "akkelpur": 1,
    "akken": 1,
    "akkerlaan": 1,
    "akkerman": 1,
    "akkermann": 2,
    "akki": 2,
    "akkihebbalu": 1,
    "akkikuyu": 1,
    "akkineni": 6,
    "akkish": 1,
    "akkisla": 2,
    "akkitham": 10,
    "akko": 17,
    "akkode": 1,
    "akkordarpeggien": 1,
    "akkorokamui": 1,
    "akkoyunlu": 7,
    "akkrach": 1,
    "akkreditierung": 1,
    "akkrum": 1,
    "akkum": 1,
    "akkuratnaya": 2,
    "akkurgon": 1,
    "akkuyu": 1,
    "akky": 1,
    "akk\u00e1": 7,
    "akk\u0101r\u0113": 1,
    "akk\u0131l\u0131\u00e7": 1,
    "akl": 11,
    "akla": 1,
    "aklan": 9,
    "aklanon": 21,
    "aklansk": 2,
    "aklanski": 1,
    "aklavik": 4,
    "akleem": 1,
    "akleen": 1,
    "akli": 1,
    "aklilu": 11,
    "aklin": 1,
    "aklo": 2,
    "aklou": 2,
    "akm": 22,
    "akmal": 2,
    "akmarijp": 2,
    "akmawa": 1,
    "akme": 1,
    "akmechet": 1,
    "akmeeman": 1,
    "akmeemana": 3,
    "akmen": 1,
    "akmene": 1,
    "akmen\u0117": 1,
    "akmescit": 1,
    "akmetal": 1,
    "akme\u0146raga": 1,
    "akmf": 1,
    "akmolinsk": 1,
    "akn": 2,
    "aknaton": 1,
    "aknofin": 1,
    "aknolejez": 1,
    "aknoun": 1,
    "aknowledge": 3,
    "ako": 26,
    "ako'y": 1,
    "akoafim": 1,
    "akoah": 2,
    "akobian": 1,
    "akobo": 1,
    "akoboezemu": 1,
    "akoda": 1,
    "akodessawa": 2,
    "akodj\u00e8nou": 2,
    "akodon": 2,
    "akodontine": 1,
    "akoete": 1,
    "akofa": 1,
    "akogare": 4,
    "akogidesu": 1,
    "akognon": 1,
    "akoi": 1,
    "akoka": 1,
    "akoko": 3,
    "akol": 3,
    "akolkar": 1,
    "akolkhe": 1,
    "akollete": 1,
    "akolouthia": 1,
    "akolouthiai": 1,
    "akolsingh": 1,
    "akolythos": 1,
    "akom": 3,
    "akoma": 13,
    "akomfra": 1,
    "akomfrah": 1,
    "akon": 5,
    "akona": 1,
    "akonadi": 6,
    "akonangui": 2,
    "akoni": 3,
    "akonibe": 1,
    "akonix": 1,
    "akonniemi": 1,
    "akonpokon": 1,
    "akonte": 4,
    "akoori": 1,
    "akop": 5,
    "akopian": 1,
    "akopyan": 3,
    "akora": 2,
    "akorem": 1,
    "akoris": 4,
    "akorn": 3,
    "akosah": 2,
    "akosh": 2,
    "akossi": 1,
    "akosua": 6,
    "akot": 10,
    "akou": 2,
    "akoua": 3,
    "akoubounou": 1,
    "akoumianaki": 1,
    "akounougb\u00e9": 1,
    "akouri": 1,
    "akoussaga": 1,
    "akous\u00edlaos": 1,
    "akowanu": 1,
    "akp": 15,
    "akpa": 2,
    "akpabey": 2,
    "akpabio": 9,
    "akpala": 1,
    "akpan": 3,
    "akparah": 1,
    "akpassang": 1,
    "akpassi": 1,
    "akpd": 5,
    "akpeyi": 2,
    "akphaezya": 1,
    "akpinar": 1,
    "akpobome": 1,
    "akpoborie": 1,
    "akpoghalu": 1,
    "akpoha": 1,
    "akpor": 5,
    "akporhonor": 2,
    "akposso": 1,
    "akpote": 1,
    "akpovi": 2,
    "akpro": 1,
    "akpservice": 1,
    "akpugo": 2,
    "akpugoeze": 1,
    "akpunku": 1,
    "akpuruarua": 1,
    "akqa": 8,
    "akqjxxxx": 1,
    "akr": 1,
    "akr-298": 3,
    "akr-301": 2,
    "akra": 2,
    "akraberg": 5,
    "akraborg": 1,
    "akrad": 1,
    "akraga": 12,
    "akragas": 5,
    "akram": 3,
    "akramabad": 3,
    "akrammachari": 1,
    "akram\u0101b\u0101d": 2,
    "akrane": 1,
    "akrapovi\u0107": 2,
    "akratcheak": 1,
    "akratist": 1,
    "akratito": 11,
    "akrav": 1,
    "akraya": 1,
    "akre": 3,
    "akreditasi": 3,
    "akrenius": 1,
    "akrep": 2,
    "akreyi": 4,
    "akrf": 1,
    "akri": 1,
    "akride": 2,
    "akridge": 2,
    "akrillai": 1,
    "akrimota": 1,
    "akrita": 1,
    "akritas": 1,
    "akritavrana": 1,
    "akrite": 2,
    "akritektforene": 1,
    "akritikakar": 1,
    "akrivi": 2,
    "akro": 5,
    "akrobata": 12,
    "akrobatische": 3,
    "akrofu": 1,
    "akron": 271,
    "akropolis": 20,
    "akropolite": 8,
    "akropotamo": 1,
    "akrosida": 2,
    "akroso": 1,
    "akrosoma": 2,
    "akrotainaro": 1,
    "akrotiri": 44,
    "akroum": 1,
    "akrum": 2,
    "akrund": 1,
    "akr\u00f3poli": 3,
    "aks": 15,
    "aks-16": 1,
    "aks-24": 1,
    "aksa": 1,
    "aksabad": 1,
    "aksai": 9,
    "aksakal": 1,
    "aksakall\u0131": 1,
    "aksakov": 1,
    "aksakovo": 1,
    "aksamit": 2,
    "aksana": 5,
    "aksanov": 1,
    "aksanova": 1,
    "aksapada": 1,
    "aksara": 2,
    "aksaray": 131,
    "aksarayl": 1,
    "aksarben": 6,
    "aksay": 8,
    "aksayskaya": 1,
    "aksaz": 1,
    "akse": 3,
    "aksel": 27,
    "akselsen": 25,
    "aksenok": 1,
    "aksenov": 2,
    "aksenova": 1,
    "aksentije": 1,
    "akserlod": 1,
    "aksha": 4,
    "akshai": 2,
    "akshar": 42,
    "akshara": 2,
    "aksharaslokam": 2,
    "akshardham": 9,
    "aksharmurti": 1,
    "akshata": 1,
    "akshay": 128,
    "akshaya": 21,
    "akshayakumar": 1,
    "akshdeep": 1,
    "akshemseddin": 1,
    "akshobhya": 1,
    "akshu": 1,
    "akshya": 1,
    "akshyata": 1,
    "aksika": 1,
    "aksikati": 1,
    "aksiom": 2,
    "aksionov": 1,
    "aksjeselskap": 2,
    "aksjon": 3,
    "aksla": 4,
    "aksland": 1,
    "aksne": 1,
    "aksouh": 1,
    "aksoy": 2,
    "aksquare": 1,
    "aksshay": 2,
    "aksu": 3,
    "aksuj\u00e4rvi": 1,
    "aksum": 6,
    "aksumite": 3,
    "aksy": 1,
    "aksyon": 12,
    "aksyonov": 11,
    "aksyontv": 1,
    "aksys": 2,
    "aksyuta": 1,
    "aks\u00e1kov": 1,
    "akt": 1,
    "akt2": 3,
    "aktan": 2,
    "aktash": 1,
    "akte": 15,
    "akten": 4,
    "aktenzeichen": 15,
    "akter": 6,
    "aktham": 1,
    "akthar": 4,
    "akthesavior": 1,
    "akti": 2,
    "aktibo": 1,
    "aktie": 1,
    "aktiebolag": 1,
    "aktiebolaget": 87,
    "aktien": 30,
    "aktiengesellschaft": 15,
    "aktiengesellschaften": 1,
    "aktiengesetz": 3,
    "aktieselskab": 8,
    "aktieselskabet": 2,
    "aktie\u00e4gare": 1,
    "aktinos": 1,
    "aktio": 1,
    "aktiogaviali": 1,
    "aktionsgruppen": 5,
    "aktionsre": 1,
    "aktionstag": 1,
    "aktipi": 4,
    "aktite": 1,
    "aktiv": 2,
    "aktiva": 1,
    "aktivate": 2,
    "aktive": 3,
    "aktiven": 2,
    "aktivist": 3,
    "aktivisten": 2,
    "aktivistit": 1,
    "aktl\u00f8ysevurderinga": 1,
    "aktobe": 6,
    "aktogay": 2,
    "aktori\u0173": 1,
    "aktre": 2,
    "aktseptbank": 1,
    "aktstykker": 1,
    "aktsyabarski": 1,
    "aktu": 4,
    "aktuala": 2,
    "aktualit\u00e4t": 1,
    "aktuarforene": 1,
    "aktuel": 5,
    "aktuell": 27,
    "aktuelle": 3,
    "aktuellen": 2,
    "aktuil": 2,
    "aktv": 1,
    "aktv2": 2,
    "aktyubinsk": 4,
    "akt\u00fcrk": 1,
    "aku": 11,
    "akuafo": 2,
    "akuapim": 3,
    "akubra": 1,
    "akub\u00e8": 1,
    "akuc": 1,
    "akud": 1,
    "akudaikaan": 1,
    "akudibilah": 1,
    "akudim": 7,
    "akuei": 2,
    "akueldo": 2,
    "akuemkou": 1,
    "akufen": 1,
    "akuffo": 2,
    "akugizibwe": 1,
    "akuhead": 1,
    "akui": 1,
    "akuila": 3,
    "akuji": 4,
    "akujiki": 2,
    "akuk": 1,
    "akukawa": 1,
    "akuko": 3,
    "akula": 1,
    "akuli": 1,
    "akuliarusersuaq": 2,
    "akulis": 1,
    "akullo": 1,
    "akuma": 36,
    "akumadan": 1,
    "akumano": 1,
    "akumaro": 2,
    "akume": 5,
    "akumu": 1,
    "akuna": 1,
    "akund": 1,
    "akungba": 2,
    "akunin": 1,
    "akuno": 3,
    "akunst": 1,
    "akuntansi": 1,
    "akunyili": 2,
    "akup": 1,
    "akupara": 1,
    "akupingamnyama": 1,
    "akurajupalli": 1,
    "akurater": 1,
    "akure": 14,
    "akuregoda": 1,
    "akuregodawewa": 1,
    "akureyri": 32,
    "akuro": 2,
    "akuryo": 1,
    "akuse": 1,
    "akush": 2,
    "akusha": 1,
    "akushu": 1,
    "akusmatik": 1,
    "akusmatische": 1,
    "akustischen": 1,
    "akustiske": 1,
    "akusti\u010dno": 4,
    "akustyka": 1,
    "akuta": 1,
    "akutagawa": 6,
    "akute": 4,
    "akutsu": 33,
    "akuvit": 1,
    "akv-27": 1,
    "akvariuma": 2,
    "akvavit": 5,
    "akvo": 7,
    "akw": 2,
    "akwa": 20,
    "akwaaba": 1,
    "akwaboah": 3,
    "akwamu": 1,
    "akwamufie": 1,
    "akwarel": 1,
    "akwasi": 1,
    "akwasidae": 2,
    "akwesasne": 6,
    "akwete": 1,
    "akwetey": 3,
    "akwidaa": 1,
    "akwuegbu": 8,
    "akwukwu": 1,
    "akyaawa": 4,
    "akyab": 5,
    "akyat": 14,
    "akyem": 1,
    "akyli": 1,
    "akyr": 1,
    "akysidae": 10,
    "aky\u00fcz": 1,
    "akza": 5,
    "akzhayik": 6,
    "akzhurek": 1,
    "akzo": 2,
    "akzonobel": 6,
    "ak\u00e7a": 2,
    "ak\u00e7aabat": 3,
    "ak\u00e7akale": 1,
    "ak\u00e7akavak": 2,
    "ak\u00e7akese": 1,
    "ak\u00e7al\u0131": 7,
    "ak\u00e7am": 7,
    "ak\u00e9": 7,
    "ak\u00ed": 2,
    "ak\u00eesh": 1,
    "ak\u00f3\u00f3h": 1,
    "ak\u00f6z": 1,
    "ak\u00fcn": 1,
    "ak\u0101d\u012bm\u012bya": 1,
    "ak\u0131ltopu": 1,
    "ak\u0131n": 39,
    "ak\u0131nc\u0131": 1,
    "ak\u015fehir": 2,
    "ak\u015femseddinzade": 1,
    "ak\u016b": 1,
    "ak\u02b7ymzh\u02b7y": 1,
    "ak\u1e63ayamati": 1,
    "ak\u2013255": 1,
    "al": 55,
    "al'falqa": 1,
    "al'fr": 1,
    "al'hazr": 1,
    "al(hpo)\u00b74ho": 1,
    "al(oh": 1,
    "al)(sio": 1,
    "al)sio(oh": 1,
    "al)\u2014le": 1,
    "al-'abb\u00e2s": 1,
    "al-'ala": 14,
    "al-'as": 1,
    "al-14": 6,
    "al-15": 1,
    "al-`aqul": 1,
    "al-`ir\u0101q\u012b": 1,
    "al-`urwa": 1,
    "al-islam.org": 1,
    "al-khalil.note": 1,
    "al-\u02bbeb\u0101d": 3,
    "al-\u02bbib\u0101d": 1,
    "al-\u02bbudayn": 1,
    "al-\u02bbuzayr": 1,
    "al-\u02bbuzz\u0101": 1,
    "al-\u02bb\u0101s": 1,
    "al-\u02beurdun\u012b": 1,
    "al-\u02bfabb\u0101s": 1,
    "al-\u02bfabd": 1,
    "al-\u02bfabidin": 2,
    "al-\u02bfajisi": 1,
    "al-\u02bfaql": 1,
    "al-\u02bfaq\u012bdah": 1,
    "al-\u02bfarab\u012b": 5,
    "al-\u02bfilal": 1,
    "al-\u02bfirf\u0101n": 2,
    "al-\u02bful\u016bm": 3,
    "al-\u02bfumar\u012b": 1,
    "al-\u2018abba": 2,
    "al-\u2018abb\u0101s": 2,
    "al-\u2018arab\u00ee": 1,
    "al-\u2019arab\u012b": 1,
    "al.,(base": 1,
    "al.--prove": 1,
    "al.-supporte": 1,
    "al.observ": 1,
    "al.obtain": 1,
    "al.solv": 1,
    "al.\u2014in": 1,
    "al1": 7,
    "al3": 1,
    "al4": 3,
    "al4i4(net3)4</ce": 1,
    "al6": 2,
    "al]most": 1,
    "al]though": 1,
    "ala": 21,
    "ala'ab": 1,
    "ala'i": 3,
    "ala)awarde": 1,
    "ala)\u2014compos": 1,
    "alaa": 4,
    "alaab": 1,
    "alaaeddin": 2,
    "alaafin": 1,
    "alaala": 4,
    "alaalu": 3,
    "alaattin": 1,
    "alaaye": 1,
    "alab": 2,
    "alaba": 1,
    "alabacete": 1,
    "alabaculia": 2,
    "alabadilah": 1,
    "alabam": 24,
    "alabama": 2918,
    "alabama\"": 3,
    "alabama.\"\"the": 2,
    "alabamaarkansa": 1,
    "alabamy": 1,
    "alabanda": 3,
    "alabandite": 6,
    "alabang": 96,
    "alabanian": 1,
    "alabanza": 1,
    "alabarce": 1,
    "alabar\u00e9": 1,
    "alabasta": 4,
    "alabastere": 1,
    "alabasy\u00f3n": 1,
    "alabat": 3,
    "alabay\u0131r": 1,
    "alabdulmohsin": 1,
    "alabe": 4,
    "alabee": 1,
    "alabi": 1,
    "alabiada": 1,
    "alabidhan": 2,
    "alabinskaya": 1,
    "alabiso": 1,
    "alabksh": 1,
    "alablaster": 1,
    "alaborg": 1,
    "alabrand": 2,
    "alabri": 1,
    "alabuga": 17,
    "alabyan": 1,
    "alac": 17,
    "alaca": 1,
    "alacal\u0131": 1,
    "alachua": 23,
    "alack": 1,
    "alacoque": 1,
    "alacran": 2,
    "alacrane": 10,
    "alacranite": 1,
    "alacreu": 1,
    "alacria": 1,
    "alacritech": 3,
    "aladag": 1,
    "aladar": 1,
    "alada\u011f": 2,
    "aladdin": 65,
    "alade": 42,
    "aladeen": 20,
    "aladenoye": 1,
    "aladi": 2,
    "aladigan": 1,
    "aladikkumulai": 1,
    "aladim": 1,
    "aladin": 6,
    "aladino": 2,
    "aladinpur": 1,
    "aladja": 2,
    "aladro": 4,
    "aladyin": 1,
    "alad\u00e1r": 2,
    "alad\u017ea": 1,
    "alae": 5,
    "alaeddin": 8,
    "alaei": 2,
    "alaeme": 2,
    "alaemon": 1,
    "alaesideat": 1,
    "alaf": 5,
    "alafaya": 6,
    "alafia": 4,
    "alafinov": 1,
    "alafoti": 1,
    "alafouzos": 25,
    "alaga": 9,
    "alagaan": 3,
    "alagad": 1,
    "alagadi\u00e7o": 1,
    "alagados": 1,
    "alagakkonara": 1,
    "alagalla": 1,
    "alaganatha": 1,
    "alagang": 2,
    "alagappa": 57,
    "alagar": 6,
    "alagaraja": 1,
    "alagaratnam": 1,
    "alagari": 1,
    "alagarkoil": 1,
    "alagba": 1,
    "alagdi": 1,
    "alaggio": 1,
    "alaghiero": 1,
    "alagi": 1,
    "alagia": 1,
    "alagille": 6,
    "alagiri": 7,
    "alagiyamanavalini": 1,
    "alagnak": 3,
    "alagoas": 4,
    "alagoinha": 3,
    "alagon": 1,
    "alagramam": 3,
    "alagu": 2,
    "alagui": 1,
    "alaguilac": 4,
    "alagundi": 1,
    "alag\u00eda": 1,
    "alag\u00f6z": 1,
    "alag\u00f6zl\u00fc": 1,
    "alag\u00fcilac": 1,
    "alah": 1,
    "alahaji": 1,
    "alahan": 2,
    "alahdab": 1,
    "alahfi": 1,
    "alahmar": 1,
    "alahovi": 1,
    "alahram": 1,
    "alah\u00e4rm\u00e4": 1,
    "alai": 4,
    "alai),bade": 1,
    "alaibe": 4,
    "alaid": 1,
    "alaiddin": 2,
    "alaie": 2,
    "alaiedon": 5,
    "alaifatu": 1,
    "alaii": 1,
    "alaikalan": 1,
    "alaikallah": 1,
    "alaile": 1,
    "alaimo": 3,
    "alain": 402,
    "alaina": 3,
    "alainaspi": 5,
    "alaincourtoi": 1,
    "alaine": 1,
    "alainville": 1,
    "alaipayuthey": 2,
    "alairacoi": 1,
    "alais": 16,
    "alaise": 1,
    "alaisiagae": 1,
    "alaiwi": 1,
    "alaix": 1,
    "alaiyda": 1,
    "alaiye": 13,
    "alaizabel": 1,
    "alaja": 4,
    "alajaji": 1,
    "alajajian": 1,
    "alajar": 2,
    "alajbegovi\u0107": 1,
    "alaje": 1,
    "alaji": 3,
    "alajuela": 2,
    "alajuelense": 3,
    "alajuelita": 1,
    "alajur": 2,
    "alak": 90,
    "alakadalinakkare": 2,
    "alakaluf": 1,
    "alakamandawa": 1,
    "alakananda": 5,
    "alakazam": 12,
    "alakazar": 1,
    "alakbarov": 4,
    "alake": 1,
    "alakea": 1,
    "alakhai": 2,
    "alakhnanda": 3,
    "alaki": 1,
    "alakifonua": 1,
    "alakija": 1,
    "alakilise": 1,
    "alaknanda": 18,
    "alakode": 1,
    "alakol": 1,
    "alakoulu": 1,
    "alakowe": 1,
    "alaksandar": 9,
    "alaksen": 1,
    "alaksiej": 1,
    "alakulam": 1,
    "alakulppi": 1,
    "alakus(\u2018kuthukathrika\u2019)fasten": 1,
    "alak\u00fcla": 3,
    "alak\u0101b\u0101d": 1,
    "alal": 3,
    "alalakh": 1,
    "alalcomenae": 3,
    "alalcomenaeus": 1,
    "alalie": 1,
    "alalkomene": 1,
    "alallah": 4,
    "alalyze": 1,
    "alam": 661,
    "alamada": 3,
    "alamagan": 1,
    "alamaganate": 1,
    "alamagir": 1,
    "alamagordo": 1,
    "alamain": 7,
    "alamance": 3,
    "alamanda": 2,
    "alamandi": 5,
    "alamandin": 1,
    "alamang": 2,
    "alamani": 1,
    "alamanni": 31,
    "alamannian": 1,
    "alamannorum": 1,
    "alamar": 19,
    "alamart": 1,
    "alamat": 9,
    "alamatu": 1,
    "alamatur": 1,
    "alamaya": 1,
    "alambari": 8,
    "alambazar": 5,
    "alambusha": 2,
    "alamc": 1,
    "alamchandi": 2,
    "alamdar": 17,
    "alamden": 1,
    "alameda": 252,
    "alameda\"": 1,
    "alameddine": 2,
    "alameida": 2,
    "alamein": 70,
    "alamelamma": 2,
    "alamelu": 9,
    "alamet": 1,
    "alamgamate": 2,
    "alamgir": 50,
    "alamgiri": 19,
    "alamgirpur": 1,
    "alamgul": 1,
    "alamia": 1,
    "alamid": 1,
    "alamieyeseigha": 5,
    "alamiken": 1,
    "alamino": 2,
    "alaminos": 20,
    "alamire": 1,
    "alamiro": 1,
    "alamis": 1,
    "alamito": 303,
    "alamitos": 49,
    "alammdimm\u01d4": 1,
    "alamnagar": 4,
    "alamo": 56,
    "alamode": 1,
    "alamogordo": 55,
    "alamor": 1,
    "alamos": 533,
    "alamosa": 7,
    "alamosaurus": 4,
    "alamosmade": 1,
    "alamost": 1,
    "alampady": 3,
    "alampattu": 1,
    "alampattu(*alampattu": 1,
    "alampucan": 1,
    "alampur": 17,
    "alampure": 1,
    "alamrani": 1,
    "alamshar": 12,
    "alamsjah": 2,
    "alamsyah": 5,
    "alamtaj": 2,
    "alamu": 1,
    "alamuddin": 3,
    "alamut": 16,
    "alamy": 13,
    "alamzeb": 2,
    "alam\u00e1n": 16,
    "alam\u00edd": 1,
    "alam\u016bt": 1,
    "alan": 5339,
    "alan[menken": 1,
    "alana": 13,
    "alanah": 1,
    "alanahalli": 1,
    "alanapublishe": 1,
    "alanati": 3,
    "alanchak": 1,
    "alancourt": 1,
    "aland": 123,
    "alandar": 1,
    "alander": 2,
    "alandi": 58,
    "alandia": 1,
    "alando": 6,
    "alandria": 2,
    "alandur": 10,
    "alanduraiyarkattalai": 1,
    "alang": 14,
    "alangad": 2,
    "alangar": 1,
    "alangavalli": 1,
    "alangulam": 2,
    "alangulam(fast": 1,
    "alani": 108,
    "alania": 20,
    "alaninate": 2,
    "alanine": 37,
    "alanine:4,5-dioxovalerate": 1,
    "alanis": 17,
    "alanite": 5,
    "alaniz": 4,
    "alanize": 1,
    "alani\u00e7i": 1,
    "alanjareq": 1,
    "alanji": 1,
    "alanjohnstonbbc": 1,
    "alanjung": 2,
    "alankar": 28,
    "alankarage": 1,
    "alanko": 1,
    "alankrita": 2,
    "alann": 1,
    "alanna": 27,
    "alannah": 2,
    "alanorum": 1,
    "alanos": 4,
    "alanov": 1,
    "alansol": 1,
    "alantur": 1,
    "alanus": 5,
    "alanya": 2,
    "alanyaspor": 2,
    "alanyl-2-aminoethyl-2,3-dipalmitoylglycerylphosphoric": 1,
    "alanylatable": 1,
    "alanyze": 1,
    "alanzinho": 5,
    "alanzo": 1,
    "alan\u00ed": 1,
    "alan\u00edz": 1,
    "alan\u0131": 4,
    "alao": 2,
    "alaopi": 1,
    "alaor": 1,
    "alaouddin": 2,
    "alaouie": 2,
    "alaouite": 6,
    "alap": 5,
    "alapa": 1,
    "alapag": 1,
    "alapai": 7,
    "alapalooza": 1,
    "alapansanpa": 1,
    "alapayevsk": 3,
    "alapayevsky": 1,
    "alapa\u02bbi": 2,
    "alapepe": 1,
    "alapetite": 2,
    "alaph": 1,
    "alaphabet": 1,
    "alaphilippe": 2,
    "alaphylactoid": 1,
    "alapl\u0131": 1,
    "alapoca": 1,
    "alapomeji": 1,
    "alappakkam": 1,
    "alappuza": 1,
    "alappuzha": 65,
    "alappuzha(calle": 1,
    "alaproclate": 2,
    "alaqeband": 1,
    "alaqrab": 1,
    "alara": 17,
    "alarabi": 1,
    "alarag": 3,
    "alarbe": 1,
    "alarcio": 1,
    "alard": 4,
    "alarda": 1,
    "alare": 1,
    "alargar": 1,
    "alarge": 2,
    "alari": 1,
    "alaribe": 2,
    "alaric": 25,
    "alarica": 1,
    "alarico": 1,
    "alaricus": 1,
    "alarie": 10,
    "alarije": 2,
    "alarilla": 2,
    "alarinjo": 2,
    "alario": 1,
    "alaris": 2,
    "alarius": 1,
    "alarm": 4468,
    "alarma": 13,
    "alarmcare": 1,
    "alarmel": 1,
    "alarmelu": 1,
    "alarmist": 4,
    "alarng": 1,
    "alaro": 8,
    "alarodioi)\u2014believe": 1,
    "alart": 2,
    "alarud": 1,
    "alarum": 4,
    "alas!\u2014have": 1,
    "alas!\u2014stretch": 1,
    "alasa": 1,
    "alasacie": 1,
    "alasan": 2,
    "alasasin": 2,
    "alascom": 1,
    "alasdair": 4,
    "alasgar": 2,
    "alasgarov": 1,
    "alash": 3,
    "alasha": 4,
    "alashani": 1,
    "alashankou": 4,
    "alasheyev": 3,
    "alashkert": 6,
    "alashtar": 1,
    "alasia": 1,
    "alasina": 1,
    "alaska": 2074,
    "alaska)--announc": 1,
    "alaska.before": 1,
    "alaska]in": 1,
    "alaskaensis": 1,
    "alaskana": 1,
    "alaskaon": 1,
    "alaskarov": 1,
    "alaskhanov": 2,
    "alaspin": 2,
    "alasr\u0101r": 1,
    "alassane": 16,
    "alassani": 1,
    "alassio": 6,
    "alast": 1,
    "alastair": 11,
    "alastaro": 2,
    "alastor": 3,
    "alastray": 1,
    "alasund": 1,
    "alat": 2,
    "alata": 7,
    "alatac": 1,
    "alatala": 1,
    "alatassi": 1,
    "alatau": 10,
    "alataua": 1,
    "alatavica": 1,
    "alate": 22,
    "alatene": 1,
    "alatensi\u00f6": 3,
    "alaternu": 1,
    "alaternus": 2,
    "alatheus": 1,
    "alathur": 3,
    "alatinidae": 1,
    "alatl\u0131": 6,
    "alatola": 1,
    "alatorre": 6,
    "alatri": 1,
    "alatriste": 2,
    "alatt": 1,
    "alatti": 1,
    "alattur": 2,
    "alatum": 1,
    "alatuncusiode": 2,
    "alatur": 1,
    "alatyr": 3,
    "alatyrsky": 2,
    "alau": 1,
    "alauaddin": 1,
    "alauda": 1,
    "alaudae": 1,
    "alaudala": 3,
    "alauddin": 13,
    "alaudeen": 1,
    "alaudin": 1,
    "alauna": 1,
    "alaungpaya": 58,
    "alaungsithu": 1,
    "alauno": 1,
    "alaunt": 1,
    "alaunu": 1,
    "alaupovi\u0107": 2,
    "alaus\u00ed": 4,
    "alauya": 1,
    "alava": 6,
    "alavaimalai": 2,
    "alavaipatti": 1,
    "alavandar": 1,
    "alavanos": 20,
    "alavaro": 3,
    "alave": 3,
    "alaveddi": 1,
    "alaveddy": 1,
    "alaverdi": 1,
    "alavert": 1,
    "alavese": 2,
    "alaveteli": 4,
    "alavi": 11,
    "alavi.lead": 1,
    "alavian": 1,
    "alavillai": 2,
    "alaviyya": 1,
    "alavoine": 1,
    "alavojakkala": 1,
    "alavus": 1,
    "alaw": 4,
    "alawa": 16,
    "alawalpur": 1,
    "alawaye": 1,
    "alawdah": 1,
    "alawekar": 1,
    "alawi": 30,
    "alawite": 71,
    "alawiya": 2,
    "alawiyat": 1,
    "alawiyyin": 1,
    "alawma": 1,
    "alawoona": 4,
    "alawwa": 2,
    "alawys": 1,
    "alax": 1,
    "alaxandra": 1,
    "alaxsxaq": 1,
    "alay": 12,
    "alaya": 6,
    "alayadiwembu": 1,
    "alayaw": 1,
    "alaybey": 2,
    "alaydrius": 1,
    "alaye": 15,
    "alayee": 1,
    "alayehay": 2,
    "alayej": 6,
    "alayeto": 1,
    "alayhan\u0131": 1,
    "alayiq": 1,
    "alaykumu": 1,
    "alayk\u00f6y": 1,
    "alayk\u00fam": 2,
    "alayl\u0131": 1,
    "alayne": 3,
    "alayonde": 1,
    "alayoni": 1,
    "alayunt": 3,
    "alazar": 2,
    "alazhar": 1,
    "alazraki": 2,
    "alazzio": 1,
    "alaz\u00e1n": 3,
    "ala\u00e7am": 2,
    "ala\u00e7at\u0131": 7,
    "ala\u00edde": 1,
    "ala\u00fcddin": 1,
    "ala\u015dt": 1,
    "ala\u015fehir": 5,
    "ala\u0161e": 1,
    "ala\u2019uddin": 2,
    "alb": 3,
    "alba": 28,
    "albaan": 1,
    "albaani": 1,
    "albacete": 41,
    "albache": 7,
    "albachten": 1,
    "albacina": 1,
    "albacken": 1,
    "albacom": 1,
    "albacore\"": 2,
    "albadr": 2,
    "albafica": 4,
    "albaflavenoid": 1,
    "albag\u00e9s": 1,
    "albaida": 1,
    "albairate": 4,
    "albaji": 1,
    "albak": 3,
    "albakaa": 2,
    "albaksh": 9,
    "albaladejo": 2,
    "albalat": 3,
    "albalate": 11,
    "albaluc\u00eda": 1,
    "albam": 8,
    "alban": 287,
    "albana": 1,
    "albanach": 9,
    "albanact": 1,
    "albanais": 2,
    "albanaise": 2,
    "albanaov": 1,
    "albanci0": 1,
    "albandi": 2,
    "albanel": 1,
    "albaner": 1,
    "albanerpetontid": 1,
    "albanese": 1,
    "albanesische": 1,
    "albanez": 1,
    "albani": 12,
    "albania": 831,
    "albania.dur": 1,
    "albania.dure": 1,
    "albanian": 40,
    "albanian)is": 7,
    "albanian:\"kalaja": 3,
    "albanianise": 4,
    "albanianize": 22,
    "albanians": 1,
    "albanians.combin": 1,
    "albanianze": 1,
    "albanido": 1,
    "albanike": 1,
    "albanische": 2,
    "albanise": 5,
    "albaniserien": 2,
    "albanize": 21,
    "albank": 1,
    "albann": 1,
    "albannach": 4,
    "albano": 56,
    "albanologist": 1,
    "albanology": 1,
    "albanon": 1,
    "albanopolis": 1,
    "albanoursin": 1,
    "albanov": 5,
    "albanow": 1,
    "albanus": 21,
    "albany": 1184,
    "albany)\u2014educate": 1,
    "albare": 1,
    "albareda": 4,
    "albaredo": 18,
    "albarella": 1,
    "albaretto": 5,
    "albargeloni": 3,
    "albarn": 85,
    "albarnaz": 1,
    "albaro": 2,
    "albarossa": 1,
    "albarrac\u00edn": 1,
    "albarrac\u0131n": 1,
    "albarraque": 1,
    "albarreal": 1,
    "albarrega": 1,
    "albarr\u00e1n": 2,
    "albarr\u00e3": 1,
    "albar\u00edn": 3,
    "albashaer": 1,
    "albaskhanov": 1,
    "albasko": 1,
    "albastri": 1,
    "albategnius": 1,
    "albator": 1,
    "albatraoz": 1,
    "albatrellopsis": 1,
    "albatro": 82,
    "albatros": 9,
    "albatrosh": 2,
    "albatross": 49,
    "albatross18": 1,
    "albatrosse": 3,
    "albattikhi": 1,
    "albay": 3,
    "albay/": 1,
    "albayanon": 1,
    "albaye": 1,
    "albazei": 2,
    "albbecken": 1,
    "albbert": 1,
    "albchrome": 1,
    "albdann": 1,
    "albe": 8,
    "albeck": 3,
    "albedo": 29,
    "albee": 9,
    "albeggiani": 1,
    "albegno": 1,
    "albela": 4,
    "albelda": 1,
    "albele": 1,
    "albelo": 1,
    "albelt": 6,
    "albemarle": 80,
    "albemet": 2,
    "alben": 22,
    "albenc": 1,
    "albenda": 2,
    "albendazole": 5,
    "albendea": 1,
    "albenga": 6,
    "albeni": 2,
    "albeniz": 2,
    "albenori": 1,
    "alber": 1,
    "alberade": 1,
    "alberca(salt": 1,
    "alberda": 1,
    "alberde": 5,
    "alberdi": 4,
    "alberdina": 1,
    "alberdure": 1,
    "alberg": 1,
    "alberga": 16,
    "albergaria": 4,
    "albergatti": 1,
    "alberghetti": 3,
    "alberghi": 2,
    "albergo": 4,
    "alberhill": 1,
    "alberic": 1,
    "alberich": 23,
    "alberico": 2,
    "alberigo": 2,
    "alberik": 2,
    "albermann": 1,
    "albermarle": 7,
    "albernaz": 1,
    "alberni": 6,
    "albernoa": 2,
    "albero": 3,
    "alberon": 1,
    "alberoni": 23,
    "alberonius": 3,
    "alberovi": 1,
    "alberproseniini": 1,
    "alberry": 1,
    "albersd\u00f6rfer": 1,
    "albershausen": 1,
    "albersloh": 1,
    "alberstein": 2,
    "alberswil": 1,
    "albert": 2079,
    "alberta": 747,
    "alberta\"": 1,
    "albertaceratop": 12,
    "albertazzi": 2,
    "alberta|r": 1,
    "alberte": 1,
    "albertelli": 1,
    "albertet": 3,
    "albertezzo": 1,
    "albertha": 2,
    "alberti": 293,
    "albertin": 1,
    "albertina": 5,
    "albertine": 22,
    "albertini": 2,
    "albertino": 3,
    "albertinum": 1,
    "albertis": 10,
    "albertiti": 1,
    "albertme": 4,
    "alberto": 1019,
    "albertol": 1,
    "alberton": 4,
    "albertone": 3,
    "albertonecte": 2,
    "albertoni": 4,
    "albertonykus": 5,
    "albertopoli": 2,
    "albertosaurinae": 1,
    "albertowsko": 1,
    "albertrandi": 2,
    "albertsen": 46,
    "albertslund": 5,
    "albertsz": 2,
    "albertus": 22,
    "albertusre": 1,
    "albertville": 5,
    "albertyn": 3,
    "albert\u00ed": 2,
    "alberuni": 6,
    "alberweiler": 1,
    "albery": 1,
    "alberysheve": 1,
    "albesa": 1,
    "albescen": 2,
    "albese": 1,
    "albesio": 1,
    "albessen": 2,
    "albet": 2,
    "albeverio": 2,
    "albey": 1,
    "albeyda": 1,
    "albe\u00eft": 2,
    "albhe": 1,
    "albhy": 20,
    "albi": 26,
    "albia": 1,
    "albiach": 1,
    "albian": 22,
    "albiazul": 2,
    "albibasali": 5,
    "albican": 5,
    "albican\"": 1,
    "albicans\"-infect": 1,
    "albicauda": 3,
    "albicoccus": 2,
    "albicolli": 1,
    "albicollis": 2,
    "albicornuta": 1,
    "albida": 1,
    "albidaya": 1,
    "albidescen": 1,
    "albidocapillari": 1,
    "albien": 1,
    "albieri": 2,
    "albiferali": 1,
    "albigaunum": 1,
    "albigense": 1,
    "albigeoi": 10,
    "albiglutide": 1,
    "albiker": 1,
    "albil": 3,
    "albilla": 2,
    "albillo": 1,
    "albimar": 2,
    "albimarginali": 2,
    "albimediali": 2,
    "albin": 185,
    "albina": 53,
    "albinasu": 1,
    "albinea": 5,
    "albinese": 1,
    "albine\u021bul": 1,
    "albini": 11,
    "albinia": 1,
    "albiniacum": 1,
    "albinism.these": 1,
    "albinizi": 1,
    "albino": 26,
    "albinoleffe": 10,
    "albinoni": 6,
    "albinos": 47,
    "albinu": 162,
    "albinus": 9,
    "albiny\u00e0": 1,
    "albiore": 1,
    "albipartalis": 1,
    "albipe": 2,
    "albiplagiali": 1,
    "albipunctata": 1,
    "albipunctus": 1,
    "albir": 1,
    "albirex": 9,
    "albis": 3,
    "albiscripta": 1,
    "albisetosus": 2,
    "albisparsa": 5,
    "albisrieden": 7,
    "albissima": 2,
    "albissola": 2,
    "albistriata": 1,
    "albistriga": 3,
    "albita": 1,
    "albite": 5,
    "albitise": 1,
    "albitize": 2,
    "albito": 4,
    "albitte": 2,
    "albitzky": 4,
    "albivenali": 1,
    "albiverde": 1,
    "albix": 1,
    "albizia": 13,
    "albizu": 6,
    "albizzate": 3,
    "albizzi": 4,
    "albla": 1,
    "alblasserdam": 2,
    "alboapicali": 2,
    "alboapicalis": 1,
    "albobrunnescen": 2,
    "albocincta": 1,
    "albocracy": 1,
    "albofacien": 1,
    "alboflavescen": 2,
    "albogularis": 1,
    "albohirtum": 3,
    "albohirtusm": 1,
    "alboin": 16,
    "alboize": 2,
    "alboka": 4,
    "albolapi": 1,
    "albold": 1,
    "albolote": 10,
    "albolutescen": 4,
    "alboluteus": 1,
    "albom": 11,
    "albomaculata": 4,
    "albomarginata": 3,
    "albomarginatum": 1,
    "albomycin": 1,
    "albon": 1,
    "albona": 1,
    "albonare": 1,
    "albondin": 1,
    "alboni": 1,
    "albopapuloid": 1,
    "albopilosum": 1,
    "albopuben": 2,
    "albopustulosu": 2,
    "alboranica": 1,
    "albore": 1,
    "alboreto": 52,
    "alborga": 1,
    "alborge": 1,
    "alborn": 8,
    "albornoz": 2,
    "albortt": 4,
    "alboruthena": 1,
    "alborz": 4,
    "albor\u00e1n": 5,
    "albosaggia": 1,
    "albosignatipennis": 1,
    "albospilota": 1,
    "albotibialis": 1,
    "albourne": 1,
    "albourzfar": 1,
    "albov": 1,
    "albovanescen": 1,
    "albovariegata": 1,
    "albovirescen": 1,
    "albox": 2,
    "albpetrol": 1,
    "albr": 1,
    "albra": 2,
    "albre": 1,
    "albrechsten": 2,
    "albrecht": 32,
    "albrechti": 2,
    "albrechtice": 2,
    "albrechtii": 1,
    "albrechtsberg": 8,
    "albrechtsberger": 1,
    "albrechtsburg": 6,
    "albrechtsen": 51,
    "albrechtsfeld": 1,
    "albrechtshof": 2,
    "albrechtsrie": 1,
    "albrect": 1,
    "albrectsen": 6,
    "albreda": 2,
    "albree": 6,
    "albrekt": 5,
    "albret": 1,
    "albretch": 1,
    "albrethsen": 1,
    "albricci": 1,
    "albrick": 1,
    "albridge": 1,
    "albriex": 2,
    "albright": 62,
    "albrigt": 1,
    "albrigtsen": 1,
    "albringhausen": 1,
    "albrink": 1,
    "albristhorn": 4,
    "albrook": 34,
    "albruna": 1,
    "albsheim": 1,
    "albsh\u00e4usen": 1,
    "albstadt": 1,
    "albsuinda": 1,
    "albtalplatten": 1,
    "albtraum": 1,
    "albtraume": 1,
    "albu": 17,
    "albucius": 1,
    "albueise": 1,
    "albufeirashoppe": 1,
    "albuflasa": 1,
    "albugo": 10,
    "albugocandida": 1,
    "albuin": 2,
    "albuinus": 1,
    "albujon": 1,
    "albukko": 1,
    "albularyos": 1,
    "albuloide": 1,
    "album": 2181,
    "album\"(direct": 1,
    "album\"work": 1,
    "album\"\u2014featur": 1,
    "album\"\u2014spark": 1,
    "album(": 2,
    "album(for": 1,
    "album),fail": 1,
    "album)|#10": 1,
    "album)|earthle": 1,
    "album)|rise": 1,
    "album)|rockin": 1,
    "album)|stre": 1,
    "album,\"controll": 1,
    "album,\"get": 1,
    "album,\"lightn": 1,
    "album,\"proverb": 1,
    "album,\"seek": 1,
    "album,\"twiste": 1,
    "album,\"why": 1,
    "album,\"wormhole": 1,
    "album,(produc": 1,
    "album--\"heartbreak": 1,
    "album.directe": 1,
    "album.dure": 1,
    "album.written": 1,
    "albumazar": 1,
    "albumet": 2,
    "albumin": 51,
    "albuminoide": 1,
    "albumremove": 1,
    "albums\".diffuser.fm": 1,
    "albums,\"a": 1,
    "albums--\"godspe": 1,
    "albums:\"cutt": 1,
    "albumsinclude": 1,
    "albums\u2013\"dance": 1,
    "albums\u2014\"bring": 1,
    "albums\u2014\"rate": 1,
    "albums\u2014\"someth": 1,
    "albums\u2014\"uncontroll": 1,
    "albums\u2014\"under": 1,
    "albumul": 4,
    "albumy": 1,
    "album\u2013\"emergence\"\u2013wa": 1,
    "album\u2014\"collapse": 1,
    "album\u2014\"goe": 1,
    "album\u2014\"picture": 1,
    "album\u2014\"someth": 1,
    "album\u2014\"strande": 1,
    "albun": 1,
    "albunea": 4,
    "albunex": 1,
    "albuquerque": 175,
    "albuquerquea": 1,
    "albuquerue": 1,
    "alburg": 5,
    "alburga": 2,
    "alburgh": 6,
    "alburghal": 1,
    "alburikent": 1,
    "alburnett": 2,
    "alburni": 3,
    "alburnoide": 43,
    "alburnop": 1,
    "alburnus": 2,
    "alburo": 1,
    "alburquerque": 4,
    "alburt": 2,
    "alburtis": 4,
    "albury": 48,
    "albus": 11,
    "albutairi": 2,
    "albuterol": 1,
    "albuxar": 2,
    "albverein": 1,
    "albvm": 1,
    "alby": 225,
    "albyn": 12,
    "albyne": 1,
    "albyns": 1,
    "albyon": 1,
    "alb\u00e1": 1,
    "alb\u00e6k": 1,
    "alb\u00e9niz": 12,
    "alb\u00edna": 1,
    "alb\u00ednovsk\u00e1": 1,
    "alb\u0101li": 1,
    "alb\u0103": 20,
    "alc-1": 4,
    "alc-2": 1,
    "alca": 1,
    "alcabitius": 1,
    "alcachofa": 2,
    "alcacocha": 1,
    "alcade": 10,
    "alcadizaar": 1,
    "alcaea": 1,
    "alcaeus": 11,
    "alcaftadine": 1,
    "alcaide": 16,
    "alcala": 1,
    "alcaland": 1,
    "alcalat\u00e9n": 2,
    "alcalay": 1,
    "alcalde": 49,
    "alcaldes": 1,
    "alcaldesa": 2,
    "alcaldia": 3,
    "alcald\u00eda": 8,
    "alcalech": 1,
    "alcaligenaceae": 1,
    "alcaligene": 7,
    "alcaliphila": 1,
    "alcal\u00e0": 8,
    "alcal\u00e1": 2,
    "alcamarinayoc": 2,
    "alcamo": 8,
    "alcan": 10,
    "alcance": 1,
    "alcanede": 1,
    "alcanta": 1,
    "alcantara": 1,
    "alcantareoide": 1,
    "alcantarilha": 1,
    "alcantarine": 1,
    "alcantar\u00ed": 1,
    "alcanza": 1,
    "alcanzar": 14,
    "alcanzca": 1,
    "alcapurria": 2,
    "alcar": 1,
    "alcara": 1,
    "alcarav\u00e1n": 3,
    "alcaraz": 2,
    "alcaronda": 1,
    "alcasa": 1,
    "alcasaba": 4,
    "alcate": 2,
    "alcatel": 60,
    "alcaten": 1,
    "alcator": 2,
    "alcatraz": 140,
    "alcatraze": 2,
    "alcatwaz": 1,
    "alcaudete": 1,
    "alcayde": 2,
    "alcazaba": 1,
    "alcazar": 63,
    "alcazare": 5,
    "alcazarize": 5,
    "alcazaropolis": 1,
    "alcazzar": 2,
    "alcc": 22,
    "alcd": 1,
    "alce": 9,
    "alcea": 1,
    "alcebiade": 1,
    "alcedinidae": 5,
    "alcedininae": 1,
    "alcedo": 7,
    "alcee": 3,
    "alcelaphine": 2,
    "alcem": 1,
    "alcest": 3,
    "alceste": 2,
    "alcester": 65,
    "alcestis": 5,
    "alceta": 1,
    "alcetas": 1,
    "alceu": 3,
    "alcha": 1,
    "alchahest": 1,
    "alchemic": 1,
    "alchemilloide": 1,
    "alchemise": 3,
    "alchemiss": 1,
    "alchemist": 60,
    "alchemist\"-relate": 1,
    "alchemitise": 1,
    "alchemize": 9,
    "alchemy": 309,
    "alchemy\"\u2014practice": 1,
    "alchevsk": 1,
    "alchiba": 1,
    "alchimie": 1,
    "alchimiste": 1,
    "alchivemycin": 1,
    "alchorneine": 1,
    "alchourr\u00f3n": 1,
    "alchre": 1,
    "alchymisten": 1,
    "alchyny": 1,
    "alcia": 9,
    "alcian": 1,
    "alciato": 1,
    "alcibiade": 9,
    "alcibiades": 3,
    "alcib\u00edade": 7,
    "alcichthys": 2,
    "alcid": 1,
    "alcidae": 3,
    "alcide": 157,
    "alcides": 1,
    "alcidiana": 1,
    "alcidie": 2,
    "alcie": 2,
    "alcimache": 1,
    "alcimar": 1,
    "alcimede": 4,
    "alcimoenni": 1,
    "alcimus": 1,
    "alcina": 1,
    "alcinda": 2,
    "alcindoro": 1,
    "alcine38": 2,
    "alcinoe": 1,
    "alciopoide": 1,
    "alcippoide": 1,
    "alcius": 1,
    "alci\u00f3n": 3,
    "alckmin": 1,
    "alcl": 7,
    "alclade": 2,
[truncated: 14,722,177 more chars]
