# Supplementary material for: Graph-based event schema induction in open-domain corpus
Source: PeerJ Comput Sci. 2024 Jun 28;10:e2155. doi: 10.7717/peerj-cs.2155 (PMC11639125; doi:10.7717/peerj-cs.2155)
Supplement: Supplemental Information 1 [file peerj-cs-10-2155-s001.zip › GESI/resources/verb_sense_dict.json]

[
    {
        "lemma": "discontinue-v",
        "senses": [
            {
                "definition": "Sense Number 1: to cease or cause to cease",
                "examples": [
                    "When the position of a tenured member is discontinued, the college shall attempt to find a new position.",
                    "Why has CNS discontinued the process of printing and mailing out billing statements?",
                    "Can my CA charge me after I've discontinued the engagement?",
                    "One participant quit because of drug-related problems, whereas 12% discontinued the study for other reasons.",
                    "With the release of L4Ka::Pistachio development on the kernel is discontinued.",
                    "Of those who stopped rewarding employees, 54 percent discontinued the bonus in the 1990s.",
                    "With liquorice consumption discontinued, the patient's blood pressure levels fell rapidly."
                ],
                "mappings": {
                    "FrameNet": "Activity_stop,Process_stop",
                    "PropBank": "discontinue.01",
                    "VerbNet": "complete-55.2",
                    "WordNet 3.0 Sense Numbers": "1, 2, 3"
                }
            },
            {
                "definition": "Sense Number 2: to stop manufacturing",
                "examples": [
                    "It's too bad Fox discontinued the better (2-disc) edition with the 4 commentaries.",
                    "This indicator is being discontinued.",
                    "Have you discontinued The Skinny Cow Skinny Carb Products?",
                    "He discontinued the old version before the new version was even out.",
                    "Logitech has gone downhill since they discontinued the iFeel Mouse."
                ],
                "mappings": {
                    "FrameNet": "NM",
                    "PropBank": "discontinue.01",
                    "VerbNet": "NM"
                }
            }
        ]
    },
    {
        "lemma": "plaster-v",
        "senses": [
            {
                "definition": "Sense Number 1: Apply a plaster to.",
                "examples": [
                    "She plastered the walls of the house in stucco.",
                    "Plaster the wall.",
                    "May we plaster the ceilings?"
                ],
                "mappings": {
                    "FrameNet": "Filling",
                    "PropBank": "NM",
                    "VerbNet": "butter-9.9,spray-9.7-1",
                    "WordNet 3.0 Sense Numbers": "1, 2, 5"
                }
            },
            {
                "definition": "Sense Number 2: Affix conspicuously.",
                "examples": [
                    "She plastered warnings all over the wall.",
                    "Our church was plastered by symbols of hate.",
                    "He plastered the envelope with stamps."
                ],
                "mappings": {
                    "FrameNet": "Attaching",
                    "PropBank": "plaster.01",
                    "VerbNet": "spray-9.7-1,tape-22.4",
                    "WordNet 3.0 Sense Numbers": "3"
                }
            },
            {
                "definition": "Sense Number 3: (Medicine) Apply a plaster cast to.",
                "examples": [
                    "Plaster the broken arm.",
                    "Plaster the patient after surgery."
                ],
                "mappings": {
                    "FrameNet": "Attaching",
                    "PropBank": "NM",
                    "VerbNet": "butter-9.9,spray-9.7-1",
                    "WordNet 3.0 Sense Numbers": "4, 6"
                }
            }
        ]
    },
    {
        "lemma": "fake-v",
        "senses": [
            {
                "definition": "Sense Number 1: Make some product that is counterfeit or    altered in order to falsify.",
                "examples": [
                    "Joan faked data that supported her conclusions.",
                    "He faked the signature on the check.",
                    "The forger admitted to taking and selling other paintings.",
                    "Their accountants faked the figures."
                ],
                "mappings": {
                    "FrameNet": "Forging",
                    "PropBank": "fake.01",
                    "VerbNet": "NP",
                    "WordNet 3.0 Sense Numbers": "1, 2"
                }
            },
            {
                "definition": "Sense Number 2: Perform an action with an intent to deceive.",
                "examples": [
                    "The politician was not well prepared for the debate and faked it.",
                    "How can I tell if my wife is faking it?",
                    "I tend to fake an understanding of the material until I can read the text myself."
                ],
                "mappings": {
                    "FrameNet": "Feigning",
                    "PropBank": "NM",
                    "VerbNet": "NP",
                    "WordNet 3.0 Sense Numbers": "3"
                }
            }
        ]
    },
    {
        "lemma": "witness-v",
        "senses": [
            {
                "definition": "Sense Number 1: experience sight of an event",
                "examples": [
                    "And what happened is 1919 I witnessed the steel strike.",
                    "She witnessed the destruction of civilian targets almost daily.",
                    "He also witnessed for Gelmirez a document on October 9, 1138.",
                    "For witnessing or solemnising a marriage (payable by one of the parties) the fee is forty dollars."
                ],
                "mappings": {
                    "FrameNet": "NP",
                    "PropBank": "witness.01",
                    "VerbNet": "captain-29.8-1,sight-30.2",
                    "WordNet 3.0 Sense Numbers": "1"
                }
            },
            {
                "definition": "Sense Number 2: be contemporaneous with",
                "examples": [
                    "This era witnessed the age of invertebrates, of fish, of tetrapods, and reptiles.",
                    "The Baroque period witnessed the creation of a number of musical genres.",
                    "It was here that thousands of doomed species witnessed the collision of the world's continents."
                ],
                "mappings": {
                    "FrameNet": "NP",
                    "PropBank": "witness.01",
                    "VerbNet": "sight-30.2",
                    "WordNet 3.0 Sense Numbers": "2"
                }
            },
            {
                "definition": "Sense Number 3: testify to religious beliefs",
                "examples": [
                    "He started witnessing to anyone and everyone.",
                    "I went years as a Christian without ever witnessing to anyone.",
                    "Faye gave us pamphlets with simple directions for witnessing to our families."
                ],
                "mappings": {
                    "FrameNet": "NP",
                    "PropBank": "NM",
                    "VerbNet": "NM"
                }
            },
            {
                "definition": "Sense Number 4: testify in court as a service to the          prosecution or defense.",
                "examples": [
                    "She witnessed for the defense."
                ],
                "mappings": {
                    "FrameNet": "NM",
                    "PropBank": "NM",
                    "VerbNet": "NM"
                }
            }
        ]
    },
    {
        "lemma": "reach-v",
        "senses": [
            {
                "definition": "Sense Number 1: to attain or arrive at a state or location, either real or abstract",
                "examples": [
                    "We reached land by nightfall.",
                    "That plane reaches a top speed of 500 mph.",
                    "She reached a can of peaches on the top shelf.",
                    "I reached a different conclusion from that data.",
                    "They reached into their wallets and gave all they could.",
                    "She reached her goal of being in the Olympics.",
                    "With great effort, the team reached the finals."
                ],
                "mappings": {
                    "FrameNet": "Arriving,Change_position_on_a_scale,Path_shape",
                    "PropBank": "reach.01",
                    "VerbNet": "reach-51.8",
                    "WordNet 3.0 Sense Numbers": "1, 2, 5, 6, 7"
                }
            },
            {
                "definition": "Sense Number 2: establish contact or communication with someone or something",
                "examples": [
                    "His message didn't reach the younger voters.",
                    "Our advertisements reach millions.",
                    "Why didn't you try to reach me yesterday?"
                ],
                "mappings": {
                    "FrameNet": "Contacting",
                    "PropBank": "reach.02",
                    "VerbNet": "initiate_communication-37.4.2",
                    "WordNet 3.0 Sense Numbers": "3, 4"
                }
            },
            {
                "definition": "Sense Number 3: pass or transfer something (British usage?)",
                "examples": [
                    "My trusty dwarf and friend, reach me my shield, and hold it while I swear."
                ],
                "mappings": {
                    "FrameNet": "NM",
                    "PropBank": "NM",
                    "VerbNet": "get-13.5.1",
                    "WordNet 3.0 Sense Numbers": "8"
                }
            },
            {
                "definition": "Sense Number 4: labor or exert effort, does not necessarily imply accomplishment of the goal",
                "examples": [
                    "I was really reaching to play in that volleyball league.",
                    "She was reaching for her high notes during that aria.",
                    "He reached for the rope, but missed it by an inch."
                ],
                "mappings": {
                    "FrameNet": "NM",
                    "PropBank": "NM",
                    "VerbNet": "body_motion-49.2-1-1",
                    "WordNet 3.0 Sense Numbers": "9"
                }
            },
            {
                "definition": "Sense Number 5: extend physically or by influence",
                "examples": [
                    "The superhero generated a force field that reached out for several feet.",
                    "The 'CSI effect' reaches into real courtrooms.",
                    "The water reached the doorstep.",
                    "The sunlight never reaches behind that wall.",
                    "The smell of burning wood reached his nostrils."
                ],
                "mappings": {
                    "FrameNet": "NM",
                    "PropBank": "reach.03",
                    "VerbNet": "reach-51.8"
                }
            },
            {
                "definition": "Sense Number 6: MWEs",
                "examples": [
                    "She reaches out to her daughter, but her daughter ignores her!",
                    "The government reaches out to the people."
                ],
                "mappings": {
                    "FrameNet": "NM",
                    "PropBank": "reach.02",
                    "VerbNet": "NM"
                }
            }
        ]
    },
    {
        "lemma": "spray-v",
        "senses": [
            {
                "definition": "Sense Number 1: (Cause to) discharge in a mass or jet of    droplets, perhaps in order to cover. May be figurative.",
                "examples": [
                    "Water sprayed all over the floor.",
                    "Please spray paint on that far wall.",
                    "The oil company claims that they were not allowed to spray dispersant on the spill.",
                    "Don't spray water on your sister!",
                    "The company sprayed the internet with ads promoting its new product."
                ],
                "mappings": {
                    "FrameNet": "Cause_fluidic_motion,Filling",
                    "PropBank": "spray.01",
                    "VerbNet": "spray-9.7-1",
                    "WordNet 3.0 Sense Numbers": "1, 2, 3"
                }
            },
            {
                "definition": "Sense Number 2: Mark with urine, as an animal might.",
                "examples": [
                    "Lions spray their territory.",
                    "My cat sprayed all over the new house.",
                    "Neutered dogs are less likely to spray."
                ],
                "mappings": {
                    "FrameNet": "Cause_fluidic_motion",
                    "PropBank": "NM",
                    "VerbNet": "NM"
                }
            }
        ]
    },
    {
        "lemma": "agree-v",
        "senses": [
            {
                "definition": "Sense Number 1: concur, be in accord",
                "examples": [
                    "The two philosphers do not agree on this point.",
                    "We couldn't agree on which restaurant to go to."
                ],
                "mappings": {
                    "FrameNet": "Be_in_agreement_on_assessment",
                    "PropBank": "agree.01",
                    "VerbNet": "correspond-36.1-1",
                    "WordNet 3.0 Sense Numbers": "1, 7"
                }
            },
            {
                "definition": "Sense Number 2: match, correspond, be compatible",
                "examples": [
                    "Your story seems to agree with his as to the time of the murder.",
                    "I'd like drapes that will agree with the rest of the decor in the living room.",
                    "The subject and verb of this sentence don't agree."
                ],
                "mappings": {
                    "FrameNet": "Compatibility",
                    "PropBank": "agree.01",
                    "VerbNet": "correspond-36.1-1",
                    "WordNet 3.0 Sense Numbers": "3, 4, 5"
                }
            },
            {
                "definition": "Sense Number 3: consent, accept",
                "examples": [
                    "She has agreed to adopt the two kittens from the animal shelter.",
                    "He can't agree to anything unless his father also signs the forms."
                ],
                "mappings": {
                    "FrameNet": "Make_agreement_on_action,Agree_or_refuse_to_act",
                    "PropBank": "agree.01",
                    "VerbNet": "correspond-36.1-1",
                    "WordNet 3.0 Sense Numbers": "2"
                }
            },
            {
                "definition": "Sense Number 4: please, suit",
                "examples": [
                    "Hot foods don't agree with him.",
                    "That style of suit doesn't really agree with you."
                ],
                "mappings": {
                    "FrameNet": "Compatibility",
                    "PropBank": "NM",
                    "VerbNet": "NM",
                    "WordNet 3.0 Sense Numbers": "6"
                }
            }
        ]
    },
    {
        "lemma": "assert-v",
        "senses": [
            {
                "definition": "Sense Number 1: express and maintain that a claim is true",
                "examples": [
                    "He asserted his innocence to the gathered crowd.",
                    "She asserted that she had never seen the man before.",
                    "He asserts that she stole money from him."
                ],
                "mappings": {
                    "FrameNet": "Statement",
                    "PropBank": "assert.03",
                    "VerbNet": "conjecture-29.5-2",
                    "WordNet 3.0 Sense Numbers": "1, 2, 4"
                }
            },
            {
                "definition": "Sense Number 2: exercise that which is in one's right or power to do",
                "examples": [
                    "He asserted his Fifth Amendment rights and refused to testify.",
                    "During Cold War, the Allies asserted their right to move freely between the two Berlins.",
                    "She very rarely asserts her authority over the children.",
                    "The new management quickly began to assert itself after the takeover.",
                    "I really must assert myself more in meetings.",
                    "The relationship went well until their age difference began to assert itself.",
                    "Another seemingly impossible problem asserted itself here."
                ],
                "mappings": {
                    "FrameNet": "NM",
                    "PropBank": "assert.01",
                    "VerbNet": "reflexive_appearance-48.1.2",
                    "WordNet 3.0 Sense Numbers": "3"
                }
            },
            {
                "definition": "Sense Number 3: say - as in a dialogue",
                "examples": [
                    "The boy asserted, \"We are supposed to help, not hurt!\""
                ],
                "mappings": {
                    "FrameNet": "Statement",
                    "PropBank": "assert.02",
                    "VerbNet": "NM"
                }
            }
        ]
    },
    {
        "lemma": "mingle-v",
        "senses": [
            {
                "definition": "Sense Number 1: to bring together or combine",
                "examples": [
                    "He resourcefully mingled music and dance.",
                    "The motifs and styles of China and Iran mingle at the museum.",
                    "She refuses to mingle with bigots.",
                    "The hostess mingles politicans with diplomats."
                ],
                "mappings": {
                    "FrameNet": "NP",
                    "PropBank": "mingle.02",
                    "VerbNet": "mix-22.1"
                }
            },
            {
                "definition": "Sense Number 2: get involved with or mixed up",
                "examples": [
                    "He was about to mingle in an unpleasant affair.",
                    "His words mingled.",
                    "She tried hard not to mingle with their business."
                ],
                "mappings": {
                    "FrameNet": "NP",
                    "PropBank": "mingle.01",
                    "VerbNet": "mix-22.1,correspond-36.1"
                }
            }
        ]
    },
    {
        "lemma": "rescue-v",
        "senses": [
            {
                "definition": "Sense Number 1: free or save from harm, evil, or captivity",
                "examples": [
                    "I rescued the day with orzo.",
                    "The potato : how the humble spud rescued the western world.",
                    "Monroe walked onto the stage of the Grand Ole Opry and rescued the mandolin from near oblivion.",
                    "He told the King that it was Thach Sanh who rescued the Princess from him."
                ],
                "mappings": {
                    "FrameNet": "NP",
                    "PropBank": "rescue.01",
                    "VerbNet": "steal-10.5",
                    "WordNet 3.0 Sense Numbers": "1, 2"
                }
            }
        ]
    },
    {
        "lemma": "restrict-v",
        "senses": [
            {
                "definition": "Sense Number 1: keep or confine within limits",
                "examples": [
                    "The authorities took measures to restrict the sale of alcohol.",
                    "The government has restricted freedom of movement into and out of the country.",
                    "Entry is restricted to members only.",
                    "Having small children really restricts your social life.",
                    "If I'm driving, I restrict myself to one glass of wine."
                ],
                "mappings": {
                    "FrameNet": "Cause_confinement",
                    "PropBank": "restrict.01",
                    "VerbNet": "limit-76",
                    "WordNet 3.0 Sense Numbers": "1, 2, 3, 4"
                }
            }
        ]
    },
    {
        "lemma": "brake-v",
        "senses": [
            {
                "definition": "Sense Number 1: (cause to) stop by applying brakes",
                "examples": [
                    "I braked the car before turning a corner.",
                    "The American car braked suddenly, and we stopped behind it.",
                    "She braked suddenly."
                ],
                "mappings": {
                    "FrameNet": "NP",
                    "PropBank": "brake.01",
                    "VerbNet": "NP",
                    "WordNet 3.0 Sense Numbers": "1, 2"
                }
            }
        ]
    },
    {
        "lemma": "sweeten-v",
        "senses": [
            {
                "definition": "Sense Number 1: make or become less bitter or acrid",
                "examples": [
                    "The Apricot Spread is sweetened the natural way with pure ripened fruit.",
                    "When chewed, this sweetened the breath and reddened the lips.",
                    "The cool burnt cherry from his pipe sweetened the ocean smell.",
                    "The sugar has been so effective that it has sweetened the whole of the milk.",
                    "The beverage may be consumed warm or cooled, and may be sweetened to individual taste.",
                    "The orange sweetened in the last few weeks of growth."
                ],
                "mappings": {
                    "FrameNet": "NP",
                    "PropBank": "sweeten.01",
                    "VerbNet": "other_cos-45.4"
                }
            },
            {
                "definition": "Sense Number 2: make or become more agreeable or pleasant",
                "examples": [
                    "The years have sweetened the memories, no doubt, the mixture of legend and myth growing stronger every day.",
                    "About two weeks later, it sweetened the deal to $19.50.",
                    "Reading of Apollo for so long, I think, certainly sweetened the extravagenza of imagery.",
                    "He was contrite so the deal was sweetened to 4 yrs."
                ],
                "mappings": {
                    "FrameNet": "NP",
                    "PropBank": "sweeten.02",
                    "VerbNet": "other_cos-45.4",
                    "WordNet 3.0 Sense Numbers": "2"
                }
            }
        ]
    },
    {
        "lemma": "underline-v",
        "senses": [
            {
                "definition": "Sense Number 1: emphasize",
                "examples": [
                    "Her gestures underlined her words.",
                    "He underlined Obama's inexperience and reframed the brilliant orator as not the voice of change but of the Washington insider."
                ],
                "mappings": {
                    "FrameNet": "NP",
                    "PropBank": "underline.01",
                    "VerbNet": "NP",
                    "WordNet 3.0 Sense Numbers": "1"
                }
            },
            {
                "definition": "Sense Number 2: draw a line under",
                "examples": [
                    "He had underlined passages in the Book of Psalms."
                ],
                "mappings": {
                    "FrameNet": "NP",
                    "PropBank": "underline.01",
                    "VerbNet": "scribble-25.2",
                    "WordNet 3.0 Sense Numbers": "2"
                }
            }
        ]
    },
    {
        "lemma": "lurk-v",
        "senses": [
            {
                "definition": "Sense Number 1: Hang around, perhaps secretively, perhaps    with the intent to attack or frighten.",
                "examples": [
                    "High school students like to lurk around in Central Square.",
                    "Who is this man lurking around the department?",
                    "John lurks in dark corners, hoping to frighten Mary.",
                    "The wolves lurked everywhere in the dark, waiting to attack us."
                ],
                "mappings": {
                    "FrameNet": "NP",
                    "PropBank": "lurk.01",
                    "VerbNet": "exist-47.1-1",
                    "WordNet 3.0 Sense Numbers": "1, 2, 3"
                }
            },
            {
                "definition": "Sense Number 2: Exist in a present state or a certain position.",
                "examples": [
                    "Fear lurks at the back of my mind.",
                    "Stocks lurk in retreat today from previous levels."
                ],
                "mappings": {
                    "FrameNet": "NP",
                    "PropBank": "NM",
                    "VerbNet": "NM"
                }
            }
        ]
    },
    {
        "lemma": "mutilate-v",
        "senses": [
            {
                "definition": "Sense Number 1: destroy or injure severely",
                "examples": [
                    "The madman mutilates artwork.",
                    "The killer mutilated the bodies.",
                    "They were mutilated before death.",
                    "Vandals mutilated the statue.",
                    "He is not to mutilate or alter what he gets."
                ],
                "mappings": {
                    "FrameNet": "Cause_harm",
                    "PropBank": "mutilate.01",
                    "VerbNet": "destroy-44"
                }
            },
            {
                "definition": "Sense Number 2: make unrecognizable",
                "examples": [
                    "The tourist mutilated the French language.",
                    "John mutilated his attempt at an apology.",
                    "You will not mutilate an honest man's work.",
                    "The student mutilated the essay."
                ],
                "mappings": {
                    "FrameNet": "NM",
                    "PropBank": "NM",
                    "VerbNet": "NM"
                }
            }
        ]
    },
    {
        "lemma": "modify-v",
        "senses": [
            {
                "definition": "Sense Number 1: change, alter, make less harsh",
                "examples": [
                    "He modified his views on same-gender marriage.",
                    "Please modify this letter to make it more polite.",
                    "This discussion has modified my thinking about the issue."
                ],
                "mappings": {
                    "FrameNet": "cause_change",
                    "PropBank": "modify.01",
                    "VerbNet": "NP",
                    "WordNet 3.0 Sense Numbers": "1, 2, 3"
                }
            }
        ]
    },
    {
        "lemma": "shut-v",
        "senses": [
            {
                "definition": "Sense Number 1: move a lid/door as to block an opening",
                "examples": [
                    "Please shut the gate.",
                    "This window won't shut. It's jammed.",
                    "I've got a surprise for you! Shut your eyes tightly and hold out your hand.",
                    "Mary shut her book and put it down on the table.",
                    "When you have done so, shut the top valve so no air can enter."
                ],
                "mappings": {
                    "FrameNet": "Body_movement",
                    "PropBank": "shut.01",
                    "VerbNet": "other_cos-45.4",
                    "WordNet 3.0 Sense Numbers": "1, 2"
                }
            },
            {
                "definition": "Sense Number 2: stop the supply, flow, or passage",
                "examples": [
                    "Did you remember to shut off the water and gas before you left the house?",
                    "Oil supplies have been shut off.",
                    "Shut off the light before you leave the room.",
                    "Rotate either of them in a clock-wise direction to shut the flow of water.",
                    "I have shut the stream down and bypassed it with pipe between the filter and stream."
                ],
                "mappings": {
                    "FrameNet": "NM",
                    "PropBank": "shut.04",
                    "VerbNet": "NM"
                }
            },
            {
                "definition": "Sense Number 3: confine or lock someone or something away",
                "examples": [
                    "He was ten years old when he was shut away in an asylum for stealing an apple.",
                    "They took him away and shut him in a prison.",
                    "He was so upset that he shut himself in his bedroom and refused to come out.",
                    "Don't forget to shut the cat out when you leave for work.",
                    "Nero Caesar seized him and shut him up in prison."
                ],
                "mappings": {
                    "FrameNet": "Cause_confinement",
                    "PropBank": "NM",
                    "VerbNet": "subjugate-42.3"
                }
            },
            {
                "definition": "Sense Number 4: exclude, push away, isolate, or keep something out",
                "examples": [
                    "She was shut off from her friends.",
                    "When her husband died she seemed to shut herself off from her friends and family.",
                    "She finds it impossible to shut out the memory of the accident.",
                    "The double glazing shuts out most of the traffic noise.",
                    "Anna felt shut out of the conversation."
                ],
                "mappings": {
                    "FrameNet": "NM",
                    "PropBank": "shut.02,shut.03",
                    "VerbNet": "NM"
                }
            },
            {
                "definition": "Sense Number 5: (cause to) end or stop operating",
                "examples": [
                    "Another factory shut because it was losing money.",
                    "The owner decided to move and shut down the factory.",
                    "This computer is stuck. It won't shut down."
                ],
                "mappings": {
                    "FrameNet": "NM",
                    "PropBank": "shut.01,shut.05",
                    "VerbNet": "NM"
                }
            },
            {
                "definition": "Sense Number 6: (cause to) stop speaking or bring about silence",
                "examples": [
                    "The children shut up when their father approached.",
                    "Everyone just shut up!"
                ],
                "mappings": {
                    "FrameNet": "Become_silent,Silencing",
                    "PropBank": "shut.06",
                    "VerbNet": "NM"
                }
            }
        ]
    },
    {
        "lemma": "betray-v",
        "senses": [
            {
                "definition": "Sense Number 1: fail, violate commitments",
                "examples": [
                    "He betrayed us in the past. How could we be loyal to him now?",
                    "She betrayed all her fans by lip-syncing.",
                    "Puppolo did more than betray marriage, he betrayed his voters.",
                    "Anna acknowledged that she had betrayed Antonio's secret.",
                    "If you deposit spyware on my computer when I visit your site, you've betrayed my trust.",
                    "My eyesight has betrayed me."
                ],
                "mappings": {
                    "FrameNet": "NP",
                    "PropBank": "betray.01",
                    "VerbNet": "NP",
                    "WordNet 3.0 Sense Numbers": "2, 3, 5, 6"
                }
            },
            {
                "definition": "Sense Number 2: reveal unintentionally",
                "examples": [
                    "Her smile betrayed her true feelings.",
                    "Thou hast betrayed thy secret as a bird betrays her nest, by striving to conceal it. -H.W. Longfellow"
                ],
                "mappings": {
                    "FrameNet": "NP",
                    "PropBank": "NM",
                    "VerbNet": "NP",
                    "WordNet 3.0 Sense Numbers": "1"
                }
            },
            {
                "definition": "Sense Number 3: be sexually unfaithful to",
                "examples": [
                    "She betrayed her husband with his best friend."
                ],
                "mappings": {
                    "FrameNet": "NP",
                    "PropBank": "NM",
                    "VerbNet": "NP",
                    "WordNet 3.0 Sense Numbers": "4"
                }
            }
        ]
    },
    {
        "lemma": "win-v",
        "senses": [
            {
                "definition": "Sense Number 1: beat, prevail or triumph",
                "examples": [
                    "Despite the obstacles, she won the skating competition.",
                    "Do you think we'll win the war?",
                    "I never win at cards.",
                    "I'll never win the game."
                ],
                "mappings": {
                    "FrameNet": "Finish_competition",
                    "PropBank": "win.01",
                    "VerbNet": "NM",
                    "WordNet 3.0 Sense Numbers": "1, 3"
                }
            },
            {
                "definition": "Sense Number 2: acquire or gain possession",
                "examples": [
                    "Despite the obstacles, she won the final victory.",
                    "I never win anything in these games.",
                    "He won a stuffed teddy bear at the carnival.",
                    "John is always hoping to win the state lottery.",
                    "They won independence from the colonial power.",
                    "You'll never win friends that way!",
                    "Alex is looking to win money back from a bet she lost to a boxing match.",
                    "Coach MB Banks' Vols won that game over Emory and Henry by a score of 50-0."
                ],
                "mappings": {
                    "FrameNet": "NM",
                    "PropBank": "win.01",
                    "VerbNet": "get-13.5.1",
                    "WordNet 3.0 Sense Numbers": "1, 2, 4"
                }
            },
            {
                "definition": "Sense Number 3: convince or convert; make a fan",
                "examples": [
                    "Then he won them over completely by showing a funny commercial.",
                    "This coffee won me over simply by the overhwelming aroma when I opened the pack."
                ],
                "mappings": {
                    "FrameNet": "NM",
                    "PropBank": "win.02",
                    "VerbNet": "NM"
                }
            }
        ]
    },
    {
        "lemma": "flip-v",
        "senses": [
            {
                "definition": "Sense Number 1: throw or move so as to turn over (an item)",
                "examples": [
                    "He flips burgers for a living.",
                    "Flip a coin to see who does the dishes.",
                    "The diver flipped expertly off the diving board.",
                    "I flipped the image to get a mirror effect."
                ],
                "mappings": {
                    "FrameNet": "NM",
                    "PropBank": "flip.01",
                    "VerbNet": "throw-17.1-1",
                    "WordNet 3.0 Sense Numbers": "1, 4, 6, 7, 8"
                }
            },
            {
                "definition": "Sense Number 2: cause to move with a flick or as if with a flick",
                "examples": [
                    "The monkey flipped the switch, shutting power off to all districts.",
                    "She flipped through the magazine, pondering her day.",
                    "Randy flipped back the lid of his zippo and lit a cigarette in one smooth motion.",
                    "She flips the channels so fast you can't even tell what's on."
                ],
                "mappings": {
                    "FrameNet": "NM",
                    "PropBank": "NM",
                    "VerbNet": "NM",
                    "WordNet 3.0 Sense Numbers": "2, 3, 5"
                }
            },
            {
                "definition": "Sense Number 3: react in an excited/surprized way; go crazy",
                "examples": [
                    "'Oh my gosh! Your mom's going to flip when she sees this!'",
                    "I once had a ninja P.E. teacher, but then he flipped out and kicked half my class.",
                    "Oh boy! Britney Spears has flipped out again!",
                    "Has dad flipped his lid?"
                ],
                "mappings": {
                    "FrameNet": "Losing_it",
                    "PropBank": "NM",
                    "VerbNet": "NM",
                    "WordNet 3.0 Sense Numbers": "9, 10"
                }
            },
            {
                "definition": "Sense Number 4: reverse a direction, attitude or course of          action, perhaps perceptually.",
                "examples": [
                    "I flipped the car around and chased the taxi.",
                    "He has totally thrown all sense of fairness to the winds and flipped his opinion.",
                    "The small rodent flipped in and out of Derek's field of vision.",
                    "Some say Kerry flipped around a lot in the debates."
                ],
                "mappings": {
                    "FrameNet": "NM",
                    "PropBank": "NM",
                    "VerbNet": "NM",
                    "WordNet 3.0 Sense Numbers": "11"
                }
            },
            {
                "definition": "Sense Number 5: FLIP THE SWITCH: terminate an operation or group",
                "examples": [
                    "The Fed flipped the switch on the cocain smuggling ring.",
                    "Management just flipped the switch on our office renovation project."
                ],
                "mappings": {
                    "FrameNet": "NM",
                    "PropBank": "NM",
                    "VerbNet": "NM"
                }
            },
            {
                "definition": "Sense Number 6: FLIP THE BIRD: give someone the 'middle finger'",
                "examples": [
                    "I can't believe that those punk teens just flipped the bird at us!"
                ],
                "mappings": {
                    "FrameNet": "NM",
                    "PropBank": "NM",
                    "VerbNet": "NM"
                }
            },
            {
                "definition": "Sense Number 7: buy a rundown structure, fix up and sell for a higher price",
                "examples": [
                    "He flips houses for a living.",
                    "When you flip cars you are almost breaking the law.",
                    "Hey, we should buy this old house and flip it!"
                ],
                "mappings": {
                    "FrameNet": "NM",
                    "PropBank": "NM",
                    "VerbNet": "NM",
                    "WordNet 3.0 Sense Numbers": "11"
                }
            }
        ]
    },
    {
        "lemma": "commemorate-v",
        "senses": [
            {
                "definition": "Sense Number 1: honor with or be a memorial",
                "examples": [
                    "The sculpture commemorates Lincoln's only visit to the city in",
                    "April 1865.",
                    "We commemorated the dead with a memorial to Renato Beluche."
                ],
                "mappings": {
                    "FrameNet": "NP",
                    "PropBank": "commemorate.01",
                    "VerbNet": "NP",
                    "WordNet 3.0 Sense Numbers": "3"
                }
            },
            {
                "definition": "Sense Number 2: mark by ceremony, call to remembrance",
                "examples": [
                    "They commemorated the anniversary by joining in demonstrations for peace that mobilized citizens all across the world.",
                    "Not long ago, we commemorated the anniversary of the September 11th terrorist attacks.",
                    "Saturday commemorated the anniversary of when the final spike was driven into the railroad ties of the first transcontinental railroad."
                ],
                "mappings": {
                    "FrameNet": "NP",
                    "PropBank": "NM",
                    "VerbNet": "NP",
                    "WordNet 3.0 Sense Numbers": "1, 2"
                }
            }
        ]
    },
    {
        "lemma": "sleep-v",
        "senses": [
            {
                "definition": "Sense Number 1: be asleep or in a state resembling sleep",
                "examples": [
                    "I never sleep well the night before a big presentation.",
                    "He slept 12 hours last night.",
                    "She slept away a whole night and a day.",
                    "John sleeps the sleep of the dead.",
                    "She sleeps with the angels now."
                ],
                "mappings": {
                    "FrameNet": "Sleep",
                    "PropBank": "sleep.01,sleep.03",
                    "VerbNet": "snooze-40.4",
                    "WordNet 3.0 Sense Numbers": "1"
                }
            },
            {
                "definition": "Sense Number 2: stay asleep longer than usual",
                "examples": [
                    "She sleeps in every Saturday.",
                    "Ralph actually slept late on his wedding day!"
                ],
                "mappings": {
                    "FrameNet": "NM",
                    "PropBank": "NM",
                    "VerbNet": "NM"
                }
            },
            {
                "definition": "Sense Number 3: be able to accommodate for sleeping",
                "examples": [
                    "This tent sleeps six people.",
                    "We can sleep 12 in our bed and breakfast."
                ],
                "mappings": {
                    "FrameNet": "NM",
                    "PropBank": "NM",
                    "VerbNet": "fit-54.3",
                    "WordNet 3.0 Sense Numbers": "2"
                }
            },
            {
                "definition": "Sense Number 4: SLEEP OFF: get rid of by sleeping",
                "examples": [
                    "Pam is sleeping off the anesthesia right now.",
                    "You'll have to sleep off your binge."
                ],
                "mappings": {
                    "FrameNet": "NM",
                    "PropBank": "sleep.04",
                    "VerbNet": "NM"
                }
            },
            {
                "definition": "Sense Number 5: SLEEP WITH: have intercourse with",
                "examples": [
                    "He slept with 7 women during his internship.",
                    "I would never sleep someone just to get a job."
                ],
                "mappings": {
                    "FrameNet": "Personal_relationship",
                    "PropBank": "sleep.02",
                    "VerbNet": "NM"
                }
            },
            {
                "definition": "Sense Number 6: SLEEP OVER: spend the night somewhere",
                "examples": [
                    "After the birthday party, the boys slept over.",
                    "We plan on sleeping over in Brussels."
                ],
                "mappings": {
                    "FrameNet": "NM",
                    "PropBank": "NM",
                    "VerbNet": "NM"
                }
            },
            {
                "definition": "Sense Number 7: sleep in the same location as one's job",
                "examples": [
                    "The housekeeper sleeps in, because it is too far for her to commute."
                ],
                "mappings": {
                    "FrameNet": "NM",
                    "PropBank": "NM",
                    "VerbNet": "Lodge-46"
                }
            },
            {
                "definition": "Sense Number 8: SLEEP OUT: sleep in a different location as one's job",
                "examples": [
                    "Our cook sleeps out and so he can easily commute from his home."
                ],
                "mappings": {
                    "FrameNet": "NM",
                    "PropBank": "NM",
                    "VerbNet": "NM"
                }
            }
        ]
    },
    {
        "lemma": "pair-v",
        "senses": [
            {
                "definition": "Sense Number 1: form a pair; join two things together",
                "examples": [
                    "Noah paired off the animals and led them to the ark.",
                    "I hate trying to pair socks after doing a load of laundry.",
                    "Can you pair beer with cheese?",
                    "Pair these numbers so that all the pairs add up to perfect squares.",
                    "Not everyone needs to be paired off romantically in this life."
                ],
                "mappings": {
                    "FrameNet": "Cause_to_amalgamate",
                    "PropBank": "pair.01,pair.02",
                    "VerbNet": "amalgamate-22.2-2,mix-22.1-2-1,shake-22.3-2",
                    "WordNet 3.0 Sense Numbers": "1, 2, 3, 4"
                }
            },
            {
                "definition": "Sense Number 2: copulate, mate",
                "examples": [
                    "Birds pair in the spring."
                ],
                "mappings": {
                    "FrameNet": "NM",
                    "PropBank": "NM",
                    "VerbNet": "NM",
                    "WordNet 3.0 Sense Numbers": "5"
                }
            }
        ]
    },
    {
        "lemma": "postpone-v",
        "senses": [
            {
                "definition": "Sense Number 1: hold back to a later time",
                "examples": [
                    "They decided to postpone their holiday until next year.",
                    "We've had to postpone going to France because the children are ill.",
                    "The end of year exam was postponed from November to January."
                ],
                "mappings": {
                    "FrameNet": "Change_event_time",
                    "PropBank": "postpone.01",
                    "VerbNet": "NP",
                    "WordNet 3.0 Sense Numbers": "1"
                }
            }
        ]
    },
    {
        "lemma": "whirl-v",
        "senses": [
            {
                "definition": "Sense Number 1: (Cause to) turn in a twisting or spinning motion.",
                "examples": [
                    "Leaves twirled in the autumn wind.",
                    "Dervishes twirl around and around.",
                    "The clothes twirled in the dryer.",
                    "Ballerinas twirled around in pink dresses."
                ],
                "mappings": {
                    "FrameNet": "NP",
                    "PropBank": "whirl.01",
                    "VerbNet": "coil-9.6,roll-51.3.1",
                    "WordNet 3.0 Sense Numbers": "1, 2, 3, 4, 5"
                }
            }
        ]
    },
    {
        "lemma": "ensure-v",
        "senses": [
            {
                "definition": "Sense Number 1: promise, guarantee, verify",
                "examples": [
                    "We want to ensure that every child will have access to immunizations. (NOTE: compare to example in 2)",
                    "The pension fund ensures the employees of a secure retirement.",
                    "They want to ensure that such accidents won't happen again.",
                    "The company can't ensure that the second quarter would be profitable.",
                    "With that money, we could have ensured that every child in the world was given basic immunizations.",
                    "Please ensure that your name and address are correct on this form.",
                    "She is ensuring that the children have fastened their seatbelts.",
                    "Were you able to ensure whether or not your visa is still valid?"
                ],
                "mappings": {
                    "FrameNet": "NP",
                    "PropBank": "ensure.01",
                    "VerbNet": "Ensure-99",
                    "WordNet 3.0 Sense Numbers": "1, 2"
                }
            }
        ]
    },
    {
        "lemma": "exchange-v",
        "senses": [
            {
                "definition": "Sense Number 1: reciprocate, give in kind",
                "examples": [
                    "We exchanged letters for many years.",
                    "The retailer sold or exchanged his name and address with the catalog companies.",
                    "The countries are exchanging information about the list of suspected terrorists."
                ],
                "mappings": {
                    "FrameNet": "Exchange",
                    "PropBank": "exchange.01",
                    "VerbNet": "exchange-13.6-1",
                    "WordNet 3.0 Sense Numbers": "1, 4"
                }
            },
            {
                "definition": "Sense Number 2: alter,convert",
                "examples": [
                    "The felon got his sentence exchanged for a lighter one.",
                    "We'll need to exchange some dollars before leaving the airport.",
                    "Can I exchange this blouse for that skirt?"
                ],
                "mappings": {
                    "FrameNet": "Replacing,Exchange_currency",
                    "PropBank": "exchange.01",
                    "VerbNet": "exchange-13.6-1",
                    "WordNet 3.0 Sense Numbers": "2, 6"
                }
            },
            {
                "definition": "Sense Number 3: reorder,switch",
                "examples": [
                    "The Office of the Commissioner then exchanged the submissions and the affidavit amongst the parties.",
                    "He exchanged the positions of the salt and pepper shakers on the table."
                ],
                "mappings": {
                    "FrameNet": "NM",
                    "PropBank": "NM",
                    "VerbNet": "NM",
                    "WordNet 3.0 Sense Numbers": "3"
                }
            }
        ]
    },
    {
        "lemma": "conform-v",
        "senses": [
            {
                "definition": "Sense Number 1: Be similar, be in line with.",
                "examples": [
                    "This conforms to the 'soft landing' scenario.",
                    "All the students conform to the school code."
                ],
                "mappings": {
                    "FrameNet": "NM",
                    "PropBank": "conform.01",
                    "VerbNet": "NM",
                    "WordNet 3.0 Sense Numbers": "1"
                }
            },
            {
                "definition": "Sense Number 2: Adapt oneself to new or different conditions.",
                "examples": [
                    "We must conform to our political surroundings.",
                    "She conformed to Marine standards after joining the Core."
                ],
                "mappings": {
                    "FrameNet": "Compliance",
                    "PropBank": "conform.01",
                    "VerbNet": "adjust-26.9",
                    "WordNet 3.0 Sense Numbers": "2"
                }
            }
        ]
    },
    {
        "lemma": "rely-v",
        "senses": [
            {
                "definition": "Sense Number 1: have confidence or expectation for a certain behavior",
                "examples": [
                    "Don't rely on 'safe days' as birth control.",
                    "Don't rely on finding me here when you get back.",
                    "Colorado weather can never be relied on. It's always changing.",
                    "Can Taiwan rely on the US?",
                    "The new wireless broadband router doesn't rely on a landline modem for its internet connection.",
                    "You can rely on your old man's money.",
                    "Millions of retirees expect to rely on Medicaid to cover the cost of their long-term care.",
                    "Elderly parents are often forced to rely on their adult children.",
                    "New diet rules rely on common sense.",
                    "I rely on you for good advice.",
                    "We will give you advice you can rely on.",
                    "After all the lies, I've learned that I can't rely on them."
                ],
                "mappings": {
                    "FrameNet": "Reliance",
                    "PropBank": "rely.01",
                    "VerbNet": "rely-70",
                    "WordNet 3.0 Sense Numbers": "1"
                }
            }
        ]
    },
    {
        "lemma": "wipe-v",
        "senses": [
            {
                "definition": "Sense Number 1: clean, rub or move with a circular motion",
                "examples": [
                    "John wiped the table clean.",
                    "He wiped the back of his ears with his thumbs.",
                    "Just wipe the off the excess condensation and lightly blowdry the mirror."
                ],
                "mappings": {
                    "FrameNet": "NP",
                    "PropBank": "wipe.01,wipe.03,wipe.04",
                    "VerbNet": "funnel-9.3-1,wipe_manner-10.4.1-1",
                    "WordNet 3.0 Sense Numbers": "1"
                }
            },
            {
                "definition": "Sense Number 2: eliminate completely, delete",
                "examples": [
                    "The flood of 1965 almost wiped the town off the map.",
                    "An algorithm update wiped those six placements off the map and his once busy site was relegated to obscurity.",
                    "Her arrival wiped away any worries he had about her loyalty.",
                    "Just a single asteroid strike wiped out the dinosaurs.",
                    "Were the Aztecs wiped out by an ebola-type bug?",
                    "The Cavendish, the version of the banana that tops most U.S. cereal bowls, is being wiped out by fungus.",
                    "We've astronimcally increased carcinogenic toxins, blighted soils, and  wiped out resources.",
                    "Some deny police had deliberately wiped the tapes, others remain convinced there was a cover-up."
                ],
                "mappings": {
                    "FrameNet": "NP",
                    "PropBank": "wipe.02",
                    "VerbNet": "NM"
                }
            },
            {
                "definition": "Sense Number 3: counteract, cancel out",
                "examples": [
                    "Remus' grin instantly wiped out the effects of the grey hair and the shabby clothes.",
                    "Such is the enthusiasm of my consumption that I will wipe out the effects of a decade of vegetarianism.",
                    "The Vulture Funds effectively wiped out any of the benefits from International debt Relief this year.",
                    "The refurb has wiped out any profit this year from that property.",
                    "The recent rise in fuel prices has virtually wiped out all the progress that was made towards meeting these targets."
                ],
                "mappings": {
                    "FrameNet": "NP",
                    "PropBank": "NM",
                    "VerbNet": "NM"
                }
            },
            {
                "definition": "Sense Number 4: crash, fall",
                "examples": [
                    "Carlos's car wiped out in a seven-car pile-up five years ago.",
                    "He wiped out on his bike and nearly knocked his two front teeth out."
                ],
                "mappings": {
                    "FrameNet": "NP",
                    "PropBank": "NM",
                    "VerbNet": "NM"
                }
            }
        ]
    },
    {
        "lemma": "linger-v",
        "senses": [
            {
                "definition": "Sense Number 1: remain present, but waning",
                "examples": [
                    "Her perfume lingered on.",
                    "The perception lingers, said an official at the company."
                ],
                "mappings": {
                    "FrameNet": "NP",
                    "PropBank": "linger.01",
                    "VerbNet": "exist-47.1-1",
                    "WordNet 3.0 Sense Numbers": "1"
                }
            },
            {
                "definition": "Sense Number 2: be slow in leaving",
                "examples": [
                    "After a class period was over, the students lingered in the halls in discussion.",
                    "Their steps were slow and they lingered in the lobby.",
                    "We lingered over coffee until midnight."
                ],
                "mappings": {
                    "FrameNet": "NP",
                    "PropBank": "linger.01",
                    "VerbNet": "linger-53.1",
                    "WordNet 3.0 Sense Numbers": "2, 3, 4, 5"
                }
            }
        ]
    },
    {
        "lemma": "enact-v",
        "senses": [
            {
                "definition": "Sense Number 1: pass legislation",
                "examples": [
                    "The ban was enacted as part of an aviation overhaul bill.",
                    "The policy was enacted due to an increase in gas theft from stores.",
                    "The legislature enacted this law in 1985.",
                    "This ordinance is enacted as a public health measure to protect persons from rabid linguists."
                ],
                "mappings": {
                    "FrameNet": "NP",
                    "PropBank": "enact.01",
                    "VerbNet": "NM",
                    "WordNet 3.0 Sense Numbers": "1"
                }
            },
            {
                "definition": "Sense Number 2: act out or perform",
                "examples": [
                    "What will attract more people will be a Civil War encampment enacted by volunteers.",
                    "She challenges them to create a space where the great virtues are visible, enacted and demonstrated.",
                    "Speech is performed in settings where conversations are conducted, enacted, and rehearsed.",
                    "You might be able to work out what scenario is being enacted or re-enacted in your cat's dream.",
                    "Her website has \"The Exorcist in 30 seconds, re-enacted by bunnies.\""
                ],
                "mappings": {
                    "FrameNet": "NP",
                    "PropBank": "NM",
                    "VerbNet": "performance-26.7-1",
                    "WordNet 3.0 Sense Numbers": "2"
                }
            }
        ]
    },
    {
        "lemma": "trumpet-v",
        "senses": [
            {
                "definition": "Sense Number 1: proclaim",
                "examples": [
                    "Martin failed to live up to the values he trumpeted.",
                    "'Those who think we're powerless to do anything about the greenhouse effect,' he trumpeted, 'are forgetting about the White",
                    "House effect.'"
                ],
                "mappings": {
                    "FrameNet": "Communication_noise",
                    "PropBank": "trumpet.01",
                    "VerbNet": "manner_speaking-37.3",
                    "WordNet 3.0 Sense Numbers": "1"
                }
            },
            {
                "definition": "Sense Number 2: blow a trumpet",
                "examples": [],
                "mappings": {
                    "FrameNet": "NM",
                    "PropBank": "NM",
                    "VerbNet": "NM",
                    "WordNet 3.0 Sense Numbers": "2"
                }
            },
            {
                "definition": "Sense Number 3: make trumpet-like sounds",
                "examples": [
                    "The two elephants trumpeted and cried big elephant tears of joy."
                ],
                "mappings": {
                    "FrameNet": "Make_noise",
                    "PropBank": "NM",
                    "VerbNet": "animal_sounds-38,sound_emission-43.2",
                    "WordNet 3.0 Sense Numbers": "3"
                }
            }
        ]
    },
    {
        "lemma": "end-v",
        "senses": [
            {
                "definition": "Sense Number 1: stop, finish, terminate (A ends)",
                "examples": [
                    "The bronchioles end in a capillary bed.",
                    "My property ends by the bushes.",
                    "The symphony ends in a pianissimo."
                ],
                "mappings": {
                    "FrameNet": "Process_end",
                    "PropBank": "end.01",
                    "VerbNet": "NM",
                    "WordNet 3.0 Sense Numbers": "1"
                }
            },
            {
                "definition": "Sense Number 2: bring to a halt, terminate (A causes B to end)",
                "examples": [
                    "Why haven't 1.4 million new jobs ended the jobless recovery.",
                    "She ended their relationship.",
                    "The peace treaty ended the war.",
                    "The terrible news ended our hopes that he had survived."
                ],
                "mappings": {
                    "FrameNet": "Cause_to_end",
                    "PropBank": "end.01",
                    "VerbNet": "stop-55.4-1",
                    "WordNet 3.0 Sense Numbers": "2, 4"
                }
            },
            {
                "definition": "Sense Number 3: be the end of, conclude (A is the event at the end of B)",
                "examples": [
                    "Colorful closing ceremonies ended the XX Winter Olympic Games.",
                    "This sad scene ended the movie.",
                    "Everyone's laughter at our boss' joke ended the weekly meeting."
                ],
                "mappings": {
                    "FrameNet": "NM",
                    "PropBank": "end.01",
                    "VerbNet": "NM",
                    "WordNet 3.0 Sense Numbers": "3"
                }
            },
            {
                "definition": "Sense Number 4: end up, wind up, finally be or do something",
                "examples": [
                    "\"He ended up marrying his highschool sweetheart.",
                    "\"She ended up in some rather bizzare situation."
                ],
                "mappings": {
                    "FrameNet": "NM",
                    "PropBank": "end.03",
                    "VerbNet": "NM"
                }
            }
        ]
    },
    {
        "lemma": "shipwreck-v",
        "senses": [
            {
                "definition": "Sense Number 1: utterly ruin",
                "examples": [
                    "You shipwrecked my career with those two words.",
                    "The bungled assassination attempt has shipwrecked him."
                ],
                "mappings": {
                    "FrameNet": "NP",
                    "PropBank": "shipwreck.02",
                    "VerbNet": "destroy-44",
                    "WordNet 3.0 Sense Numbers": "1"
                }
            },
            {
                "definition": "Sense Number 2: fail or suffer failure",
                "examples": [
                    "All who try to reach that star are shipwrecked.",
                    "Two votes at 12:03am shipwrecked the bill.",
                    "CAFTA ultimately passed two votes after many shipwrecked bills."
                ],
                "mappings": {
                    "FrameNet": "NP",
                    "PropBank": "shipwreck.02",
                    "VerbNet": "NM",
                    "WordNet 3.0 Sense Numbers": "2"
                }
            },
            {
                "definition": "Sense Number 3: destruction of a ship",
                "examples": [
                    "I am an Englishman, madam, shipwrecked on this island.",
                    "Captain David Dean O'Keefe was shipwrecked in Yap in the 1870s.",
                    "In 1192, Richard left Palestine, but was shipwrecked on his way home.",
                    "We got shipwrecked on that island and we tried to kill each other for food.",
                    "Stephen Crane was shipwrecked off the coast of Florida in 1896.",
                    "Cabeza de Vaca and his crew were said to be shipwrecked here in 1520."
                ],
                "mappings": {
                    "FrameNet": "NP",
                    "PropBank": "shipwreck.01",
                    "VerbNet": "NM",
                    "WordNet 3.0 Sense Numbers": "3, 4"
                }
            }
        ]
    },
    {
        "lemma": "abandon-v",
        "senses": [
            {
                "definition": "Sense Number 1: forsake, give up, leave behind",
                "examples": [
                    "We abandoned the old car in the empty parking lot.",
                    "He abandoned the thought of asking for her hand in marriage.",
                    "The mother abandoned her husband and children.",
                    "Frightened people abandoned the house and fled to another.",
                    "As she sticks with that path, the fetters are abandoned, the obsessions destroyed."
                ],
                "mappings": {
                    "FrameNet": "Departing",
                    "PropBank": "abandon.01,abandon.02",
                    "VerbNet": "leave-51.2",
                    "WordNet 3.0 Sense Numbers": "1, 4, 3, 5"
                }
            },
            {
                "definition": "Sense Number 2: give up authority or control over",
                "examples": [
                    "The genie abandoned Gamali to his own fate.",
                    "Abandon your life to God.",
                    "He abandoned himself to his grief.",
                    "The young King abandoned himself entirely to pleasure.",
                    "He abandoned himself hopelessly to his mad and consuming passion for her."
                ],
                "mappings": {
                    "PropBank": "abandon.03",
                    "WordNet 3.0 Sense Numbers": "2"
                }
            }
        ]
    },
    {
        "lemma": "fade-v",
        "senses": [
            {
                "definition": "Sense Number 1: (Cause to) gradually lose visual or aural clarity, or sharpness perceptually",
                "examples": [
                    "This was a work that swelled to a deafening roar then faded to a whisper.",
                    "Interesting how the sun faded the paint and we can see it so evidently.",
                    "He faded the music in the background.",
                    "This wedding picture faded away in an album until we rescued it through photo restoration.",
                    "Subsequent images from other telescopes revealed that the afterglow faded far more gradually than expected.",
                    "Then the smile faded off the Pigman's face.",
                    "The face assumed a livid hue, and the light faded out of the wide-open eyes.",
                    "The colour faded from his cheeks, one hand rose waveringly and pointed over my shoulder into the distance.",
                    "The right picture faded away and the text slides across to the left also fading away."
                ],
                "mappings": {
                    "FrameNet": "NP",
                    "PropBank": "fade.01",
                    "VerbNet": "other_cos-45.4",
                    "WordNet 3.0 Sense Numbers": "1"
                }
            },
            {
                "definition": "Sense Number 2: physically languish; slowly die; become          reduced physically as an organism or as a physical condition of an          organism.",
                "examples": [
                    "His rash faded over the next 4 days.",
                    "Old soldiers never die, they just fade away.",
                    "The roses were fading.",
                    "The prisoner has been fading for years in the dungeon."
                ],
                "mappings": {
                    "FrameNet": "NP",
                    "PropBank": "fade.01",
                    "VerbNet": "other_cos-45.4"
                }
            }
        ]
    },
    {
        "lemma": "flake-v",
        "senses": [
            {
                "definition": "Sense Number 1: form into, become flakes",
                "examples": [
                    "If paint is too brittle and thin, it flakes within a few years.",
                    "It flaked into particles causing inflammation.",
                    "It flaked into pieces like a broken leaf",
                    "All nail polish flakes off and the baby will get it in her mouth.",
                    "The red paint flakes off and I don't like picking flakes off my face."
                ],
                "mappings": {
                    "FrameNet": "NM",
                    "PropBank": "flake.01",
                    "VerbNet": "NM",
                    "WordNet 3.0 Sense Numbers": "1"
                }
            },
            {
                "definition": "Sense Number 2: Cause to break down into flakes",
                "examples": [
                    "The chef flakes fish into the breadcrumb mixture and mixes gently.",
                    "He flaked the flints and put them on the shafts.",
                    "He flaked the fish into chunks.",
                    "She likes to flake her cakes with coconut."
                ],
                "mappings": {
                    "FrameNet": "Grinding",
                    "PropBank": "flake.01",
                    "VerbNet": "carve-21.2-1",
                    "WordNet 3.0 Sense Numbers": "2"
                }
            },
            {
                "definition": "Sense Number 3: To quit, disappear, fail to do something or show up for something",
                "examples": [
                    "She wishes she didn't fall for your charm and she flakes.",
                    "He flakes on plans more than a few times.",
                    "Girls love to flake on guys they just met.",
                    "Don't take it personally of she doesn't meet with you, if she flakes out.",
                    "Whenever I try to get close, he flakes out.",
                    "Dude he totally flaked out on us."
                ],
                "mappings": {
                    "FrameNet": "NM",
                    "PropBank": "flake.02",
                    "VerbNet": "NM"
                }
            }
        ]
    },
    {
        "lemma": "chart-v",
        "senses": [
            {
                "definition": "Sense Number 1: Form a physical or mental representation of.",
                "examples": [
                    "The demonstration charted the movement of a water molecule through a tube.",
                    "Bush is charting a course to destroy the Middle East.",
                    "We should chart a course due West.",
                    "I can't quite chart a solution to our problem."
                ],
                "mappings": {
                    "FrameNet": "NP",
                    "PropBank": "chart.01,chart.02",
                    "VerbNet": "transcribe-25.4",
                    "WordNet 3.0 Sense Numbers": "1, 2, 3"
                }
            }
        ]
    },
    {
        "lemma": "visit-v",
        "senses": [
            {
                "definition": "Sense Number 1: tour, call on",
                "examples": [
                    "We are scheduled to visit the museum in the morning and then go shopping in the afternoon.",
                    "Have you ever visited Rome?",
                    "We visited John every day in the hospital.",
                    "Scrooge was visited by the Ghost of Christmas Past.",
                    "The governor visited the prison."
                ],
                "mappings": {
                    "FrameNet": "Arriving,Visiting",
                    "PropBank": "visit.01",
                    "VerbNet": "meet-36.3-1",
                    "WordNet 3.0 Sense Numbers": "1, 2, 3, 4, 7"
                }
            },
            {
                "definition": "Sense Number 2: inflict, impose",
                "examples": [
                    "The area has been repeatedly visited by hail storms, tornados and torrential rains.",
                    "He was visted by a terrible illness that killed him quickly."
                ],
                "mappings": {
                    "FrameNet": "Arriving",
                    "PropBank": "NM",
                    "VerbNet": "NM",
                    "WordNet 3.0 Sense Numbers": "5, 8"
                }
            },
            {
                "definition": "Sense Number 3: chat, gossip",
                "examples": [
                    "The neighbors like to visit over their back fence.",
                    "The students were kept after school for visiting during class."
                ],
                "mappings": {
                    "FrameNet": "NM",
                    "PropBank": "visit.01",
                    "VerbNet": "meet-36.3-1",
                    "WordNet 3.0 Sense Numbers": "6"
                }
            }
        ]
    },
    {
        "lemma": "honeycomb-v",
        "senses": [
            {
                "definition": "Sense Number 1: make or be full of cavities",
                "examples": [
                    "Our puddles of light showed walls honeycombed with small square niches.",
                    "His old writing desk was a walnut monster honeycombed with secret compartments.",
                    "The hills they entered were honeycombed.",
                    "Memorial Reef is a waist-high, honeycombed igloo.",
                    "The terrain is honeycombed with the hidden trails.",
                    "Land sheered upward, buckling into mountains honeycombed by caves."
                ],
                "mappings": {
                    "FrameNet": "NP",
                    "PropBank": "honeycomb.01",
                    "VerbNet": "NM",
                    "WordNet 3.0 Sense Numbers": "1, 3"
                }
            },
            {
                "definition": "Sense Number 2: infiltrate thoroughly",
                "examples": [
                    "That law enforcement organization is honeycombed with corruption and incompetence",
                    "My whole double-damned staff must be honeycombed with his snoops.",
                    "The revolutionaries honeycombed the organization",
                    "It is a text honeycombed with myriad verbal links.",
                    "He must have Dan's offices honeycombed with snoops."
                ],
                "mappings": {
                    "FrameNet": "NP",
                    "PropBank": "NM",
                    "VerbNet": "fill-9.8",
                    "WordNet 3.0 Sense Numbers": "2"
                }
            }
        ]
    },
    {
        "lemma": "settle-v",
        "senses": [
            {
                "definition": "Sense Number 1: (Cause to) situate, position, come to rest",
                "examples": [
                    "The cat settled into the cushion.",
                    "The penny rolled down the street and finally settled in the gutter.",
                    "She settled the tea cart.",
                    "She settled a silver clasp in her hair.",
                    "The child has settled himself by the window to watch for his father.",
                    "Her eyes settled on the boats on the horizon."
                ],
                "mappings": {
                    "FrameNet": "NM",
                    "PropBank": "settle.03",
                    "VerbNet": "NM",
                    "WordNet 3.0 Sense Numbers": "1, 10, 11, 18"
                }
            },
            {
                "definition": "Sense Number 2: resolve or finalize an issue or situation",
                "examples": [
                    "That litigation was settled yesterday.",
                    "I wish we could settle this once and for all!",
                    "The two brothers finally settled their differences.",
                    "She just won't settle for less.",
                    "We will try to settle with the other party.",
                    "He made one last payment to settle the debt.",
                    "It's not worth settling the score with him.",
                    "They still can't settle on which house to buy."
                ],
                "mappings": {
                    "FrameNet": "Choosing",
                    "PropBank": "settle.01,settle.02",
                    "VerbNet": "settle-89",
                    "WordNet 3.0 Sense Numbers": "2, 3, 5, 12, 13, 14, 19, 20"
                }
            },
            {
                "definition": "Sense Number 3: (cause to) reside, inhabit, become established, stabilize",
                "examples": [
                    "The immigrants settled in the Midwest.",
                    "Her grandfather settled this farm 100 years ago.",
                    "The Swedes settled in Minnesota.",
                    "The jockey said his horse settled on the backstretch.",
                    "John is finally settling into responsible fatherhood.",
                    "The rain settled to a steady patter.",
                    "Her mood settled into lethargy.",
                    "George finally settled down with a nice girl."
                ],
                "mappings": {
                    "FrameNet": "Colonization",
                    "PropBank": "NM",
                    "VerbNet": "convert-26.6.2,lodge-46",
                    "WordNet 3.0 Sense Numbers": "4, 7, 8, 9, 21"
                }
            },
            {
                "definition": "Sense Number 4: sink or fall",
                "examples": [
                    "I let the old wine settle before drinking it.",
                    "We had a great dive in the kelp forest once it settled.",
                    "The bottom will settle when the waves die down after the storm.",
                    "The feather settled slowly to the ground.",
                    "Through the clear water they could see the ship settling towards the bottom."
                ],
                "mappings": {
                    "FrameNet": "NM",
                    "PropBank": "NM",
                    "VerbNet": "NM",
                    "WordNet 3.0 Sense Numbers": "6, 15, 16, 17"
                }
            },
            {
                "definition": "Sense Number 5: arrive, come",
                "examples": [
                    "Night settled over the valley."
                ],
                "mappings": {
                    "FrameNet": "NM",
                    "PropBank": "NM",
                    "VerbNet": "NM",
                    "WordNet 3.0 Sense Numbers": "22"
                }
            },
            {
                "definition": "Sense Number 6: calm down, become quiet, settle down",
                "examples": [
                    "It took a while after the baby was born for things to settle down again.",
                    "After the fight, it took a while for the men to settle down.",
                    "Settle down!"
                ],
                "mappings": {
                    "FrameNet": "NM",
                    "PropBank": "settle.04",
                    "VerbNet": "NM"
                }
            }
        ]
    },
    {
        "lemma": "sign-vpc-v",
        "senses": [
            {
                "definition": "Sense Number 1: resign or transfer ownership of",
                "examples": [
                    "The man just brought him in and signed him over to us.",
                    "Others simply signed themselves over to the care of powerful lords.",
                    "Ok, so you pretty much signed your life away for the next 30 years.",
                    "She's pregnant and the father of the child wants to sign off his paternal rights."
                ],
                "mappings": {}
            },
            {
                "definition": "Sense Number 2: register or be registered upon entry or arrival",
                "examples": [
                    "When do I need to sign in at the main hospital entrance?",
                    "I'm signed in Yahoo IM at work and forgot to log out.",
                    "All visitors must sign in at the reception/security desk.",
                    "I'm surprised to see only 97 members signed on the chat forum."
                ],
                "mappings": {}
            },
            {
                "definition": "Sense Number 3: end communication or broadcasting",
                "examples": [
                    "I was just about to sign off when she messaged me.",
                    "In one recent e-mail to a journalist friend, she signed off with a casual \"good vibes to you.\"",
                    "Gregg signed off the video conference with a smile on his face.",
                    "They sign off by wishing the restaurant luck and success in the cheeseburger world.",
                    "If you sign out by mistake, just reconnect and sign in under another name."
                ],
                "mappings": {}
            },
            {
                "definition": "Sense Number 4: engage in an agreement or contract; join or enroll",
                "examples": [
                    "The group manager must sign off on the project priority and estimated completion date.",
                    "You might be glad to know that she's signed on for the next season.",
                    "Tedd signed up two new rappers as members of his Mau Mau Camp.",
                    "There are web-based emails you can sign up for free."
                ],
                "mappings": {
                    "PropBank": "sign.02,sign.03,sign.04",
                    "WordNet 3.0 Sense Numbers": "2, 3, 4"
                }
            }
        ]
    },
    {
        "lemma": "accompany-v",
        "senses": [
            {
                "definition": "Sense Number 1: be or go along as a companion to someone",
                "examples": [
                    "Would you like me to accompany you to your room?",
                    "\"May I accompany you to the ball?\" he asked her.",
                    "I have two tickets for the theatre this evening - would you care to accompany me?",
                    "Having a dog accompany you while you swim laps at a home pool is great fun.",
                    "Should my parents accompany me to the office for the paperwork?"
                ],
                "mappings": {
                    "FrameNet": "Cotheme",
                    "PropBank": "accompany.01",
                    "VerbNet": "accompany-51.7",
                    "WordNet 3.0 Sense Numbers": "2, 4"
                }
            },
            {
                "definition": "Sense Number 2: add, supplement or complement something",
                "examples": [
                    "The course books are accompanied by four cassettes.",
                    "Depression is almost always accompanied by insomnia.",
                    "The salmon was accompanied by a fresh green salad.",
                    "This dish is best accompanied with a robust wine."
                ],
                "mappings": {
                    "FrameNet": "NM",
                    "PropBank": "accompany.01",
                    "VerbNet": "NM",
                    "WordNet 3.0 Sense Numbers": "1"
                }
            },
            {
                "definition": "Sense Number 3: sing or play an instrument with another",
                "examples": [
                    "Miss Jessop accompanied Mr Bentley on the piano.",
                    "The singer was accompanied by a harpist."
                ],
                "mappings": {
                    "FrameNet": "NM",
                    "PropBank": "NM",
                    "VerbNet": "NM",
                    "WordNet 3.0 Sense Numbers": "3"
                }
            }
        ]
    },
    {
        "lemma": "yaw-v",
        "senses": [
            {
                "definition": "Sense Number 1: be wide open; gape",
                "examples": [
                    "A canyon yawed between myself and the two.",
                    "The black hole yawed before me and I sank ever deeper into the abyss.",
                    "He had the persistent sense that a vast chasm was yawing just past his toes.",
                    "I may have foolishly yawed the chasm between us even further.",
                    "That old horse's mouth yawed open before him again.",
                    "The younger man's mouth yawed grotesquely wide."
                ],
                "mappings": {
                    "FrameNet": "NP",
                    "PropBank": "yaw.01",
                    "VerbNet": "spatial_configuration-47.6",
                    "WordNet 3.0 Sense Numbers": "1"
                }
            },
            {
                "definition": "Sense Number 2: swerve off course",
                "examples": [
                    "The ship yawed when the huge waves hit it.",
                    "They were heading north on Thornton, approaching a curve, when the car began to yaw.",
                    "Edwards' crew chief Bob Osborne was yawing the car out to the right.",
                    "The broom stumbled and pitched, rolled and yawed.",
                    "The Drakon yawed as the seawater pounded into the stern, lifting the nose."
                ],
                "mappings": {
                    "FrameNet": "NP",
                    "PropBank": "yaw.02",
                    "VerbNet": "run-51.3.2",
                    "WordNet 3.0 Sense Numbers": "2"
                }
            }
        ]
    },
    {
        "lemma": "rail-v",
        "senses": [
            {
                "definition": "Sense Number 1: Complain bitterly (about something);    criticize or fight against.",
                "examples": [
                    "Nazi propaganda railed against the Jews.",
                    "The columnist rails local politicians.",
                    "She railed against the bad social policies."
                ],
                "mappings": {
                    "FrameNet": "NP",
                    "PropBank": "rail.01",
                    "VerbNet": "NP",
                    "WordNet 3.0 Sense Numbers": "1, 9, 10"
                }
            },
            {
                "definition": "Sense Number 2: Provide with rails, as by laying.",
                "examples": [
                    "The workers railed the yard.",
                    "Hundreds of miles were railed out here by the hands of a few laborers."
                ],
                "mappings": {
                    "FrameNet": "NP",
                    "PropBank": "NM",
                    "VerbNet": "NP",
                    "WordNet 3.0 Sense Numbers": "3, 7"
                }
            },
            {
                "definition": "Sense Number 3: Convey oneself or goods by train.",
                "examples": [
                    "Fresh fruits are railed from Italy to Belgium each day.",
                    "They railed from Rome to Venice."
                ],
                "mappings": {
                    "FrameNet": "NP",
                    "PropBank": "NM",
                    "VerbNet": "NP",
                    "WordNet 3.0 Sense Numbers": "5, 6"
                }
            },
            {
                "definition": "Sense Number 4: RAIL IN: Outline or enclose with rails.",
                "examples": [
                    "Workers rail in the old graves."
                ],
                "mappings": {
                    "FrameNet": "NP",
                    "PropBank": "NM",
                    "VerbNet": "NP",
                    "WordNet 3.0 Sense Numbers": "2"
                }
            },
            {
                "definition": "Sense Number 5: RAIL OFF: Separate with a railing.",
                "examples": [
                    "Authorities railed off the crowds from the Presidential palace."
                ],
                "mappings": {
                    "FrameNet": "NP",
                    "PropBank": "NM",
                    "VerbNet": "NP",
                    "WordNet 3.0 Sense Numbers": "4"
                }
            },
            {
                "definition": "Sense Number 6: Fish with a handline over the rails of a boat.",
                "examples": [
                    "They are railing for fresh fish."
                ],
                "mappings": {
                    "FrameNet": "NP",
                    "PropBank": "NM",
                    "VerbNet": "NP",
                    "WordNet 3.0 Sense Numbers": "8"
                }
            }
        ]
    },
    {
        "lemma": "shorten-v",
        "senses": [
            {
                "definition": "Sense Number 1: Make shorter than originally intended;    reduce or retrench in length or duration; become short or shorter in duration.",
                "examples": [
                    "He shortened his trip due to illness.",
                    "In winter, the days shorten."
                ],
                "mappings": {
                    "FrameNet": "Change_event_duration",
                    "PropBank": "shorten.01",
                    "VerbNet": "other_cos-45.4",
                    "WordNet 3.0 Sense Numbers": "1, 4"
                }
            },
            {
                "definition": "Sense Number 2: Reduce in scope while retaining essential          elements; edit by omitting or modifying parts considered indelicate.",
                "examples": [
                    "The manuscript must be shortened.",
                    "The government forced him to shorten the novel.",
                    "She told the designer to shorten the skirt.",
                    "Shorten the rope by a few inches."
                ],
                "mappings": {
                    "FrameNet": "NM",
                    "PropBank": "shorten.01",
                    "VerbNet": "other_cos-45.4",
                    "WordNet 3.0 Sense Numbers": "2, 3, 5"
                }
            }
        ]
    },
    {
        "lemma": "bristle-v",
        "senses": [
            {
                "definition": "Sense Number 1: react with anger or fear",
                "examples": [
                    "He bristled at her suggestion that he should teach her how to use the program.",
                    "He bristled up and tore into me like a wild cat."
                ],
                "mappings": {
                    "FrameNet": "NP",
                    "PropBank": "bristle.01",
                    "VerbNet": "entity_specific_modes_being-47.2",
                    "WordNet 3.0 Sense Numbers": "2, 4"
                }
            },
            {
                "definition": "Sense Number 2: be in a state of movement",
                "examples": [
                    "The room bristled with TV and paparazzi cameras from four nations.",
                    "The island bristled with coast artillery."
                ],
                "mappings": {
                    "FrameNet": "NP",
                    "PropBank": "NM",
                    "VerbNet": "bulge-47.5.3",
                    "WordNet 3.0 Sense Numbers": "1"
                }
            },
            {
                "definition": "Sense Number 3: have or be covered with bristles",
                "examples": [
                    "The flower bristled with thorns.",
                    "This plan bristled with difficulties."
                ],
                "mappings": {
                    "FrameNet": "NP",
                    "PropBank": "NM",
                    "VerbNet": "NM",
                    "WordNet 3.0 Sense Numbers": "3"
                }
            }
        ]
    },
    {
        "lemma": "escort-v",
        "senses": [
            {
                "definition": "Sense Number 1: Accompany, either volitionally or non-volitionally.",
                "examples": [
                    "His massage chair is kept in a closet, and a secretary escorts him past security.",
                    "I'll escort you to the door.",
                    "She asked her older brother to escort her to the ball.",
                    "Skepticism escorted all my ideas through the approval process."
                ],
                "mappings": {
                    "FrameNet": "Cotheme",
                    "PropBank": "escort.01",
                    "VerbNet": "accompany-51.7,captain-29.8-1",
                    "WordNet 3.0 Sense Numbers": "1, 2"
                }
            }
        ]
    },
    {
        "lemma": "whore-v",
        "senses": [
            {
                "definition": "Sense Number 1: act like a prostitute",
                "examples": [
                    "Nobody really knows how or why he whored so hard.",
                    "He whored it so hard it looked like he was on drugs.",
                    "Wolf acknowledges he whored for the GOP.",
                    "These are girls who sniff cocaine together and then whore around.",
                    "Richard Gere whored himself to many famous Hollywood producers."
                ],
                "mappings": {
                    "FrameNet": "NP",
                    "PropBank": "whore.01",
                    "VerbNet": "captain-29.8",
                    "WordNet 3.0 Sense Numbers": "1, 3"
                }
            },
            {
                "definition": "Sense Number 2: have unlawful sex with a prostitute",
                "examples": [
                    "He whored in Mexico, picking up many prostitutes."
                ],
                "mappings": {
                    "FrameNet": "NP",
                    "PropBank": "whore.01",
                    "VerbNet": "berry-13.7",
                    "WordNet 3.0 Sense Numbers": "2"
                }
            },
            {
                "definition": "Sense Number 3: act like a pimp, perhaps metaphorically",
                "examples": [
                    "He whored out the idea until he struck gold.",
                    "Not long before, he whored this same-ish look in Milan for fashion week.",
                    "She whored the kids out like she whored herself."
                ],
                "mappings": {
                    "FrameNet": "NP",
                    "PropBank": "whore.01",
                    "VerbNet": "orphan-29.7"
                }
            }
        ]
    },
    {
        "lemma": "presume-v",
        "senses": [
            {
                "definition": "Sense Number 1: Take to be the case; make an assumption based on logic",
                "examples": [
                    "Congress presumes after the Reagan administration that the White House will take unconstitutional provisions in appropriations bills lying down.",
                    "I presume his train is late (because he hasn't arrived yet).",
                    "A restaurant bill presumes food consumption.",
                    "Military organization presumes discipline.",
                    "The men have been missing for 10 days and are presumed dead.",
                    "The miner is presumed to be trapped under a fallen rock. (The government presumed that the miner is trapped under a fallen rock.)"
                ],
                "mappings": {
                    "FrameNet": "Awareness",
                    "PropBank": "presume.01",
                    "VerbNet": "conjecture-29.5-1",
                    "WordNet 3.0 Sense Numbers": "1, 3"
                }
            },
            {
                "definition": "Sense Number 2: Act without permission or with too much confidence.",
                "examples": [
                    "How dare you presume to call my lawyer!",
                    "You presume to speak for everyone?",
                    "You presume to understand me better than I understand myself."
                ],
                "mappings": {
                    "FrameNet": "NM",
                    "PropBank": "NM",
                    "VerbNet": "NM",
                    "WordNet 3.0 Sense Numbers": "2, 4"
                }
            }
        ]
    },
    {
        "lemma": "matter-v",
        "senses": [
            {
                "definition": "Sense Number 1: have import or weight",
                "examples": [
                    "Does it matter what she wears as long as she comes?",
                    "It matters to him whether she wants to have children.",
                    "\"Yes! Money matters to me!\" she cried."
                ],
                "mappings": {
                    "FrameNet": "NP",
                    "PropBank": "matter.01",
                    "VerbNet": "appeal-31.4-3,matter-91",
                    "WordNet 3.0 Sense Numbers": "1"
                }
            }
        ]
    },
    {
        "lemma": "jeopardize-v",
        "senses": [
            {
                "definition": "Sense Number 1: put at risk; pose a threat to",
                "examples": [
                    "The government's shortsightedness is jeopardizing the planet's future.",
                    "She is jeopardizing her relationship with her family with her stubbornness."
                ],
                "mappings": {
                    "FrameNet": "Endangering",
                    "PropBank": "jeopardize.01",
                    "VerbNet": "NP",
                    "WordNet 3.0 Sense Numbers": "1, 2"
                }
            }
        ]
    },
    {
        "lemma": "skitter-v",
        "senses": [
            {
                "definition": "Sense Number 1: Hurriedly glide or skip along",
                "examples": [
                    "Terrified, they skittered to higher ground.",
                    "The stone skittered across the pond.",
                    "The crab skittered sideways across the beach.",
                    "The scared child skittered off to find his mother.",
                    "The Frisbee skittered across the ground, just waiting for the dog."
                ],
                "mappings": {
                    "FrameNet": "NP",
                    "PropBank": "skitter.01",
                    "VerbNet": "Run-51.3.2",
                    "WordNet 3.0 Sense Numbers": "1, 2, 3"
                }
            },
            {
                "definition": "Sense Number 2: Twitch a fishing hook along a surface.",
                "examples": [
                    "He skittered the hook of his fishing line over the water."
                ],
                "mappings": {
                    "FrameNet": "NP",
                    "PropBank": "skitter.01",
                    "VerbNet": "run-51.3.2",
                    "WordNet 3.0 Sense Numbers": "4"
                }
            }
        ]
    },
    {
        "lemma": "access-v",
        "senses": [
            {
                "definition": "Sense Number 1: Obtain from a storage device, as of    information on a computer.",
                "examples": [
                    "I can't access the data on my hard drive.",
                    "Disk drives allow computers to access their memory.",
                    "I can't seem to access the data I need - I've been asking the university for permissions on the server."
                ],
                "mappings": {
                    "FrameNet": "NP",
                    "PropBank": "access.01",
                    "VerbNet": "NP",
                    "WordNet 3.0 Sense Numbers": "1"
                }
            },
            {
                "definition": "Sense Number 2: Physically reach a location, without          necessarily the intent to retrieve anything.",
                "examples": [
                    "How does one access the attic in this house?",
                    "I cannot access the T.V. antenna.",
                    "You can access the roof via the stairs."
                ],
                "mappings": {
                    "FrameNet": "NP",
                    "PropBank": "access.01",
                    "VerbNet": "NP",
                    "WordNet 3.0 Sense Numbers": "2"
                }
            }
        ]
    },
    {
        "lemma": "loop-v",
        "senses": [
            {
                "definition": "Sense Number 1: (Cause to) navigate in loops.",
                "examples": [
                    "The bicycle looped around the tree.",
                    "The stunt pilot looped his plane.",
                    "He looped around the party a few times before asking her to dance."
                ],
                "mappings": {
                    "FrameNet": "NP",
                    "PropBank": "NM",
                    "VerbNet": "other_cos-45.4",
                    "WordNet 3.0 Sense Numbers": "1, 3"
                }
            },
            {
                "definition": "Sense Number 2: Wind around, fasten, or join with a loop.",
                "examples": [
                    "He looped his watch through his belt.",
                    "Loop those ropes and set them on the deck.",
                    "She looped the ribbon through her daughter's hair."
                ],
                "mappings": {
                    "FrameNet": "NP",
                    "PropBank": "NM",
                    "VerbNet": "coil-9.6,other_cos-45.4,tape-22.4",
                    "WordNet 3.0 Sense Numbers": "2, 4, 5"
                }
            }
        ]
    },
    {
        "lemma": "mumble-v",
        "senses": [
            {
                "definition": "Sense Number 1: talk indistinctly",
                "examples": [
                    "Paramedics carted him away while he mumbled incoherently."
                ],
                "mappings": {
                    "FrameNet": "Communication_manner",
                    "PropBank": "mumble.01",
                    "VerbNet": "manner_speaking-37.3",
                    "WordNet 3.0 Sense Numbers": "1"
                }
            },
            {
                "definition": "Sense Number 2: chew without teeth",
                "examples": [
                    "He mumbled on his food."
                ],
                "mappings": {
                    "FrameNet": "NM",
                    "PropBank": "NM",
                    "VerbNet": "NM",
                    "WordNet 3.0 Sense Numbers": "2"
                }
            }
        ]
    },
    {
        "lemma": "plunder-v",
        "senses": [
            {
                "definition": "Sense Number 1: take intellectual property illegally",
                "examples": [
                    "This writer plunders from famous authors.",
                    "John plundered his final paper from a classmate.",
                    "Students must be careful of plundering each other's ideas."
                ],
                "mappings": {
                    "FrameNet": "NP",
                    "PropBank": "plunder.01",
                    "VerbNet": "cheat-10.6-1"
                }
            },
            {
                "definition": "Sense Number 2: rob, take as spoils",
                "examples": [
                    "During the earthquake people plundered the deserted stores.",
                    "The barbarians plundered the land.",
                    "Lets turn this room into a pirate ship and plunder each other."
                ],
                "mappings": {
                    "FrameNet": "NP",
                    "PropBank": "plunder.01",
                    "VerbNet": "cheat-10.6-1"
                }
            },
            {
                "definition": "Sense Number 3: rape, violate",
                "examples": [
                    "The soldiers plundered the beautiful country.",
                    "The marauders plundered indescriminately.",
                    "Jerome plunders women and treasure alike."
                ],
                "mappings": {
                    "FrameNet": "NP",
                    "PropBank": "NM",
                    "VerbNet": "NM"
                }
            }
        ]
    },
    {
        "lemma": "repel-v",
        "senses": [
            {
                "definition": "Sense Number 1: force or drive back",
                "examples": [
                    "Afghan soldiers repelled the attempted ambush with small-arms fire.",
                    "The ship repelled countless enemy bomb and torpedo attacks by accurate fire from her guns.",
                    "She repelled with scorn the advances made by the musician.",
                    "She repelled all attempts of the young men of her acquaintance to win her favour.",
                    "The repellency of the 28 essential oils strongly repelled the beetles at this dose.",
                    "Unlike poles of two magnets will attract, but like poles will repel."
                ],
                "mappings": {
                    "FrameNet": "NM",
                    "PropBank": "repel.01",
                    "VerbNet": "NM",
                    "WordNet 3.0 Sense Numbers": "1, 3"
                }
            },
            {
                "definition": "Sense Number 2: disgust",
                "examples": [
                    "His actions both attracted and repelled the people closest to him.",
                    "If the voice enchants me, the image repels me."
                ],
                "mappings": {
                    "FrameNet": "Experiencer_obj",
                    "PropBank": "repel.01",
                    "VerbNet": "amuse-31.1",
                    "WordNet 3.0 Sense Numbers": "2, 5"
                }
            },
            {
                "definition": "Sense Number 3: reject",
                "examples": [
                    "But the Lord Justice-Clerk repelled the said objection. (1852)",
                    "He repelled each of the petitioner's submissions one by one."
                ],
                "mappings": {
                    "FrameNet": "NM",
                    "PropBank": "NM",
                    "VerbNet": "NM",
                    "WordNet 3.0 Sense Numbers": "4"
                }
            }
        ]
    },
    {
        "lemma": "rein-v",
        "senses": [
            {
                "definition": "Sense Number 1: control or direct with reins",
                "examples": [
                    "She reined the horse around and kicked it into motion.",
                    "Calvin reined the horse to a stop several times.",
                    "He reined the horse aside and let the calves run through."
                ],
                "mappings": {
                    "FrameNet": "NP",
                    "PropBank": "rein.01",
                    "VerbNet": "NP",
                    "WordNet 3.0 Sense Numbers": "1"
                }
            },
            {
                "definition": "Sense Number 2: stop or check by or as if by pulling on reins",
                "examples": [
                    "He reined in his horse at the top of the hill.",
                    "Never rein in at the Bloody Chicken Tavern.",
                    "You must rein your focus back in from the distractions happening around you.",
                    "Read my 10 pointers on how to rein your finances.",
                    "Spending is out of control and must be reined in.",
                    "How did Acme Insurance rein in their paper costs?"
                ],
                "mappings": {
                    "FrameNet": "NP",
                    "PropBank": "rein.01",
                    "VerbNet": "NP",
                    "WordNet 3.0 Sense Numbers": "2, 3, 4"
                }
            }
        ]
    },
    {
        "lemma": "preserve-v",
        "senses": [
            {
                "definition": "Sense Number 1: keep something intact, maintain unchanged condition",
                "examples": [
                    "University has appealed the city to preserve the newly found archeological sites.",
                    "This project will help you organize and preserve family photographs.",
                    "I preserve oranges in brandy.",
                    "Save the owls! Preserve the forests!",
                    "She preserved a cool and composed manner throughout the interrogation.",
                    "Help us to preserve peace in this country.",
                    "We aim to preserve professional standards of conduct."
                ],
                "mappings": {
                    "FrameNet": "Preserving",
                    "PropBank": "preserve.01",
                    "VerbNet": "defend-72.2",
                    "WordNet 3.0 Sense Numbers": "1, 2, 3, 4, 6"
                }
            },
            {
                "definition": "Sense Number 2: secure and protect a lifeform, maintain from injury or harm",
                "examples": [
                    "Texas wildlife refuge preserves endangered animals.",
                    "Faithfully guided, draw near: to where the blessing of love shall preserve you!"
                ],
                "mappings": {
                    "FrameNet": "NM",
                    "PropBank": "NM",
                    "VerbNet": "NM",
                    "WordNet 3.0 Sense Numbers": "5"
                }
            }
        ]
    },
    {
        "lemma": "sterilize-v",
        "senses": [
            {
                "definition": "Sense Number 1: make free of bacteria, germs",
                "examples": [
                    "I sterilized the spreader by dipping it in alcohol and burning off the alcohol.",
                    "Of those using boiling water, 41 sterilized the utensil before putting the feed into it.",
                    "We sterilized the counter tops and the carpets and the walls. We even sterilized the mailman."
                ],
                "mappings": {
                    "FrameNet": "NP",
                    "PropBank": "sterilize.01",
                    "VerbNet": "other_cos-45.4",
                    "WordNet 3.0 Sense Numbers": "1"
                }
            },
            {
                "definition": "Sense Number 2: make infertile",
                "examples": [
                    "Sweden sterilized the highest proportion of its own citizens.",
                    "Failing to become pregnant, she learned from Dr. Hines in 1975 that she had been sterilized.",
                    "In the 1930s he sterilized the eggs and reared the maggots aseptically.",
                    "I surface-sterilized the seeds according to the method in the Valvekens.",
                    "I still want to keep the purported advantages of organic living soil so I still have not sterilized the potting medium."
                ],
                "mappings": {
                    "FrameNet": "NP",
                    "PropBank": "NM",
                    "VerbNet": "other_cos-45.4",
                    "WordNet 3.0 Sense Numbers": "2"
                }
            },
            {
                "definition": "Sense Number 3: make inoffensive",
                "examples": [
                    "Today's Broad Street, polished and sterilized; the parade of all stars from the 1980's dispossessed.",
                    "They sterilized the terminology with euphemisms.",
                    "It was articulated in a language sterilized of personal and social potentiality."
                ],
                "mappings": {
                    "FrameNet": "NP",
                    "PropBank": "sterilize.01",
                    "VerbNet": "other_cos-45.4"
                }
            },
            {
                "definition": "Sense Number 4: Insulate (oneself) from the foreign          exchange market to counteract the effects of a changing monetary base.",
                "examples": [
                    "The central bank sterilized about 75% of all capital inflows."
                ],
                "mappings": {
                    "FrameNet": "NP",
                    "PropBank": "NM",
                    "VerbNet": "NM"
                }
            }
        ]
    },
    {
        "lemma": "retard-v",
        "senses": [
            {
                "definition": "Sense Number 1: make slow, delay",
                "examples": [
                    "This drug will retard your heart rate.",
                    "The brain damage will retard the child's language development.",
                    "The progress of the car retarded.",
                    "The war and war prices have greatly retarded our plans."
                ],
                "mappings": {
                    "FrameNet": "Hindering",
                    "PropBank": "retard.01",
                    "VerbNet": "NP",
                    "WordNet 3.0 Sense Numbers": "1, 2, 3, 4"
                }
            }
        ]
    },
    {
        "lemma": "cram-v",
        "senses": [
            {
                "definition": "Sense Number 1: crowd or pack to capacity; stuff",
                "examples": [
                    "He crammed the letters into his pockets.",
                    "Spectators crammed the lofts to watch the fight.",
                    "Scientists crammed the shuttle full of cultural momentos and photos.",
                    "I tried to cram one last pair of shoes into my suitcase."
                ],
                "mappings": {
                    "FrameNet": "Placing,Filling",
                    "PropBank": "cram.01",
                    "VerbNet": "spray-9.7-1-1",
                    "WordNet 3.0 Sense Numbers": "1, 2"
                }
            },
            {
                "definition": "Sense Number 2: study intensively as if preparing for a test",
                "examples": [
                    "We got no break, just time to cram for finals.",
                    "I was up all night because I had to cram for a history test.",
                    "I've got to cram for my job interview, it's been a while since I've spoken Italian."
                ],
                "mappings": {
                    "FrameNet": "Education_teaching",
                    "PropBank": "cram.02",
                    "VerbNet": "learn-14-1",
                    "WordNet 3.0 Sense Numbers": "3, 4"
                }
            }
        ]
    },
    {
        "lemma": "bury-v",
        "senses": [
            {
                "definition": "Sense Number 1: enclose or cover completely",
                "examples": [
                    "There are many clues that the Vikings buried the treasure here.",
                    "The growing city of Worcester buried the majority of the Blackstone",
                    "Canal.",
                    "The Day They Buried The Lone Ranger was a sad one.",
                    "The engineers buried the pipes at depths of three to twelve feet.",
                    "Mount Vesuvius erupted and buried the towns of Pompeii and Herculaneum.",
                    "Mac buried himself in his covers, hugging his teddy bear."
                ],
                "mappings": {
                    "FrameNet": "NP",
                    "PropBank": "bury.01",
                    "VerbNet": "put-9.1-1",
                    "WordNet 3.0 Sense Numbers": "1, 2, 3, 4"
                }
            },
            {
                "definition": "Sense Number 2: embed deeply",
                "examples": [
                    "I sat down by the body and buried my face in my hands.",
                    "The youth's friend lay down, buried his face in his arms and fell asleep.",
                    "The archer buried the arrow in the bullseye.",
                    "The hidden gold was buried deep in the cavern (where the gold is not under the rock)."
                ],
                "mappings": {
                    "FrameNet": "NP",
                    "PropBank": "NM",
                    "VerbNet": "put-9.1-1",
                    "WordNet 3.0 Sense Numbers": "5"
                }
            },
            {
                "definition": "Sense Number 3: dismiss from mind; consign to obscurity; burden with an undesirable situation; resign to ineffectiveness.",
                "examples": [
                    "Not wanting to hurt anyone, he buried the thought that came to him.",
                    "They buried the N word today.",
                    "I buried the devil that has been sitting on my shoulder.",
                    "They buried the American dream today.",
                    "Secrets buried deep in time are hard to unveil."
                ],
                "mappings": {
                    "FrameNet": "NP",
                    "PropBank": "NM",
                    "VerbNet": "NM",
                    "WordNet 3.0 Sense Numbers": "6"
                }
            },
            {
                "definition": "Sense Number 4: Burden with an undesirable situation; resign to ineffectiveness.",
                "examples": [
                    "He buried the company in debt.",
                    "Williams was buried deep in the tournament rankings."
                ],
                "mappings": {
                    "FrameNet": "NP",
                    "PropBank": "bury.01",
                    "VerbNet": "NM"
                }
            },
            {
                "definition": "Sense Number 5: immerse oneself in",
                "examples": [
                    "Grant buried himself in his new job.",
                    "Doran is a man who has seemingly buried himself in a slacker lifestyle.",
                    "Paul Flemming buried himself in books.",
                    "Emma buried herself in her fantasies and dreamed of living in Paris."
                ],
                "mappings": {
                    "FrameNet": "NP",
                    "PropBank": "bury.01",
                    "VerbNet": "NM"
                }
            }
        ]
    },
    {
        "lemma": "accept-v",
        "senses": [
            {
                "definition": "Sense Number 1: (agree to) receive",
                "examples": [
                    "She is accepting an offer from IBM.",
                    "Please accept my present.",
                    "Harvard accepted her brother for next year.",
                    "The company is not accepting anymore interns.",
                    "We couldn't accept another invitation this month.",
                    "Don't accept packages from strangers.",
                    "Female dogs will only accept males when they are in heat."
                ],
                "mappings": {
                    "FrameNet": "Receiving,Respond_to_proposal",
                    "PropBank": "accept.01",
                    "VerbNet": "obtain-13.5.2",
                    "WordNet 3.0 Sense Numbers": "2, 3, 5, 11"
                }
            },
            {
                "definition": "Sense Number 2: believe, hold as true; tolerate",
                "examples": [
                    "People did not accept atonal music at that time.",
                    "He has gradually been accepting his loss of mobility from the disease.",
                    "Do you think she'll accept our style of office humor?",
                    "At first Einstein didn't accept that the universe could be expanding.",
                    "To accept both p and not p is a contradiction.",
                    "The Creationists don't accept Darwinian evolution."
                ],
                "mappings": {
                    "FrameNet": "NM",
                    "PropBank": "NM",
                    "VerbNet": "accept-77,characterize-29.2-1-1",
                    "WordNet 3.0 Sense Numbers": "1, 4, 7"
                }
            },
            {
                "definition": "Sense Number 3: recognize or take on",
                "examples": [
                    "I'll accept the charges.",
                    "She accepted the responsibility.",
                    "Boxers accept the risks whenever they step into the ring to fight."
                ],
                "mappings": {
                    "FrameNet": "NM",
                    "PropBank": "NM",
                    "VerbNet": "obtain-13.5.2",
                    "WordNet 3.0 Sense Numbers": "6, 9, 10"
                }
            },
            {
                "definition": "Sense Number 4: physically retain or hold",
                "examples": [
                    "The spackle on the wall won't accept paint without a coat of primer.",
                    "They need an additive for the cloth to accept the dye."
                ],
                "mappings": {
                    "FrameNet": "NM",
                    "PropBank": "NM",
                    "VerbNet": "NM",
                    "WordNet 3.0 Sense Numbers": "8"
                }
            }
        ]
    },
    {
        "lemma": "refrain-v",
        "senses": [
            {
                "definition": "Sense Number 1: resist doing or consuming something",
                "examples": [
                    "He refrained from commenting on his decisions in the Davis case.",
                    "He refrained from eating pork and drinking alcohol when dining with them."
                ],
                "mappings": {
                    "FrameNet": "Avoiding",
                    "PropBank": "refrain.01",
                    "VerbNet": "refrain-69",
                    "WordNet 3.0 Sense Numbers": "1, 2"
                }
            }
        ]
    },
    {
        "lemma": "refresh-v",
        "senses": [
            {
                "definition": "Sense Number 1: review",
                "examples": [
                    "Jigen refreshed Lupin's memory as to their mission and the collection of valuable paintings."
                ],
                "mappings": {
                    "FrameNet": "NM",
                    "PropBank": "NM",
                    "VerbNet": "NM",
                    "WordNet 3.0 Sense Numbers": "1"
                }
            },
            {
                "definition": "Sense Number 2: freshen, to make fresh; refreshen",
                "examples": [
                    "The cool breeze refreshed us as we climbed up the ghats to",
                    "Valparai.",
                    "She refreshed herself by drinking a lot of ice water.",
                    "She refreshed and geared up to play again at 2am.",
                    "The ritual refreshed the body and spirit."
                ],
                "mappings": {
                    "FrameNet": "Rejuvenation",
                    "PropBank": "refresh.01",
                    "VerbNet": "amuse-31.1",
                    "WordNet 3.0 Sense Numbers": "2, 3, 4"
                }
            }
        ]
    },
    {
        "lemma": "cleave-v",
        "senses": [
            {
                "definition": "Sense Number 1: Cut into, possibly creating something new.",
                "examples": [
                    "The surgeon cleaved the bone.",
                    "The water cleaves a channel into the rock.",
                    "Cleave the meat and place it in the skillet."
                ],
                "mappings": {
                    "FrameNet": "Cause_to_fragment",
                    "PropBank": "cleave.01",
                    "VerbNet": "break-45.1,carve-21.2-1",
                    "WordNet 3.0 Sense Numbers": "1, 2"
                }
            },
            {
                "definition": "Sense Number 2: Resist separation; cling to.",
                "examples": [
                    "The dress cleaves to her body in the worst way.",
                    "The sushi rice grains cleave together.",
                    "The child cleaved to her mother."
                ],
                "mappings": {
                    "FrameNet": "NM",
                    "PropBank": "NM",
                    "VerbNet": "cling-22.5",
                    "WordNet 3.0 Sense Numbers": "3"
                }
            }
        ]
    },
    {
        "lemma": "schedule-v",
        "senses": [
            {
                "definition": "Sense Number 1: decide a specific time for an event",
                "examples": [
                    "I've scheduled a concert for next week.",
                    "I scheduled an exam for this afternoon.",
                    "The Air Resources Board has scheduled a public workshop to discuss the status of Zero Emission Bus technology."
                ],
                "mappings": {
                    "FrameNet": "NP",
                    "PropBank": "schedule.01",
                    "VerbNet": "create-26.4-1",
                    "WordNet 3.0 Sense Numbers": "1, 2"
                }
            },
            {
                "definition": "Sense Number 2: obtain resources for a planned event",
                "examples": [
                    "We made a powerpoint presentation and scheduled a room to have the forum.",
                    "If you have scheduled a bus with the MCA, you must cancel it 48 hours in advance.",
                    "I have scheduled a projector/laptop to use United Streaming next week with my students."
                ],
                "mappings": {
                    "FrameNet": "NP",
                    "PropBank": "NM",
                    "VerbNet": "NM"
                }
            }
        ]
    },
    {
        "lemma": "observe-v",
        "senses": [
            {
                "definition": "Sense Number 1: pay close attention to (as if by watching)",
                "examples": [
                    "Observe the pose of the figures in the foreground of this painting.",
                    "We couldn't observe the eclipse because of the overcast skies.",
                    "No one observed the crime being committed.",
                    "The chorus didn't appear to observe the conductor's tempo and got ahead of him.",
                    "Wall Street has been observing the process of this merger with some interest.",
                    "I observed a woman meowing into her cell phone yesterday."
                ],
                "mappings": {
                    "FrameNet": "Perception_active",
                    "PropBank": "observe.01",
                    "VerbNet": "investigate-35.4,sight-30.2",
                    "WordNet 3.0 Sense Numbers": "3, 4, 7, 8"
                }
            },
            {
                "definition": "Sense Number 2: adhere to or engage in a practice",
                "examples": [
                    "When did the country start observing Martin Luther King day?",
                    "John's family observes the Sabbath.",
                    "They are claiming that they intend to observe the conditions of the contract.",
                    "The team observed a moment of silence in Ms. Weber's memory."
                ],
                "mappings": {
                    "FrameNet": "Compliance",
                    "PropBank": "observe.01",
                    "VerbNet": "NM",
                    "WordNet 3.0 Sense Numbers": "5, 6, 9"
                }
            },
            {
                "definition": "Sense Number 3: discover or detect",
                "examples": [
                    "I observed a definite change in Jane's behavior at work last week.",
                    "Scientists have observed a sharp drop in vulture populations in India recently.",
                    "Analysts have observed that China's energy demands have grown in recent years."
                ],
                "mappings": {
                    "FrameNet": "Becoming_aware",
                    "PropBank": "NM",
                    "VerbNet": "conjecture-29.5-2,sight-30.2",
                    "WordNet 3.0 Sense Numbers": "1"
                }
            },
            {
                "definition": "Sense Number 4: state, remark or mention",
                "examples": [
                    "\"Mary is always late for dinner,\" observed John, glancing at his watch.",
                    "She observed to the other session members that they should disable their cellphones."
                ],
                "mappings": {
                    "FrameNet": "Statement",
                    "PropBank": "observe.02",
                    "VerbNet": "say-37.7-1",
                    "WordNet 3.0 Sense Numbers": "2"
                }
            }
        ]
    },
    {
        "lemma": "separate-v",
        "senses": [
            {
                "definition": "Sense Number 1: (cause to) divide or segregate into parts, sections, or smaller groups",
                "examples": [
                    "The two pieces that we had glued separated.",
                    "During cytokinesis, the dividing cell separates into two diploid daughter cells.",
                    "At that time the road separated into two paths ahead.",
                    "Gerber received five consumer reports that the pacifiers separated into pieces.",
                    "Platelets are in the plasma, but they can be separated out.",
                    "The mountain range separates the two countries.",
                    "He separated the fighting children.",
                    "It worked as a solvent and separated the ink into its component colors.",
                    "Law rather than custom separated the races in public transportation.",
                    "Then they separated the usable flakes into those suitable for hafting and ones to be hand held.",
                    "There still lays the remnants of an America separated by racial and financial barriers.",
                    "The middle and low-level cloud types can also be separated into liquid and ice clouds."
                ],
                "mappings": {
                    "FrameNet": "NM",
                    "PropBank": "separate.01",
                    "VerbNet": "classify-29.10,remove-10.1,separate-23.1-2",
                    "WordNet 3.0 Sense Numbers": "1, 2, 3, 4, 5, 6, 7, 10, 11, 12, 13"
                }
            },
            {
                "definition": "Sense Number 2: discontinue a romantic relationship",
                "examples": [
                    "You and your spouse are still living together but have separated emotionally.",
                    "The tabloids reported that Jessica Simpson and Nick Lachey have separated."
                ],
                "mappings": {
                    "FrameNet": "Forming_relationships",
                    "PropBank": "separate.01",
                    "VerbNet": "separate-23.1-2",
                    "WordNet 3.0 Sense Numbers": "8"
                }
            },
            {
                "definition": "Sense Number 3: go one's own way",
                "examples": [
                    "They separated, but later met at the bar for drinks.",
                    "The girls then separated and went to their homes.",
                    "The women began to talk in low voices and move away from the doorway as the men separated and went back to their card game.",
                    "The friends separated after the party.",
                    "The Syriac churches separated from the Greek and Latin ones in two stages."
                ],
                "mappings": {
                    "FrameNet": "NM",
                    "PropBank": "separate.01",
                    "VerbNet": "separate-23.1-2",
                    "WordNet 3.0 Sense Numbers": "9"
                }
            }
        ]
    },
    {
        "lemma": "hustle-v",
        "senses": [
            {
                "definition": "Sense Number 1: (Cause to) move in a hurried fashion.",
                "examples": [
                    "The cheerleaders hustled to prepare the act.",
                    "Agents hustled the speaker from the podium.",
                    "Hustle!"
                ],
                "mappings": {
                    "FrameNet": "NM",
                    "PropBank": "hustle.01",
                    "VerbNet": "NM",
                    "WordNet 3.0 Sense Numbers": "1, 2"
                }
            },
            {
                "definition": "Sense Number 2: Sell something to or obtain something from          by underhanded activity.",
                "examples": [
                    "He tried to hustle the goods.",
                    "She hustled on the street for years.",
                    "They hustled a free lunch from the waiter."
                ],
                "mappings": {
                    "FrameNet": "Attempt_suasion",
                    "PropBank": "NM",
                    "VerbNet": "force-59-1",
                    "WordNet 3.0 Sense Numbers": "3, 4, 5"
                }
            }
        ]
    },
    {
        "lemma": "name-v",
        "senses": [
            {
                "definition": "Sense Number 1: assign or give a personal name to someone, something",
                "examples": [
                    "We named our dog Fido.",
                    "They named their son David.",
                    "The new school was named after the famous Civil Rights leader.",
                    "Berkeley named several plant species in their honour."
                ],
                "mappings": {
                    "FrameNet": "Name_conferral",
                    "PropBank": "name.02",
                    "VerbNet": "appoint-29.1,dub-29.3",
                    "WordNet 3.0 Sense Numbers": "1"
                }
            },
            {
                "definition": "Sense Number 2: identify or pick out someone or something",
                "examples": [
                    "Many senators were named in connection with the scandal.",
                    "Name your accomplices!",
                    "I can name every state west of Mississippi.",
                    "Name your price.",
                    "The pair has named a date for their big day.",
                    "Mary has named three possible times for our meeting next week.",
                    "Name the place of our duel.",
                    "In most instances the supplier will have named a price that they consider negotiable.",
                    "Try to deflect questions about salary until the employer names a figure.",
                    "John's doctors have been unable to name the underlying cause of his inflammation."
                ],
                "mappings": {
                    "FrameNet": "Adducing",
                    "PropBank": "name.01",
                    "VerbNet": "NM",
                    "WordNet 3.0 Sense Numbers": "2, 5, 6, 7, 8, 9"
                }
            },
            {
                "definition": "Sense Number 3: appoint to a particular office or honor, assign to a role",
                "examples": [
                    "She was named Head of the Committee.",
                    "They haven't yet named her successor.",
                    "He has named a committee to seek his successor."
                ],
                "mappings": {
                    "FrameNet": "Change_of_leadership",
                    "PropBank": "name.01",
                    "VerbNet": "dub-29.3",
                    "WordNet 3.0 Sense Numbers": "3, 4"
                }
            }
        ]
    },
    {
        "lemma": "dish-v",
        "senses": [
            {
                "definition": "Sense Number 1: serve; administer",
                "examples": [
                    "He mentioned that they dished out a box of food to a guy and the guy actually said, \"I can't eat this; how do I prepare it?\"",
                    "He dished out 8 billion dollars for community reinvestment loans.",
                    "Administrators dished up delicious ice cream sundaes to the hard-working students."
                ],
                "mappings": {
                    "FrameNet": "NP",
                    "PropBank": "dish.01,dish.02,dish.03",
                    "VerbNet": "NP",
                    "WordNet 3.0 Sense Numbers": "1"
                }
            },
            {
                "definition": "Sense Number 2: shape like a dish",
                "examples": [],
                "mappings": {
                    "FrameNet": "NP",
                    "PropBank": "NM",
                    "VerbNet": "NP",
                    "WordNet 3.0 Sense Numbers": "2"
                }
            },
            {
                "definition": "Sense Number 3: DISH THE DIRT: gossip",
                "examples": [
                    "The Fabulous Adam Richard dished the dirt on the world of celebrities."
                ],
                "mappings": {
                    "FrameNet": "NP",
                    "PropBank": "NM",
                    "VerbNet": "NP"
                }
            }
        ]
    },
    {
        "lemma": "rack-v",
        "senses": [
            {
                "definition": "Sense Number 1: torture, plague, or defeat something",
                "examples": [
                    "A convulsive shudder racked the healer's unsymmetrical frame.",
                    "Pain had racked the nervous system of the horse and he had begun to grow weak.",
                    "His book provides the most complete account of the insurgency that has racked the Indian-controlled portion of the country.",
                    "Bullets racked the side of the ship."
                ],
                "mappings": {
                    "FrameNet": "NP",
                    "PropBank": "rack.03",
                    "VerbNet": "NP",
                    "WordNet 3.0 Sense Numbers": "8, 11"
                }
            },
            {
                "definition": "Sense Number 2: strain in mental effort",
                "examples": [
                    "I racked my brain trying to figure out a way of escape.",
                    "Johann racked his memory for the queen's name."
                ],
                "mappings": {
                    "FrameNet": "NP",
                    "PropBank": "rack.02",
                    "VerbNet": "NP",
                    "WordNet 3.0 Sense Numbers": "2"
                }
            },
            {
                "definition": "Sense Number 3: go to, place on, work on, or supply a rack (with)",
                "examples": [
                    "He racked the pool balls into the diamond and then took his cue from its case.",
                    "If a rifle is to be racked, the rifle barrel is inserted in the brackets."
                ],
                "mappings": {
                    "FrameNet": "NP",
                    "PropBank": "NM",
                    "VerbNet": "NP",
                    "WordNet 3.0 Sense Numbers": "1, 3, 9"
                }
            },
            {
                "definition": "Sense Number 4: fly or run in a high wind",
                "examples": [],
                "mappings": {
                    "FrameNet": "NP",
                    "PropBank": "NM",
                    "VerbNet": "NP",
                    "WordNet 3.0 Sense Numbers": "5, 6"
                }
            },
            {
                "definition": "Sense Number 5: draw off (cider, wine, beer) from the lees",
                "examples": [
                    "The less alcohol the beer contains when you rack it, the more sugar it'll have.",
                    "During barrel aging, we racked the wine off its lees with a siphon."
                ],
                "mappings": {
                    "FrameNet": "NP",
                    "PropBank": "NM",
                    "VerbNet": "NP",
                    "WordNet 3.0 Sense Numbers": "7"
                }
            },
            {
                "definition": "Sense Number 6: NAUTICAL: seize together, as of parallel ropes",
                "examples": [],
                "mappings": {
                    "FrameNet": "NP",
                    "PropBank": "NM",
                    "VerbNet": "NP",
                    "WordNet 3.0 Sense Numbers": "10"
                }
            },
            {
                "definition": "Sense Number 7: RACK UP: gain points or other achievements",
                "examples": [
                    "The Orioles racked up points in the first inning.",
                    "My daughter just racked up academic letters in high school."
                ],
                "mappings": {
                    "FrameNet": "NP",
                    "PropBank": "rack.01",
                    "VerbNet": "NP"
                }
            }
        ]
    },
    {
        "lemma": "cascade-v",
        "senses": [
            {
                "definition": "Sense Number 1: rush down in big quantities",
                "examples": [
                    "Her black hair cascaded down her back.",
                    "The rainwater cascaded down our shingle 'beach' area and flowed over the top of the retaining wall."
                ],
                "mappings": {
                    "FrameNet": "Fluidic_motion",
                    "PropBank": "cascade.01",
                    "VerbNet": "meander-47.7",
                    "WordNet 3.0 Sense Numbers": "1"
                }
            },
            {
                "definition": "Sense Number 2: arrange (open windows) on a computer          desktop so that they overlap each other",
                "examples": [
                    "The Cascade Windows button cascades windows.",
                    "The script actually cascades the windows."
                ],
                "mappings": {
                    "FrameNet": "NM",
                    "PropBank": "NM",
                    "VerbNet": "NM",
                    "WordNet 3.0 Sense Numbers": "2"
                }
            }
        ]
    },
    {
        "lemma": "harden-v",
        "senses": [
            {
                "definition": "Sense Number 1: (Cause to) become physically or    metaphorcally harder.",
                "examples": [
                    "After one too many disappointments, John hardened his heart.",
                    "The cold hardened the butter.",
                    "The factory hardens steel."
                ],
                "mappings": {
                    "FrameNet": "Change_of_consistency,Cause_change_of_consistency",
                    "PropBank": "harden.01",
                    "VerbNet": "other_cos-45.4",
                    "WordNet 3.0 Sense Numbers": "1, 2, 3"
                }
            },
            {
                "definition": "Sense Number 2: (Cause to) become fit or habituate to.",
                "examples": [
                    "This trip will harden even the most experienced traveller.",
                    "He hardened himself over weeks in the mountains.",
                    "These emotional trials have hardened me."
                ],
                "mappings": {
                    "FrameNet": "NM",
                    "PropBank": "NM",
                    "VerbNet": "NM",
                    "WordNet 3.0 Sense Numbers": "4, 5"
                }
            }
        ]
    },
    {
        "lemma": "con-v",
        "senses": [
            {
                "definition": "Sense Number 1: fool, cheat, trick into doing something",
                "examples": [
                    "I guess he conned himself into making some international calls.",
                    "\"Right-wing coporatist political culture\" does not represent the",
                    "US, it has conned citizens with its \"family values\" and Wall Street pyramid scheme.",
                    "IBM conned them out of millions of dollars."
                ],
                "mappings": {
                    "FrameNet": "Manipulate_into_doing",
                    "PropBank": "con.01,con.02,con.03",
                    "VerbNet": "cheat-10.6-1,force-59-1",
                    "WordNet 3.0 Sense Numbers": "1"
                }
            },
            {
                "definition": "Sense Number 2: commit to memory",
                "examples": [
                    "Have you conned your lines for the play yet?"
                ],
                "mappings": {
                    "FrameNet": "NM",
                    "PropBank": "NM",
                    "VerbNet": "NM",
                    "WordNet 3.0 Sense Numbers": "2"
                }
            }
        ]
    },
    {
        "lemma": "pitch-v",
        "senses": [
            {
                "definition": "Sense Number 1: throw or discard by throwing",
                "examples": [
                    "Why should I have pitched the Hershey account?",
                    "Jamie pitched the bone onto the street, to draw out the dog pack.",
                    "The best hope she had was that Wess had pitched the pager ino the New River.",
                    "Could you pitch this 3-day-old newspaper?",
                    "Sumiko was pitched into the battle.",
                    "I'd pitch myself off the Astronomy Tower if I had to continue for another two years.",
                    "If you don't hurry, you'll be pitched into the fire."
                ],
                "mappings": {
                    "FrameNet": "Cause_motion",
                    "PropBank": "pitch.01",
                    "VerbNet": "throw-17.1-1",
                    "WordNet 3.0 Sense Numbers": "1"
                }
            },
            {
                "definition": "Sense Number 2: move abruptly; fall; run into",
                "examples": [
                    "The boat pitched down one wave and through the next.",
                    "Within a minute, the plane pitched drastically to the right.",
                    "She pitched over the railing of the balcony."
                ],
                "mappings": {
                    "FrameNet": "Cause_motion",
                    "PropBank": "pitch.01",
                    "VerbNet": "throw-17.1-1",
                    "WordNet 3.0 Sense Numbers": "2, 3"
                }
            },
            {
                "definition": "Sense Number 3: set a musical tone",
                "examples": [
                    "Marty pitched his voice very low.",
                    "Anna pitched her voice two octaves higher, giving the song a crisp quality."
                ],
                "mappings": {
                    "FrameNet": "NM",
                    "PropBank": "pitch.02",
                    "VerbNet": "NM",
                    "WordNet 3.0 Sense Numbers": "4"
                }
            },
            {
                "definition": "Sense Number 4: advertise strongly in positive terms",
                "examples": [
                    "I pitched an idea for a nonprofit that was rebuilding burned churches with volunteer support.",
                    "He pitched the three ideas to the Pittsburgh Pirates."
                ],
                "mappings": {
                    "FrameNet": "NM",
                    "PropBank": "pitch.04",
                    "VerbNet": "NM",
                    "WordNet 3.0 Sense Numbers": "5, 12"
                }
            },
            {
                "definition": "Sense Number 5: be at an angle; lean",
                "examples": [
                    "The terrain pitched up from the forest floor, becoming a tangled slope of moss-covered boulders.",
                    "In the area where the ceiling pitched we built a shelf."
                ],
                "mappings": {
                    "FrameNet": "NM",
                    "PropBank": "NM",
                    "VerbNet": "NM",
                    "WordNet 3.0 Sense Numbers": "6, 7"
                }
            },
            {
                "definition": "Sense Number 6: erect or fasten",
                "examples": [
                    "Dewey pitched the tent."
                ],
                "mappings": {
                    "FrameNet": "NM",
                    "PropBank": "NM",
                    "VerbNet": "NM",
                    "WordNet 3.0 Sense Numbers": "8"
                }
            },
            {
                "definition": "Sense Number 7: BASEBALL: throw from the mound to the batter",
                "examples": [
                    "Maine pitched the game of his young life with the Mets' season hanging in the balance.",
                    "Hernandez pitched the final two innings."
                ],
                "mappings": {
                    "FrameNet": "Cause_motion",
                    "PropBank": "pitch.01",
                    "VerbNet": "throw-17.1-1",
                    "WordNet 3.0 Sense Numbers": "9"
                }
            },
            {
                "definition": "Sense Number 8: GOLF: hit in a high arc with a backspin",
                "examples": [],
                "mappings": {
                    "FrameNet": "Cause_motion",
                    "PropBank": "pitch.01",
                    "VerbNet": "throw-17.1-1",
                    "WordNet 3.0 Sense Numbers": "10"
                }
            },
            {
                "definition": "Sense Number 9: help out; cooperate",
                "examples": [
                    "Vail pitched in to bring New York's Philharmonic Orchestra to the music festival.",
                    "Everyone pitched in to buy Sam his retirement gift.",
                    "After the hurricane, the whole community pitched in to rebuild the town."
                ],
                "mappings": {
                    "FrameNet": "NM",
                    "PropBank": "pitch.03",
                    "VerbNet": "NM"
                }
            },
            {
                "definition": "Sense Number 10: CARDS: lead and establish a trump suit",
                "examples": [],
                "mappings": {
                    "FrameNet": "NM",
                    "PropBank": "NM",
                    "VerbNet": "NM",
                    "WordNet 3.0 Sense Numbers": "11"
                }
            }
        ]
    },
    {
        "lemma": "bunker-v",
        "senses": [
            {
                "definition": "Sense Number 1: to hit a golf ball into a bunker",
                "examples": [
                    "He bunkered of his tee.",
                    "Scott bunkered his third shot."
                ],
                "mappings": {
                    "FrameNet": "NP",
                    "PropBank": "NP",
                    "VerbNet": "NP",
                    "WordNet 3.0 Sense Numbers": "1"
                }
            },
            {
                "definition": "Sense Number 2: to fill with coal or oil",
                "examples": [
                    "The crew used oil to bunker the ship."
                ],
                "mappings": {
                    "FrameNet": "NP",
                    "PropBank": "NP",
                    "VerbNet": "NP",
                    "WordNet 3.0 Sense Numbers": "2"
                }
            },
            {
                "definition": "Sense Number 3: to transfer cargo from a ship to a warehouse",
                "examples": [],
                "mappings": {
                    "FrameNet": "NP",
                    "PropBank": "NP",
                    "VerbNet": "NP",
                    "WordNet 3.0 Sense Numbers": "3"
                }
            }
        ]
    },
    {
        "lemma": "heap-v",
        "senses": [
            {
                "definition": "Sense Number 1: arrange in stacks",
                "examples": [
                    "The lumberjack heaped firewood around the fireplace.",
                    "How carelessly you have heaped the wood.",
                    "The beans are heaped into piles on beds of banana.",
                    "Mayans heaped the ground with whole bananas and slices of watermelon.",
                    "Counterattacks heaped the ground with corpses."
                ],
                "mappings": {
                    "FrameNet": "Placing",
                    "PropBank": "heap.01",
                    "VerbNet": "NM",
                    "WordNet 3.0 Sense Numbers": "2"
                }
            },
            {
                "definition": "Sense Number 2: fill to overflowing",
                "examples": [
                    "He heaped him with work.",
                    "She heaped scorn upon him.",
                    "Richard Dreyfuss heaped his plate with potatoes.",
                    "Richard Dreyfuss heaped potatoes onto his plate.",
                    "Tol heaped his plate, and saw to it that his guests heaped theirs."
                ],
                "mappings": {
                    "FrameNet": "Placing,Filling",
                    "PropBank": "heap.01",
                    "VerbNet": "spray-9.7-2",
                    "WordNet 3.0 Sense Numbers": "1, 3"
                }
            }
        ]
    },
    {
        "lemma": "live-vpc-v",
        "senses": [
            {
                "definition": "Sense Number 1: Live_on",
                "examples": [
                    "He lives on through his art.",
                    "Elvis lives on in Vegas."
                ],
                "mappings": {
                    "WordNet 3.0 Sense Numbers": "3"
                }
            },
            {
                "definition": "Sense Number 2: live to the end",
                "examples": [
                    "Let me live out my years in heat of blood!",
                    "Stubborness helps Bears coach live out boyhood dream."
                ],
                "mappings": {}
            },
            {
                "definition": "Sense Number 3: work in a house where one doesn't live",
                "examples": [
                    "If your nanny lives out, she's entitled to minimum wage.",
                    "The maid lives out but comes and provides daily service."
                ],
                "mappings": {}
            },
            {
                "definition": "Sense Number 4: Live_down",
                "examples": [
                    "You can never live this down!",
                    "We couldn't stop laughing and he never lived it down."
                ],
                "mappings": {}
            },
            {
                "definition": "Sense Number 5: Live_in",
                "examples": [
                    "If your nanny lives in, you do not have to pay minimum wage.",
                    "Our trusted maid lives in and performs domestic duties."
                ],
                "mappings": {}
            },
            {
                "definition": "Sense Number 6: Live_it_up",
                "examples": [
                    "It's your birthday, so let's live it up!",
                    "Live it up on your next trip!"
                ],
                "mappings": {}
            },
            {
                "definition": "Sense Number 7: Live_over",
                "examples": [
                    "If I had my life to live over I'd pick more daisies."
                ],
                "mappings": {}
            }
        ]
    },
    {
        "lemma": "copy-v",
        "senses": [
            {
                "definition": "Sense Number 1: replicate in writing or a written document",
                "examples": [
                    "The students were made to copy the alphabet over and over again.",
                    "Copy the notes on the board.",
                    "Copy the information in the cell.",
                    "He copied the classified documents word for word.",
                    "Will you copy me on your response to the boss about annoying e-memos?"
                ],
                "mappings": {
                    "FrameNet": "Duplication",
                    "PropBank": "copy.01,copy.02",
                    "VerbNet": "scribble-25.2,transcribe-25.4"
                }
            },
            {
                "definition": "Sense Number 2: replicate an item or one's behavior/looks.",
                "examples": [
                    "She's copying me!",
                    "The mime copied the passers-by.",
                    "Children often copy their parents or older siblings."
                ],
                "mappings": {
                    "FrameNet": "Imitating,Duplication",
                    "PropBank": "copy.01",
                    "VerbNet": "scribble-25.2",
                    "WordNet 3.0 Sense Numbers": "2, 4"
                }
            }
        ]
    },
    {
        "lemma": "liberate-v",
        "senses": [
            {
                "definition": "Sense Number 1: Take or free from confinement; free from a    condition; take or free from a location.",
                "examples": [
                    "The students liberated their slaves upon graduating from the university.",
                    "In fact, he liberated the U.S. from one of the world 's most corrupt organizations -- UNESCO.",
                    "He is compelled to liberate the booze.",
                    "Liberate your mind.",
                    "Troops were sent in to liberate Iraq."
                ],
                "mappings": {
                    "FrameNet": "NP",
                    "PropBank": "liberate.01",
                    "VerbNet": "steal-10.5",
                    "WordNet 3.0 Sense Numbers": "2, 3"
                }
            },
            {
                "definition": "Sense Number 2: Give equal rights to, as of the right to vote.",
                "examples": [
                    "She joined a group that was masonic in origin, the Society of Freethinkers, and received acceptance for her ideas to liberate women.",
                    "The book focuses the dismantling of capitalism as a way to liberate women."
                ],
                "mappings": {
                    "FrameNet": "NP",
                    "PropBank": "NM",
                    "VerbNet": "free-80",
                    "WordNet 3.0 Sense Numbers": "1"
                }
            },
            {
                "definition": "Sense Number 3: Release (gas or energy) as a result of a chemical reaction or physical decomposition (perhaps in a metaphorical sense)",
                "examples": [
                    "Fission and fusion both liberate energy",
                    "Yoga asanas release tension and liberate energy.",
                    "It works with Aspartic Acid to liberate energy from carbohydrates."
                ],
                "mappings": {
                    "FrameNet": "NP",
                    "PropBank": "NM",
                    "VerbNet": "NM",
                    "WordNet 3.0 Sense Numbers": "4"
                }
            }
        ]
    },
    {
        "lemma": "rip-v",
        "senses": [
            {
                "definition": "Sense Number 1: separate violently; split or tear violently",
                "examples": [
                    "The pen ripped the paper.",
                    "He winced as his sleeve caught on a splinter and the cloth ripped.",
                    "Skewers of white-hot metal from the explosion had ripped into the Stryker.",
                    "Dozens of bullets ripped into the creature's Armani suit and it finally fell to the ground.",
                    "This was the economic change that ripped into the fabric of American society.",
                    "Soon after, winds up to 200 mph ripped the roof from the school as the twister struck.",
                    "The different forces acting on its two constituent bodies would have ripped them apart.",
                    "His cherished base of operations is ripped from his grasp by the cold-eyed French bean-counters.",
                    "So, I am not the only person to have my heart ripped out of my chest and presented to me on a canoe polo paddle.",
                    "It seems to have to be ripped from my cold, dead fingers.",
                    "I'm sorry all your dreams for me have all been ripped away."
                ],
                "mappings": {
                    "FrameNet": "Cause_to_fragment,Damaging",
                    "PropBank": "rip.01,rip.03",
                    "VerbNet": "break-45.1,cut-21.1-1,split-23.2",
                    "WordNet 3.0 Sense Numbers": "1"
                }
            },
            {
                "definition": "Sense Number 2: move quickly and violently",
                "examples": [
                    "The tornado ripped along the coast.",
                    "She hurled herself to the side as a bolt of lightning ripped into the ground.",
                    "The staccato of the coaxial machine gun ripped into the night.",
                    "A turquoise Iroc with the t-top popped ripped into the teachers' parking lot.",
                    "Deadly Hurricane Ivan ripped into Jamaica with powerful winds, torrential rains and huge waves today."
                ],
                "mappings": {
                    "FrameNet": "NM",
                    "PropBank": "rip.02",
                    "VerbNet": "NM",
                    "WordNet 3.0 Sense Numbers": "2"
                }
            },
            {
                "definition": "Sense Number 3: RIP OFF: deceive or cheat someone; steal",
                "examples": [
                    "I can almost guarantee you that the people that ripped her off do not own property.",
                    "They even ripped off the documentation, copying this bit of text directly from the documentation.",
                    "Also his mechanics ripped him off for the time they said it took."
                ],
                "mappings": {
                    "FrameNet": "NM",
                    "PropBank": "rip.04",
                    "VerbNet": "NM"
                }
            },
            {
                "definition": "Sense Number 4: RIP INTO: criticize or verbally abuse",
                "examples": [
                    "The father ripped into the teachers for teaching the kids lies.",
                    "He ripped into the White House throughout the article.",
                    "The Senator ripped into the President's plans for personal savings accounts.",
                    "He also wrote, produced and directed his own film, which critics ripped into like ravenous monkeys in a banana patch.",
                    "The press ripped the senator apart in light of the recent scandal."
                ],
                "mappings": {
                    "FrameNet": "NM",
                    "PropBank": "NM",
                    "VerbNet": "NM",
                    "WordNet 3.0 Sense Numbers": "4"
                }
            },
            {
                "definition": "Sense Number 5: intensely or violently initiate activity",
                "examples": [
                    "He ripped into the opener and the crowd started screaming.",
                    "Then they ripped into the song faultlessly.",
                    "We had dinner and ripped into the present exchange. (note: it is the 'exchange'--an activity--being 'ripped into,' not the presents.)",
                    "He ripped out a vicious oath.",
                    "I haven't ripped into the project yet, so I do not know what is under the present deck."
                ],
                "mappings": {
                    "FrameNet": "NM",
                    "PropBank": "NM",
                    "VerbNet": "NM"
                }
            },
            {
                "definition": "Sense Number 6: tear open, break into a container",
                "examples": [
                    "I still haven't ripped into the macbook, this is big for me.",
                    "And they weren't let down when i finally got home an ripped into my new toy.",
                    "After she got home she ripped into the packages and started to eat. (note: initiation of eating is not implied by the verb phrase containing 'rip,' but by the second verb phrase, 'started to eat.')"
                ],
                "mappings": {
                    "FrameNet": "NM",
                    "PropBank": "NM",
                    "VerbNet": "NM"
                }
            },
            {
                "definition": "Sense Number 7: cut wood along the grain",
                "examples": [
                    "I ripped the pieces to the correct width, then cross cut them to the right.",
                    "To start, I ripped the workpiece down the middle, parallel to the face grain."
                ],
                "mappings": {
                    "FrameNet": "NM",
                    "PropBank": "NM",
                    "VerbNet": "NM",
                    "WordNet 3.0 Sense Numbers": "3"
                }
            },
            {
                "definition": "Sense Number 8: import an audio file directly from CD",
                "examples": [
                    "I ripped the same John Coltrane album to MP3.",
                    "You can carry your collection with you once you've ripped the files from the discs with iTunes."
                ],
                "mappings": {
                    "FrameNet": "NM",
                    "PropBank": "NM",
                    "VerbNet": "NM"
                }
            }
        ]
    },
    {
        "lemma": "fox-v",
        "senses": [
            {
                "definition": "Sense Number 1: deceive or confuse",
                "examples": [
                    "What foxed me was her makeup.",
                    "Gentleman, you have been foxed by an English professor.",
                    "He'd foxed both groups.",
                    "She wasn't completely foxed at the moment.",
                    "Am I foxed?",
                    "I entered the witness box to be foxed by Mervin-Griffth-Jones."
                ],
                "mappings": {
                    "FrameNet": "NP",
                    "PropBank": "fox.01",
                    "VerbNet": "amuse-31.1,force-59",
                    "WordNet 3.0 Sense Numbers": "1, 2"
                }
            },
            {
                "definition": "Sense Number 2: become discolored",
                "examples": [
                    "Inside, the title page was foxed and faded.",
                    "The book page was printed on heavy paper, much foxed and stained by time.",
                    "The paper is foxed.",
                    "The collar and cuffs of his shirt were foxed with brown stains.",
                    "The sheets' foxed and discolored state makes the design desirable."
                ],
                "mappings": {
                    "FrameNet": "NP",
                    "PropBank": "fox.02",
                    "VerbNet": "NM",
                    "WordNet 3.0 Sense Numbers": "3"
                }
            }
        ]
    },
    {
        "lemma": "distribute-v",
        "senses": [
            {
                "definition": "Sense Number 1: hand out, dispense or dole out something",
                "examples": [
                    "Bottles of water and blankets were distributed to the evacuees.",
                    "This year the company is distributing a dividend to each shareholder.",
                    "The TA will be distributing the final exam tomorrow in Room 210."
                ],
                "mappings": {
                    "FrameNet": "NM",
                    "PropBank": "distribute.01",
                    "VerbNet": "contribute-13.2-1",
                    "WordNet 3.0 Sense Numbers": "1, 4"
                }
            },
            {
                "definition": "Sense Number 2: spread or scatter over an area or region",
                "examples": [
                    "Layers of ash were distributed here millions of years ago by a volcano.",
                    "Portuguese became distributed around the world by 17th century sailors.",
                    "This function distributes the values along a straight line.",
                    "A probability function distributes a probability mass of 1 throughout the sample space."
                ],
                "mappings": {
                    "FrameNet": "Dispersal",
                    "PropBank": "NM",
                    "VerbNet": "contribute-13.2-1",
                    "WordNet 3.0 Sense Numbers": "2, 7, 6"
                }
            },
            {
                "definition": "Sense Number 3: circulate or publicize something",
                "examples": [
                    "This film has not yet been distributed overseas.",
                    "The students had a petition distributed to the faculty last week.",
                    "The rumor of John's resignation was widely distributed before he could stop it."
                ],
                "mappings": {
                    "FrameNet": "NM",
                    "PropBank": "distribute.01",
                    "VerbNet": "contribute-13.2-1",
                    "WordNet 3.0 Sense Numbers": "3, 5, 6"
                }
            },
            {
                "definition": "Sense Number 4: arrange items or be arranged",
                "examples": [
                    "Distribute the cards so that there are three in each group.",
                    "The gardener had distributed the bulbs to form  a circle around the tree.",
                    "In the expression 'a(b + c)'  multiplication can also distribute 'a' over both 'b' and 'c'  as 'ab + ac'."
                ],
                "mappings": {
                    "FrameNet": "NM",
                    "PropBank": "NM",
                    "VerbNet": "NM",
                    "WordNet 3.0 Sense Numbers": "9, 10, 8"
                }
            }
        ]
    },
    {
        "lemma": "macerate-v",
        "senses": [
            {
                "definition": "Sense Number 1: (Cause to) separate into constituents, weaken, or    destroy specifically by soaking.",
                "examples": [
                    "The gizzard macerates the food in the digestive system.",
                    "The tissue macerated in the water.",
                    "We macerated the cherries in liquor."
                ],
                "mappings": {
                    "FrameNet": "NP",
                    "PropBank": "macerate.01",
                    "VerbNet": "other_cos-45.4",
                    "WordNet 3.0 Sense Numbers": "1, 2, 3"
                }
            },
            {
                "definition": "Sense Number 2: (Cause to) grow thin or weak by some means          other than soaking.",
                "examples": [
                    "The treatment macerated him.",
                    "She simply macerated under the radiation treatment."
                ],
                "mappings": {
                    "FrameNet": "NP",
                    "PropBank": "macerate.01",
                    "VerbNet": "other_cos-45.4",
                    "WordNet 3.0 Sense Numbers": "4"
                }
            }
        ]
    },
    {
        "lemma": "head-v",
        "senses": [
            {
                "definition": "Sense Number 1: move or cause to move towards, direct, steer",
                "examples": [
                    "The cows are heading to the barn.",
                    "Mary headed the cows into the barn.",
                    "Senator Smith is heading south according to the polls.",
                    "He is heading his firm into bankruptcy on the present course.",
                    "He headed his sailboat towards the harbor."
                ],
                "mappings": {
                    "FrameNet": "Self_motion",
                    "PropBank": "head.02",
                    "VerbNet": "NM",
                    "WordNet 3.0 Sense Numbers": "1, 5"
                }
            },
            {
                "definition": "Sense Number 2: to precede others",
                "examples": [
                    "Tonight's festivities will be headed by a speech from John.",
                    "Who will be heading the new public works project?",
                    "Mary's daughter heads her class at medical school.",
                    "This list is headed by the name of the managing director.",
                    "She headed up the committee on town zoning for many years."
                ],
                "mappings": {
                    "FrameNet": "Leadership",
                    "PropBank": "head.01",
                    "VerbNet": "contiguous_location-47.8",
                    "WordNet 3.0 Sense Numbers": "2, 3, 4, 7"
                }
            },
            {
                "definition": "Sense Number 3: originate or have a source",
                "examples": [
                    "This river heads from the White Mountains in New Hampshire.",
                    "His current behavior heads strongly from an unhappy childhood."
                ],
                "mappings": {
                    "FrameNet": "NM",
                    "PropBank": "NM",
                    "VerbNet": "NM",
                    "WordNet 3.0 Sense Numbers": "6"
                }
            },
            {
                "definition": "Sense Number 4: form or develop a head, as in grain",
                "examples": [
                    "The wheat headed early this year."
                ],
                "mappings": {
                    "FrameNet": "NM",
                    "PropBank": "NM",
                    "VerbNet": "NM",
                    "WordNet 3.0 Sense Numbers": "8"
                }
            },
            {
                "definition": "Sense Number 5: remove or lop off",
                "examples": [
                    "After you head the fish, remove the entrails.",
                    "The child was scolded for heading the rosebuds off Aunt Lily's prize bush."
                ],
                "mappings": {
                    "FrameNet": "NM",
                    "PropBank": "NM",
                    "VerbNet": "pit-10.7",
                    "WordNet 3.0 Sense Numbers": "9"
                }
            },
            {
                "definition": "Sense Number 6: prevent, avert, deflect something",
                "examples": [
                    "They headed off the mechanics strike by skillful negotiations.",
                    "Let's head them off at the pass before they rob the train!",
                    "These measures were intended to head off a collapse of their currency."
                ],
                "mappings": {
                    "FrameNet": "NM",
                    "PropBank": "head.03",
                    "VerbNet": "NM"
                }
            }
        ]
    },
    {
        "lemma": "wreck-v",
        "senses": [
            {
                "definition": "Sense Number 1: destroy",
                "examples": [
                    "Djibouti vandals wrecked the well.",
                    "After Hurricane Katrina wrecked the city, Google updated Maps and Earth with images of the devastation.",
                    "Thatcherism wrecked the Tory party and opened the way for new Labour.",
                    "I wish he had wrecked the damn car.",
                    "Saturday I wrecked our plans to go to the beach because I'm doing a transport.",
                    "Their philosophy of education wrecked the schools.",
                    "Who wrecked the movies?",
                    "The terror ordeal and lies over rape wrecked the life of an innocent man."
                ],
                "mappings": {
                    "FrameNet": "NP",
                    "PropBank": "wreck.01",
                    "VerbNet": "destroy-44",
                    "WordNet 3.0 Sense Numbers": "1"
                }
            }
        ]
    },
    {
        "lemma": "enlarge-v",
        "senses": [
            {
                "definition": "Sense Number 1: (cause to) become larger",
                "examples": [
                    "He enlarged the curriculum.",
                    "He enlarged the executive branch of government by appointing new ministers."
                ],
                "mappings": {
                    "FrameNet": "Cause_expansion,Expansion",
                    "PropBank": "enlarge.01",
                    "VerbNet": "other_cos-45.4",
                    "WordNet 3.0 Sense Numbers": "1, 2, 3"
                }
            },
            {
                "definition": "Sense Number 2: add details",
                "examples": [
                    "He enlarged upon the subject in his lectures at the University of",
                    "Upsala.",
                    "He enlarged on the abuses and corruption in the British Parliament."
                ],
                "mappings": {
                    "FrameNet": "NM",
                    "PropBank": "NM",
                    "VerbNet": "NM",
                    "WordNet 3.0 Sense Numbers": "4"
                }
            }
        ]
    },
    {
        "lemma": "sing-v",
        "senses": [
            {
                "definition": "Sense Number 1: communicate by producing tones with the voice",
                "examples": [
                    "He sang of beauty and truth.",
                    "When we sang \"Happy Birthday,\" Sheila cried.",
                    "Rhonda sang in the choir for years.",
                    "Many birds sing to attract a mate.",
                    "Every year the orchestra and choir perform the 'Messiah' and they invite everyone to sing along."
                ],
                "mappings": {
                    "FrameNet": "communication_manner",
                    "PropBank": "sing.01",
                    "VerbNet": "manner_speaking-37.3,performance-26.7-1-1",
                    "WordNet 3.0 Sense Numbers": "1, 2, 3"
                }
            },
            {
                "definition": "Sense Number 2: create a whining or whistling sound",
                "examples": [
                    "The kettle sang unnoticed on the stove.",
                    "A bullet sang past his ear."
                ],
                "mappings": {
                    "FrameNet": "NM",
                    "PropBank": "NM",
                    "VerbNet": "sound_emission-43.2",
                    "WordNet 3.0 Sense Numbers": "4"
                }
            },
            {
                "definition": "Sense Number 3: divulge confidential information",
                "examples": [
                    "Bruno's gone looking for the birdie that sang to the police.",
                    "He'll sing if they question him long enough."
                ],
                "mappings": {
                    "FrameNet": "NM",
                    "PropBank": "NM",
                    "VerbNet": "NM",
                    "WordNet 3.0 Sense Numbers": "5"
                }
            },
            {
                "definition": "Sense Number 4: change what one has been saying or doing.",
                "examples": [
                    "She'll be singing a different tune once she sees her grade on the exam.",
                    "He's singing a very different tune than during the primaries."
                ],
                "mappings": {
                    "FrameNet": "NM",
                    "PropBank": "NM",
                    "VerbNet": "NM"
                }
            }
        ]
    },
    {
        "lemma": "dump-v",
        "senses": [
            {
                "definition": "Sense Number 1: cause to fall or drop abruptly",
                "examples": [
                    "He came in with four shopping bags and dumped them on the table.",
                    "The truck dumped the gravel in the driveway.",
                    "She dumped the baby on my lap and plopped into a chair.",
                    "He dumped the news on her, not caring if she was unprepared.",
                    "With a swinging left he dumped his opponent on the canvas."
                ],
                "mappings": {
                    "FrameNet": "NM",
                    "PropBank": "NM",
                    "VerbNet": "NM",
                    "WordNet 3.0 Sense Numbers": "4, 5, 6"
                }
            },
            {
                "definition": "Sense Number 2: get rid of or throw away something unwanted",
                "examples": [
                    "Every hour, 1700 mobiles are dumped by Britons buying better ones.",
                    "No dumping in these woods!",
                    "The tax was so unpopular that the government decided to dump it.",
                    "Several old cars had been dumped near the beach.",
                    "Toxic chemicals continue to be dumped in the North Sea.",
                    "They dumped their baby on your doorstep and dissappeared?",
                    "They accused the West of dumping out-of-date medicines on Third World countries."
                ],
                "mappings": {
                    "FrameNet": "NM",
                    "PropBank": "dump.01",
                    "VerbNet": "funnel-9.3-1-1",
                    "WordNet 3.0 Sense Numbers": "1, 3"
                }
            },
            {
                "definition": "Sense Number 3: suddenly end a relationship, sever ties with",
                "examples": [
                    "The company dumped him after many years of service.",
                    "He dumped his wife and married a girl half his age.",
                    "He is a narcissist, but I won't dump the candidate I've already invested in."
                ],
                "mappings": {
                    "FrameNet": "NM",
                    "PropBank": "dump.01",
                    "VerbNet": "NM",
                    "WordNet 3.0 Sense Numbers": "2"
                }
            }
        ]
    },
    {
        "lemma": "sneak-v",
        "senses": [
            {
                "definition": "Sense Number 1: enter, exit, advance or move stealthily",
                "examples": [
                    "Don't sneak away, mister, you still have to do the dishes.",
                    "He sneaked in from behind and jumped out at me.",
                    "After Mark yelled at him, Fido snuck off to the closet to hide.",
                    "Why do teenagers find it fun to sneak out at night and go cruising?",
                    "My boyfriend snuck up on me and surprised me with flowers.",
                    "They snuck around the flower garden and approached the manor from the rear.",
                    "Mr. Handley keeps seeing people sneaking around his property."
                ],
                "mappings": {
                    "FrameNet": "Self_motion",
                    "PropBank": "sneak.01",
                    "VerbNet": "run-51.3.2-2",
                    "WordNet 3.0 Sense Numbers": "1"
                }
            },
            {
                "definition": "Sense Number 2: give, include or take surreptitiously",
                "examples": [
                    "The editor snuck several racist comments into the column.",
                    "Dave snuck the keys to me under the table.",
                    "'Shh! We snuck in all of Mary's birthday gifts last night!'",
                    "'Hey! That little girl just snuck off with my wallet!'",
                    "I paid the man to sneak the cat into the apartment."
                ],
                "mappings": {
                    "FrameNet": "NM",
                    "PropBank": "sneak.02",
                    "VerbNet": "send-11.1-1,steal-10.5-1",
                    "WordNet 3.0 Sense Numbers": "2, 3, 4"
                }
            }
        ]
    },
    {
        "lemma": "brown-v",
        "senses": [
            {
                "definition": "Sense Number 1: Fry in a cooking vessel until changing color.",
                "examples": [
                    "Brown the meat in the pan.",
                    "Brown only the top of the bread in the oven.",
                    "Be sure not to brown the bacon too much at first."
                ],
                "mappings": {
                    "FrameNet": "Apply_heat",
                    "PropBank": "NP",
                    "VerbNet": "cooking-45.3",
                    "WordNet 3.0 Sense Numbers": "1"
                }
            },
            {
                "definition": "Sense Number 2: (Cause to) become brown by some mechanism          other than cooking.",
                "examples": [
                    "Teenagers will often brown their skin in the summer sun.",
                    "The draught browned the leaves on the tree in the yard.",
                    "Wallpaper browns over time."
                ],
                "mappings": {
                    "FrameNet": "NM",
                    "PropBank": "NP",
                    "VerbNet": "NM",
                    "WordNet 3.0 Sense Numbers": "2"
                }
            }
        ]
    },
    {
        "lemma": "defeat-v",
        "senses": [
            {
                "definition": "Sense Number 1: conquer or win a victory over an adversary",
                "examples": [
                    "Most of the stories in business section are about those that defeated their competition.",
                    "After Morgoth was defeated in the War of Wrath, Sauron hid for many centuries.",
                    "He served until defeated in the election of 1995.",
                    "He was defeated in the election of 1995.",
                    "She defeated him in the election of 1995.",
                    "Defeat your fears and live a happier life.",
                    "I continue this routine rigorously until I have successfully defeated the sickness."
                ],
                "mappings": {
                    "FrameNet": "Finish_competition",
                    "PropBank": "defeat.01",
                    "VerbNet": "NP",
                    "WordNet 3.0 Sense Numbers": "1"
                }
            },
            {
                "definition": "Sense Number 2: baffle, fall short of understanding or ability",
                "examples": [
                    "His logic defeats me.",
                    "The mindset of those who did it defeats me.",
                    "I'm afraid anything that involves language learning has always defeated me."
                ],
                "mappings": {
                    "FrameNet": "NM",
                    "PropBank": "NM",
                    "VerbNet": "NP"
                }
            },
            {
                "definition": "Sense Number 3: make something void",
                "examples": [
                    "The House defeated the motion by a nearly party-line vote of 190 to 235.",
                    "In May of 2002, the district vote defeated the proposed budget.",
                    "That proposed law was defeated."
                ],
                "mappings": {
                    "FrameNet": "NM",
                    "PropBank": "NM",
                    "VerbNet": "NP",
                    "WordNet 3.0 Sense Numbers": "2"
                }
            },
            {
                "definition": "Sense Number 4: prevent success, cause something to fail",
                "examples": [
                    "The truck defeated all my attempts to get it to start.",
                    "Internal strife defeats the purpose of teamwork."
                ],
                "mappings": {
                    "FrameNet": "NM",
                    "PropBank": "NM",
                    "VerbNet": "NP"
                }
            }
        ]
    },
    {
        "lemma": "spring-v",
        "senses": [
            {
                "definition": "Sense Number 1: originate or develop suddenly",
                "examples": [
                    "Science backed up religion this week in a study that suggests life may have indeed sprung from clay.",
                    "The wind sprang up at four o'clock.",
                    "Many cults and pagan religions sprang up during the reign of the Roman Empire.",
                    "Finally it sprang back to life.",
                    "The conclusion to the story sprang to mind on my morning jog."
                ],
                "mappings": {
                    "FrameNet": "Coming_to_be",
                    "PropBank": "spring.01,spring.02",
                    "WordNet 3.0 Sense Numbers": "2, 4"
                }
            },
            {
                "definition": "Sense Number 2: move with sudden speed or force",
                "examples": [
                    "Two spring-loaded hinged rails will spring open.",
                    "Once the tool is removed, the metal will spring back.",
                    "He swatted the rod to the floor, whereupon it sprang back up and whacked him again.",
                    "These players will spring to prominent roles in 2001. (non-agentive)"
                ],
                "mappings": {
                    "FrameNet": "Self_motion",
                    "PropBank": "NM",
                    "VerbNet": "run-51.3.2",
                    "WordNet 3.0 Sense Numbers": "3"
                }
            },
            {
                "definition": "Sense Number 3: leap",
                "examples": [
                    "Stopping their train, they sprang out to tear up the rails of the track.",
                    "She sprang to her feet and cried out to him.",
                    "He sprang with a little crooked jump just into the lap of the Princess."
                ],
                "mappings": {
                    "FrameNet": "NM",
                    "PropBank": "NM",
                    "VerbNet": "NM",
                    "WordNet 3.0 Sense Numbers": "1"
                }
            },
            {
                "definition": "Sense Number 4: produce or disclose suddenly or unexpectedly",
                "examples": [
                    "I already sprang the big surprise on her.",
                    "He sprang the news at the worst possible time."
                ],
                "mappings": {
                    "FrameNet": "NM",
                    "PropBank": "NM",
                    "VerbNet": "NM",
                    "WordNet 3.0 Sense Numbers": "5"
                }
            },
            {
                "definition": "Sense Number 5: release suddenly from confinement",
                "examples": [
                    "Once sprung from prison, he went to see his daughter for the first time.",
                    "Pete should be sprung from intensive care today."
                ],
                "mappings": {
                    "FrameNet": "NM",
                    "PropBank": "NM",
                    "VerbNet": "NM"
                }
            },
            {
                "definition": "Sense Number 6: SPRING FOR: pay",
                "examples": [
                    "The department will spring for lunch at the Skylight Room."
                ],
                "mappings": {
                    "FrameNet": "NM",
                    "PropBank": "NM",
                    "VerbNet": "NM"
                }
            }
        ]
    },
    {
        "lemma": "squint-v",
        "senses": [
            {
                "definition": "Sense Number 1: cross or partly close your eyes (to look at)",
                "examples": [
                    "I squinted my eyes as the sun hit my windshield.",
                    "Jerry squinted at the dog, trying to figure out what breed it was.",
                    "Grandpa used to always squint at the fine print of the newspaper."
                ],
                "mappings": {
                    "FrameNet": "Perception_active",
                    "PropBank": "squint.01",
                    "VerbNet": "peer-30.3,wink-40.3.1-1",
                    "WordNet 3.0 Sense Numbers": "1, 2, 3"
                }
            }
        ]
    },
    {
        "lemma": "clog-v",
        "senses": [
            {
                "definition": "Sense Number 1: Become or cause to become    obstructed or to malfunction by virtue of a clog.",
                "examples": [
                    "The leaves clog our drains in the Fall.",
                    "Debris clogged up the water pipe.",
                    "Despair clogged my mind.",
                    "The author clogged the story with too many details."
                ],
                "mappings": {
                    "FrameNet": "NP",
                    "PropBank": "clog.02,clog.03",
                    "VerbNet": "fill-9.8,other_cos-45.4",
                    "WordNet 3.0 Sense Numbers": "1, 4, 6"
                }
            },
            {
                "definition": "Sense Number 2: Coalesce or unite in a mass.",
                "examples": [
                    "This would cause the red blood cells that are being attacked to clog together.",
                    "Do not all of you clog together, roll on and take firm root, and from then on grow with grit, flower fruit and seed."
                ],
                "mappings": {
                    "FrameNet": "NP",
                    "PropBank": "NM",
                    "VerbNet": "NM",
                    "WordNet 3.0 Sense Numbers": "5"
                }
            },
            {
                "definition": "Sense Number 3: Impede the motion of, as with a chain or burden.",
                "examples": [
                    "The horses were clogged until they were tamed."
                ],
                "mappings": {
                    "FrameNet": "NP",
                    "PropBank": "NM",
                    "VerbNet": "NM",
                    "WordNet 3.0 Sense Numbers": "3"
                }
            },
            {
                "definition": "Sense Number 4: Dance a clog dance.",
                "examples": [
                    "The troupe clogged at the festival."
                ],
                "mappings": {
                    "FrameNet": "NP",
                    "PropBank": "clog.01",
                    "VerbNet": "waltz-51.5",
                    "WordNet 3.0 Sense Numbers": "2"
                }
            }
        ]
    },
    {
        "lemma": "weight-v",
        "senses": [
            {
                "definition": "Sense Number 1: burden",
                "examples": [
                    "The weight of the ice cap has weighted Greenland down below sea level!"
                ],
                "mappings": {
                    "FrameNet": "NP",
                    "PropBank": "NM",
                    "VerbNet": "equip-13.4.2-1-1",
                    "WordNet 3.0 Sense Numbers": "1"
                }
            },
            {
                "definition": "Sense Number 2: present with a bias",
                "examples": [
                    "He weighted his arguments in favor of the country."
                ],
                "mappings": {
                    "FrameNet": "NP",
                    "PropBank": "weight.01",
                    "VerbNet": "NM",
                    "WordNet 3.0 Sense Numbers": "2"
                }
            }
        ]
    },
    {
        "lemma": "exclaim-v",
        "senses": [
            {
                "definition": "Sense Number 1: State (as if) uttered aloud; announce loudly.",
                "examples": [
                    "\"Help!\" he exclaimed.",
                    "He exclaimed that he was not a Communist.",
                    "The photo practically exclaims the injustice of the situation."
                ],
                "mappings": {
                    "FrameNet": "Statement",
                    "PropBank": "exclaim.01",
                    "VerbNet": "say-37.7",
                    "WordNet 3.0 Sense Numbers": "1, 2"
                }
            }
        ]
    },
    {
        "lemma": "demoralize-v",
        "senses": [
            {
                "definition": "Sense Number 1: corrupt morally",
                "examples": [
                    "He demoralized the young people with wine and women.",
                    "Socrates was accused of demoralizing  young men.",
                    "Do school counselors demoralize young children?",
                    "He demoralzed them of morals."
                ],
                "mappings": {
                    "FrameNet": "NP",
                    "PropBank": "demoralize.01",
                    "VerbNet": "NM"
                }
            },
            {
                "definition": "Sense Number 2: lower someone's spirits",
                "examples": [
                    "The news demoralized her.",
                    "The bad state of her child's health demoralized her.",
                    "The boss's behavior demoralized everyone in the office.",
                    "The continuous barrage demoralized the infantry.",
                    "He had an inconsisten policy that demoralized his staff."
                ],
                "mappings": {
                    "FrameNet": "NP",
                    "PropBank": "demoralize.01",
                    "VerbNet": "amuse-31.1"
                }
            }
        ]
    },
    {
        "lemma": "bend-v",
        "senses": [
            {
                "definition": "Sense Number 1: Change direction.",
                "examples": [
                    "The road bends ahead.",
                    "The Monaco racecourse bends wildly."
                ],
                "mappings": {
                    "FrameNet": "Path_shape",
                    "PropBank": "bend.01",
                    "VerbNet": "meander-47.7",
                    "WordNet 3.0 Sense Numbers": "2"
                }
            },
            {
                "definition": "Sense Number 2: Bend one's back forward from the waist on down.",
                "examples": [
                    "The kind gentleman bent to pick up the girl's purse.",
                    "I bent down to inspect the rock."
                ],
                "mappings": {
                    "FrameNet": "Posture,Body_movement,Change_posture",
                    "PropBank": "NM",
                    "VerbNet": "assuming_position-50",
                    "WordNet 3.0 Sense Numbers": "4"
                }
            },
            {
                "definition": "Sense Number 3: (Cause to) turn from a straight course,          fixed direction, or line of interest; cause to bend or give way.",
                "examples": [
                    "It is unlikely that presidential pleas will lead House Democrats to bend.",
                    "I will not bend or break.",
                    "The author bent the story to an unpredictable, incredible conclusion.",
                    "Furthermore, it is also likely to encourage those on Capitol Hill asking for cuts in the assistance to El Salvador if President",
                    "Cristiani does not bend to demands of the Marxist guerrillas."
                ],
                "mappings": {
                    "FrameNet": "Path_shape",
                    "PropBank": "bend.01,bend.02",
                    "VerbNet": "NM",
                    "WordNet 3.0 Sense Numbers": "5"
                }
            },
            {
                "definition": "Sense Number 4: Distort or modify with the intent to          falsify or make subjective.",
                "examples": [
                    "Reporters must strive never to bend the truth in order to make a more interesting story.",
                    "Pressure was put on him to bend the report in a certain direction."
                ],
                "mappings": {
                    "FrameNet": "NM",
                    "PropBank": "NM",
                    "VerbNet": "NM"
                }
            },
            {
                "definition": "Sense Number 5: Bend a joint.",
                "examples": [
                    "He painfully bent his elbow for the doctor, revealing the extent of his injury.",
                    "I bent my knees."
                ],
                "mappings": {
                    "FrameNet": "Body_movement",
                    "PropBank": "NM",
                    "VerbNet": "bend-45.2,spatial_configuration-47.6",
                    "WordNet 3.0 Sense Numbers": "1, 6"
                }
            },
            {
                "definition": "Sense Number 6: Cause to assume a crooked, angular, or          twisted form; (cause to) form a curve.",
                "examples": [
                    "The weightlifter could bend the metal rods without trouble.",
                    "The stick did not bend.",
                    "The last time I baked, I tried to bend the dough into a braid."
                ],
                "mappings": {
                    "FrameNet": "Reshaping",
                    "PropBank": "NM",
                    "VerbNet": "bend-45.2,knead-26.5,spatial_configuration-47.6",
                    "WordNet 3.0 Sense Numbers": "3"
                }
            },
            {
                "definition": "Sense Number 7: BEND OVER BACKWARD(S): try very hard to please          someone.",
                "examples": [
                    "She bends over backwards when she sees her mother in law.",
                    "He bent over backward to please her."
                ],
                "mappings": {
                    "FrameNet": "NM",
                    "PropBank": "NM",
                    "VerbNet": "NM"
                }
            }
        ]
    },
    {
        "lemma": "regret-v",
        "senses": [
            {
                "definition": "Sense Number 1: feel sad about, without accepting responsibility",
                "examples": [
                    "Prosecutors regretted the court's decision and planned to appeal it to the High Court.",
                    "The Swiss representative said that his country regretted the nuclear test conducted by China.",
                    "I regret that I must refuse your kind invitation.",
                    "We regret to inform you that your manuscript does not meed our needs at the moment."
                ],
                "mappings": {
                    "FrameNet": "Experiencer_focus",
                    "PropBank": "regret.01",
                    "VerbNet": "admire-31.2-1",
                    "WordNet 3.0 Sense Numbers": "2, 3, 4"
                }
            },
            {
                "definition": "Sense Number 2: feel remorse for, feel guilty about, entails resposibility for action/situation",
                "examples": [
                    "I've regretted my decision from the day I made it.",
                    "We regret any inconvenience this may have caused you."
                ],
                "mappings": {
                    "FrameNet": "Experiencer_focus",
                    "PropBank": "regret.01",
                    "VerbNet": "admire-31.2-1",
                    "WordNet 3.0 Sense Numbers": "1"
                }
            }
        ]
    },
    {
        "lemma": "torment-v",
        "senses": [
            {
                "definition": "Sense Number 1: treat cruelly; experience emotional or physical torture",
                "examples": [
                    "The cat didn't like kids because they tormented her.",
                    "The students tormented teh stuttering teacher.",
                    "According to the Bible, sinners will be tormented in Hell.",
                    "The king enjoyed tormenting those that he considered inferior."
                ],
                "mappings": {
                    "FrameNet": "Cause_to_experience,Experiencer_obj",
                    "PropBank": "torment.01",
                    "VerbNet": "amuse-31.1",
                    "WordNet 3.0 Sense Numbers": "1, 2, 3"
                }
            }
        ]
    },
    {
        "lemma": "disengage-v",
        "senses": [
            {
                "definition": "Sense Number 1: become free of or released from",
                "examples": [
                    "It might be best to disengage the autopilot and fly manually.",
                    "Meanwhile McCubby had disengaged himself from the melee.",
                    "The bolts disengaged.",
                    "It will be difficult for you to disengage unless you are challanged.",
                    "The US can't afford to completely disengage from the Middle East.",
                    "Rejected children also have a tendency to disengage social environments."
                ],
                "mappings": {
                    "FrameNet": "NP",
                    "PropBank": "disengage.01",
                    "VerbNet": "remove-10.1",
                    "WordNet 3.0 Sense Numbers": "1, 2, 3"
                }
            }
        ]
    },
    {
        "lemma": "reshape-v",
        "senses": [
            {
                "definition": "Sense Number 1: Change the shape or form of an abstract    object or concept",
                "examples": [
                    "The new foreign minister reshaped foreign policy for his company.",
                    "Advertisers are attempting to reshape the image of the struggling company."
                ],
                "mappings": {
                    "FrameNet": "Cause_change",
                    "PropBank": "reshape.01",
                    "VerbNet": "NP",
                    "WordNet 3.0 Sense Numbers": "1"
                }
            },
            {
                "definition": "Sense Number 2: Change the shape or form of a physical object",
                "examples": [
                    "Children reshape clay again and again in imaginary forms.",
                    "Damp weather reshaped the wood panels in the deck."
                ],
                "mappings": {
                    "FrameNet": "Cause_change",
                    "PropBank": "reshape.01",
                    "VerbNet": "NP",
                    "WordNet 3.0 Sense Numbers": "2"
                }
            }
        ]
    },
    {
        "lemma": "tube-v",
        "senses": [
            {
                "definition": "Sense Number 1: Provide with a tube; insert a tube into.",
                "examples": [
                    "We have to tube the patient - he can't breathe!"
                ],
                "mappings": {
                    "FrameNet": "NP",
                    "PropBank": "NP",
                    "VerbNet": "NP",
                    "WordNet 3.0 Sense Numbers": "1"
                }
            },
            {
                "definition": "Sense Number 2: Place or enclose in a cylinder, possibly as a          method of conveyance.",
                "examples": [
                    "Inside Paris, they used to tube mail.",
                    "You can tube documents from your car at the bank."
                ],
                "mappings": {
                    "FrameNet": "NP",
                    "PropBank": "NP",
                    "VerbNet": "NP",
                    "WordNet 3.0 Sense Numbers": "2, 4"
                }
            },
            {
                "definition": "Sense Number 3: Ride or float on an inflated tube.",
                "examples": [
                    "We tubed down the river on a hot summer day.",
                    "Some waters are too dangerous to tube."
                ],
                "mappings": {
                    "FrameNet": "NP",
                    "PropBank": "NP",
                    "VerbNet": "NP",
                    "WordNet 3.0 Sense Numbers": "3"
                }
            }
        ]
    },
    {
        "lemma": "fear-v",
        "senses": [
            {
                "definition": "Sense Number 1: feel scared, in danger, or frightened",
                "examples": [
                    "That child greatly fears dogs.",
                    "Do you think the suicide bomber feared her death?",
                    "Bob has always feared his mother's alcoholic rages.",
                    "We huddled together, fearing we might be killed."
                ],
                "mappings": {
                    "FrameNet": "Experiencer_subj",
                    "PropBank": "fear.01",
                    "VerbNet": "admire-31.2-1",
                    "WordNet 3.0 Sense Numbers": "2"
                }
            },
            {
                "definition": "Sense Number 2: feel anxious, concerned, uneasy, or apprehensive about",
                "examples": [
                    "She fears her son is not doing his assignments on time.",
                    "Some fear that a sharp decline in real estate prices is coming.",
                    "John fears his roof may not last another winter.",
                    "These companies fear increased competition from overseas."
                ],
                "mappings": {
                    "FrameNet": "Experiencer_subj",
                    "PropBank": "fear.01",
                    "VerbNet": "admire-31.2-1,marvel-31.3-3",
                    "WordNet 3.0 Sense Numbers": "1, 2, 4"
                }
            },
            {
                "definition": "Sense Number 3: regard with feelings of reverence or respect",
                "examples": [
                    "She was taught by her grandmother to fear the kitchen god.",
                    "The men quickly learned to fear the King, for they saw in him god's own wisdom and judgement."
                ],
                "mappings": {
                    "FrameNet": "NM",
                    "PropBank": "fear.01",
                    "VerbNet": "admire-31.2-1",
                    "WordNet 3.0 Sense Numbers": "5"
                }
            },
            {
                "definition": "Sense Number 4: be sorry about or regret",
                "examples": [
                    "I fear I left my passport in the top drawer of my desk.",
                    "I'll buy her book, but I fear it won't be the hardback version.",
                    "Mary said she feared all there was to serve us were some cold leftovers.",
                    "I fear my favorite old shoes have finally worn out."
                ],
                "mappings": {
                    "FrameNet": "NM",
                    "PropBank": "NM",
                    "VerbNet": "NM",
                    "WordNet 3.0 Sense Numbers": "3"
                }
            }
        ]
    },
    {
        "lemma": "underestimate-v",
        "senses": [
            {
                "definition": "Sense Number 1: make too low an estimate of",
                "examples": [
                    "He and his fellow underwriters underestimated by as much as 50 percent the premiums they should have charged for property risks.",
                    "I think you've underestimated the value of this collection.",
                    "She clearly underestimated the strength of his convictions.",
                    "Don't underestimate Syria's military."
                ],
                "mappings": {
                    "FrameNet": "NP",
                    "PropBank": "underestimate.01",
                    "VerbNet": "NP",
                    "WordNet 3.0 Sense Numbers": "1, 2, 3"
                }
            }
        ]
    },
    {
        "lemma": "occult-v",
        "senses": [
            {
                "definition": "Sense Number 1: hide from view; eclipse",
                "examples": [
                    "The moon will completely occult the sun for 6 minutes, 39 seconds.",
                    "That will be occulted about a minute after the primary star in a region.",
                    "The lids were occulting her eyes.",
                    "The beam of light occults every so often.",
                    "Callisto disappears even though it misses being occulted by Jupiter.",
                    "The target star was not occulted from your site."
                ],
                "mappings": {
                    "FrameNet": "NP",
                    "PropBank": "occult.01",
                    "VerbNet": "NP",
                    "WordNet 3.0 Sense Numbers": "1, 2, 3"
                }
            }
        ]
    },
    {
        "lemma": "love-v",
        "senses": [
            {
                "definition": "Sense Number 1: have a great affection, liking, or desire for",
                "examples": [
                    "I love you.",
                    "Last night he told me he loved me.",
                    "I'm sure he loves his kids.",
                    "She loves animals.",
                    "I absolutely love chocolate.",
                    "He really loves his job.",
                    "I love cooking.",
                    "I'd love a cup of coffee if you're making one.",
                    "I'd love for you to come to dinner tonight."
                ],
                "mappings": {
                    "FrameNet": "Experiencer_subj",
                    "PropBank": "love.01,love.02",
                    "VerbNet": "admire-31.2-1",
                    "WordNet 3.0 Sense Numbers": "1, 2, 3"
                }
            },
            {
                "definition": "Sense Number 2: thrive on, tend to, have the need",
                "examples": [
                    "The cactus loves hot, dry air.",
                    "My car absolutely loves highways.",
                    "This insect loves hiding in dark places."
                ],
                "mappings": {
                    "FrameNet": "NM",
                    "PropBank": "NM",
                    "VerbNet": "NM"
                }
            },
            {
                "definition": "Sense Number 3: have sexual intercourse with",
                "examples": [
                    "Lord, we loved all night the day before he left for Vietnam."
                ],
                "mappings": {
                    "FrameNet": "NM",
                    "PropBank": "NM",
                    "VerbNet": "NM",
                    "WordNet 3.0 Sense Numbers": "4"
                }
            }
        ]
    },
    {
        "lemma": "recruit-v",
        "senses": [
            {
                "definition": "Sense Number 1: (attempt to) convince to enroll, join or participate",
                "examples": [
                    "The party recruited many new members.",
                    "One of our students was recruited by Google to California.",
                    "We have successfully recruited several new individuals for faculty positions.",
                    "Fortunately, a construction company recruited him to build tactical bases."
                ],
                "mappings": {
                    "FrameNet": "NP",
                    "PropBank": "recruit.01",
                    "VerbNet": "hire-13.5.3,orphan-29.7",
                    "WordNet 3.0 Sense Numbers": "1, 2"
                }
            },
            {
                "definition": "Sense Number 2: raise an army",
                "examples": [
                    "The Officer complains of the difficulty in recruiting soldiers in this area.",
                    "Throughout the 1980s we recruited an Army of more than 750000 entirely from volunteers.",
                    "The Parliamentarians also raised money and recruited an army."
                ],
                "mappings": {
                    "FrameNet": "NP",
                    "PropBank": "recruit.01",
                    "VerbNet": "orphan-29.7",
                    "WordNet 3.0 Sense Numbers": "3"
                }
            }
        ]
    },
    {
        "lemma": "qualify-v",
        "senses": [
            {
                "definition": "Sense Number 1: be eligible or suitable, meet requirements for/as",
                "examples": [
                    "A school that qualifies for the finals may send any four of its pupils to be its team.",
                    "What qualifies as a war crime?",
                    "I qualified for the Boston Marathon.",
                    "Certain cases may meet the requirements to qualify the case for the status.",
                    "The lump sum contract qualifies as a 631b sale under federal IRS tax guidelines.",
                    "At 65 he automatically qualifies for a pension.",
                    "That figure qualified it as the largest in the industry until last month."
                ],
                "mappings": {
                    "PropBank": "qualify.02",
                    "WordNet 3.0 Sense Numbers": "1, 2, 4"
                }
            },
            {
                "definition": "Sense Number 2: make more specific, describe in detail",
                "examples": [
                    "Can you qualify these remarks?",
                    "Freud further qualifies the conditions for the development of the super-ego.",
                    "Please take some time to qualify your arguments.",
                    "Talmudic text qualifies the gesture of the priestly blessing."
                ],
                "mappings": {
                    "PropBank": "qualify.01",
                    "WordNet 3.0 Sense Numbers": "3, 5"
                }
            },
            {
                "definition": "Sense Number 3: characterize",
                "examples": [
                    "The congressman qualified the agreement as one of the best expressions of humanity.",
                    "The members qualified the project as a remarkable combination of technology and communications.",
                    "The newspaper qualified the situation today as a mess."
                ],
                "mappings": {
                    "PropBank": "qualify.01,qualify.02",
                    "WordNet 3.0 Sense Numbers": "6"
                }
            },
            {
                "definition": "Sense Number 4: limit or moderate as by giving exceptions",
                "examples": [
                    "I'll qualify my criticisms of the school's failings, by adding that it's a very happy place.",
                    "He qualified his earlier claim, saying that he hadn't mentioned the Austrian schools."
                ],
                "mappings": {
                    "PropBank": "qualify.01",
                    "WordNet 3.0 Sense Numbers": "5"
                }
            },
            {
                "definition": "Sense Number 5: LINGUISTICS-add a modifier to a constituent",
                "examples": [
                    "In the sentence 'He walked quickly along the road', 'quickly' and 'along the road' qualify 'walked'.",
                    "More commonly ancient authors qualified the verb 'to die' with an adverb such as 'nobly'."
                ],
                "mappings": {
                    "PropBank": "qualify.01",
                    "WordNet 3.0 Sense Numbers": "7"
                }
            }
        ]
    },
    {
        "lemma": "skid-v",
        "senses": [
            {
                "definition": "Sense Number 1: (cause to) slide obliquely, usually without control",
                "examples": [
                    "Turning, a small truck skidded the lane and sideswiped the hearse.",
                    "Jack had begun to open the car door before the car skidded.",
                    "I flew a few feet but then skidded the rest.",
                    "He skidded his bike to a halt in the middle of the sidewalk."
                ],
                "mappings": {
                    "FrameNet": "NP",
                    "PropBank": "skid.01,skid.02",
                    "VerbNet": "skid-51.3.2",
                    "WordNet 3.0 Sense Numbers": "1, 3, 4"
                }
            },
            {
                "definition": "Sense Number 2: move logs by dragging them",
                "examples": [
                    "Laying them on the ground with the round, smooth side up, we skidded the logs."
                ],
                "mappings": {
                    "FrameNet": "NP",
                    "PropBank": "NM",
                    "VerbNet": "NM"
                }
            },
            {
                "definition": "Sense Number 3: elevate on skids",
                "examples": [],
                "mappings": {
                    "FrameNet": "NP",
                    "PropBank": "NM",
                    "VerbNet": "NM",
                    "WordNet 3.0 Sense Numbers": "2"
                }
            }
        ]
    },
    {
        "lemma": "savor-v",
        "senses": [
            {
                "definition": "Sense Number 1: enjoy, taste appreciatively",
                "examples": [
                    "As for success, he savored it as much as the next man.",
                    "While ashore, he savored unusual foods with the locals.",
                    "She savored every small pleasure and studied every natural beauty."
                ],
                "mappings": {
                    "FrameNet": "NP",
                    "PropBank": "savor.01",
                    "VerbNet": "admire-31.2,sight-30.2",
                    "WordNet 3.0 Sense Numbers": "1, 3"
                }
            },
            {
                "definition": "Sense Number 2: taste of",
                "examples": [
                    "In the twentieth century this treatment savors of barbarism.",
                    "This soup savors of lemon.",
                    "Everything about it savors of the unknown."
                ],
                "mappings": {
                    "FrameNet": "NP",
                    "PropBank": "NM",
                    "VerbNet": "NM",
                    "WordNet 3.0 Sense Numbers": "2"
                }
            },
            {
                "definition": "Sense Number 3: give flavor to",
                "examples": [],
                "mappings": {
                    "FrameNet": "NP",
                    "PropBank": "NM",
                    "VerbNet": "NM",
                    "WordNet 3.0 Sense Numbers": "4"
                }
            }
        ]
    },
    {
        "lemma": "devise-v",
        "senses": [
            {
                "definition": "Sense Number 1: come up with (a plan, idea, etc., by mental effort)",
                "examples": [
                    "She devised a method to electronically restore Piero della Francesca's painting.",
                    "PTI has devised a comprehensive plan of action if something prevents staff from physically going to work.",
                    "She devised a control system to guide her business operations that became a standard in the design field."
                ],
                "mappings": {
                    "FrameNet": "Invention",
                    "PropBank": "devise.01",
                    "VerbNet": "establish-55.5-1",
                    "WordNet 3.0 Sense Numbers": "1, 2"
                }
            },
            {
                "definition": "Sense Number 2: give by will, especially real property",
                "examples": [
                    "I give and devise to my dear sister, Jane Mecom, a house I have in Boston."
                ],
                "mappings": {
                    "FrameNet": "NM",
                    "PropBank": "NM",
                    "VerbNet": "NM",
                    "WordNet 3.0 Sense Numbers": "3"
                }
            }
        ]
    },
    {
        "lemma": "litter-v",
        "senses": [
            {
                "definition": "Sense Number 1: strew about messily",
                "examples": [
                    "Cigar butts littered the ground.",
                    "Not only is Steve annoying, but he litters!",
                    "He littered the floor with all his football gear.",
                    "He littered his new place with those same old heartaches.",
                    "Maybe he littered sweetener wrappers?"
                ],
                "mappings": {
                    "FrameNet": "fill-9.8",
                    "PropBank": "litter.01",
                    "VerbNet": "NP",
                    "WordNet 3.0 Sense Numbers": "1, 2"
                }
            },
            {
                "definition": "Sense Number 2: birth baby animals",
                "examples": [
                    "A female dog has littered puppies in MA area.",
                    "They wanted to use only females which had littered puppies.",
                    "I've nipped at world leaders and littered puppies worldwide.",
                    "When littered, the kittens are weak, blind, deaf, helpless little things.",
                    "It is just unfortunate that the Cat littered in the box."
                ],
                "mappings": {
                    "FrameNet": "calve-28",
                    "PropBank": "NM",
                    "VerbNet": "NP",
                    "WordNet 3.0 Sense Numbers": "3"
                }
            }
        ]
    },
    {
        "lemma": "purge-v",
        "senses": [
            {
                "definition": "Sense Number 1: make clean, remove impurities",
                "examples": [
                    "The baby was born drunk and his tiny body shook with tremors as the alcohol was purged from his system.",
                    "I've purged the demons from my evil, twisted skeptical mind.",
                    "Purge the old gas tank.",
                    "The human life reached spiritual development, completely purged of all the delusion.",
                    "Aloes may have purged the poison."
                ],
                "mappings": {
                    "FrameNet": "Emptying,Removing",
                    "PropBank": "purge.01",
                    "VerbNet": "cheat-10.6,wipe_manner-10.4.1",
                    "WordNet 3.0 Sense Numbers": "2, 3, 4, 5"
                }
            },
            {
                "definition": "Sense Number 2: vomit or excrete forcefully",
                "examples": [
                    "We also found that women who purged reported more negative consequences of alcohol.",
                    "So I came home, cried, tried to purge (it never works), and drank more dandelion tea.",
                    "She binged and purged from three to 10 times per week."
                ],
                "mappings": {
                    "FrameNet": "Removing",
                    "PropBank": "purge.01",
                    "VerbNet": "NM",
                    "WordNet 3.0 Sense Numbers": "6, 7"
                }
            },
            {
                "definition": "Sense Number 3: oust politically",
                "examples": [
                    "Deng Xiao Ping was purged several times throughout his lifetime.",
                    "The right-wing faction of the KMT, led by Chiang Kai-shek, purged the Communists from a KMT-CCP alliance."
                ],
                "mappings": {
                    "FrameNet": "NM",
                    "PropBank": "purge.01",
                    "VerbNet": "NM",
                    "WordNet 3.0 Sense Numbers": "1"
                }
            }
        ]
    },
    {
        "lemma": "guard-v",
        "senses": [
            {
                "definition": "Sense Number 1: protect from danger or loss through vigilance",
                "examples": [
                    "He is the hundred-headed dragon that guarded the Garden.",
                    "The school is being guarded by the prison guards of Azkaban.",
                    "Guard Your Exits!",
                    "Above all else guard your heart for it is the wellspring of life.",
                    "Does the public need to be guarded against us?",
                    "Then I guarded the prisoner in an interview room while the detectives put their case together."
                ],
                "mappings": {
                    "FrameNet": "NP",
                    "PropBank": "guard.01",
                    "VerbNet": "defend-72.2,captain-29.8-1",
                    "WordNet 3.0 Sense Numbers": "2, 3, 4"
                }
            },
            {
                "definition": "Sense Number 2: keep under control",
                "examples": [
                    "Anderson went from guarding players 3-4 inches shorter than him to guarding players 2 to 3 inches taller.",
                    "Guard your tongue in youth, and in age you may be of service to your people.",
                    "She asked Papa why he brought the pistol, and she cautioned him to guard his temper.",
                    "I will guard my thoughts, striving to maintain a pure and blameless mind."
                ],
                "mappings": {
                    "FrameNet": "NP",
                    "PropBank": "guard.01",
                    "VerbNet": "defend-72.2,captain-29.8-1",
                    "WordNet 3.0 Sense Numbers": "1"
                }
            },
            {
                "definition": "Sense Number 3: GUARD AGAINST: take precautions, avoid a course of action",
                "examples": [
                    "Here's eight ways for you to guard against identity theft.",
                    "Guard against becoming too friendly with the staff.",
                    "But one must guard against overestimating its importance.",
                    "When setting up a CSIRC, guard against adopting overly ambitious objectives at the beginning."
                ],
                "mappings": {
                    "FrameNet": "NP",
                    "PropBank": "NM",
                    "VerbNet": "NM",
                    "WordNet 3.0 Sense Numbers": "4"
                }
            }
        ]
    },
    {
        "lemma": "shroud-v",
        "senses": [
            {
                "definition": "Sense Number 1: Form a cover over something.",
                "examples": [
                    "Mystery shrouds the origins of this civilization.",
                    "Mist shrouded the castle.",
                    "The mountain is shrouded by trees."
                ],
                "mappings": {
                    "FrameNet": "Hiding_objects,Eclipse",
                    "PropBank": "shroud.01",
                    "VerbNet": "fill-9.8-1",
                    "WordNet 3.0 Sense Numbers": "1, 2"
                }
            },
            {
                "definition": "Sense Number 2: Cover with a traditional burial garment.",
                "examples": [
                    "Shroud the corpses for burial.",
                    "We shroud our dead in white."
                ],
                "mappings": {
                    "FrameNet": "Hiding_objects,Eclipse",
                    "PropBank": "shroud.01",
                    "VerbNet": "fill-9.8-1",
                    "WordNet 3.0 Sense Numbers": "3"
                }
            }
        ]
    },
    {
        "lemma": "fracture-v",
        "senses": [
            {
                "definition": "Sense Number 1: to violate or abuse",
                "examples": [
                    "He fractures the english languagewith his rudimentary prose.",
                    "Modern composers fracturetheir musical cadences."
                ],
                "mappings": {
                    "FrameNet": "NM",
                    "PropBank": "NM",
                    "VerbNet": "NM",
                    "WordNet 3.0 Sense Numbers": "1, 2"
                }
            },
            {
                "definition": "Sense Number 2: to break",
                "examples": [
                    "I fell off of my bike and fractured my leg.",
                    "A hail storm can fracture the car's windshield.",
                    "The cyclist fractured his skull because he wasn't wearing a helmet."
                ],
                "mappings": {
                    "FrameNet": "Cause_to_fragment,Cause_harm",
                    "PropBank": "fracture.01",
                    "VerbNet": "break-45.1,hurt-40.8.3-1-1",
                    "WordNet 3.0 Sense Numbers": "3, 4, 5, 6"
                }
            }
        ]
    },
    {
        "lemma": "calculate-v",
        "senses": [
            {
                "definition": "Sense Number 1: figure out by (numerical) computation",
                "examples": [
                    "How do you calculate the area of a circle?",
                    "We must measure and calculate to determine how much paint will be needed.",
                    "The cost of the damage caused by the recent storms has been calculated at 5 million.",
                    "The new tax system would be calculated on the value of property owned by an individual.",
                    "At some stage we need to calculate when the project will be finished.",
                    "He's calculated that it would take him two years to save up enough for a car."
                ],
                "mappings": {
                    "FrameNet": "NP",
                    "PropBank": "calculate.01",
                    "VerbNet": "NP",
                    "WordNet 3.0 Sense Numbers": "1, 3"
                }
            },
            {
                "definition": "Sense Number 2: think or evaluate, judge to be probable",
                "examples": [
                    "I calculate he'll never make a farmer.",
                    "Grandma calculated it will rain tomorrow.",
                    "He calculated the impact such behavior would have upon the rest of human history."
                ],
                "mappings": {
                    "FrameNet": "NP",
                    "PropBank": "calculate.01",
                    "VerbNet": "NP",
                    "WordNet 3.0 Sense Numbers": "2, 4"
                }
            },
            {
                "definition": "Sense Number 3: design for a specific purpose",
                "examples": [
                    "This line of automobile is calculated to last for years",
                    "It was choice that was calculated to please the public.",
                    "He prepared a speech calculated to reassure investors."
                ],
                "mappings": {
                    "FrameNet": "NP",
                    "PropBank": "NM",
                    "VerbNet": "NP",
                    "WordNet 3.0 Sense Numbers": "5"
                }
            },
            {
                "definition": "Sense Number 4: count or depend on someone or something",
                "examples": [
                    "We're calculating on your help.",
                    "We're calculating on about 30 guests."
                ],
                "mappings": {
                    "FrameNet": "NP",
                    "PropBank": "NM",
                    "VerbNet": "NP",
                    "WordNet 3.0 Sense Numbers": "6"
                }
            }
        ]
    },
    {
        "lemma": "synthesize-v",
        "senses": [
            {
                "definition": "Sense Number 1: combine so as to form a more complex product",
                "examples": [
                    "Paved in Skin features the work of producer John Bergin, who synthesizes electronica and industrial rock."
                ],
                "mappings": {
                    "FrameNet": "NP",
                    "PropBank": "synthesize.01",
                    "VerbNet": "create-26.4",
                    "WordNet 3.0 Sense Numbers": "1"
                }
            },
            {
                "definition": "Sense Number 2: combine and form a synthesis",
                "examples": [
                    "Vitamin D only synthesizes when sunlight is available."
                ],
                "mappings": {
                    "FrameNet": "NP",
                    "PropBank": "NM",
                    "VerbNet": "NM",
                    "WordNet 3.0 Sense Numbers": "2"
                }
            }
        ]
    },
    {
        "lemma": "irrupt-v",
        "senses": [
            {
                "definition": "Sense Number 1: to interrupt, enter uninvited",
                "examples": [
                    "They irrupted into society again in 1871, reasserting their rights.",
                    "He irrupted on to the scene.",
                    "He irrupted from nowhere, almost like an apparition.",
                    "The human species irrupted into my home."
                ],
                "mappings": {
                    "FrameNet": "np",
                    "PropBank": "irrupt.01",
                    "VerbNet": "appear-48.1.1",
                    "WordNet 3.0 Sense Numbers": "1"
                }
            },
            {
                "definition": "Sense Number 2: to errupt, explode forth",
                "examples": [
                    "They irrupted into cheers.",
                    "And they irrupted into another fit of laughter.",
                    "He irrupted in new words of grace and truth.",
                    "He irrupted in anger.",
                    "Eventually he couldn't hold back and the volcano irrupted down her gullet."
                ],
                "mappings": {
                    "FrameNet": "np",
                    "PropBank": "irrupt.01",
                    "VerbNet": "nm",
                    "WordNet 3.0 Sense Numbers": "2"
                }
            },
            {
                "definition": "Sense Number 3: to grow rapidly",
                "examples": [
                    "However, where deer populations faced lower mortality, they irrupted.",
                    "In the absence of predators, the island's rodent population irrupted.",
                    "Following the rodents, the wild rabbit population irrupted.",
                    "Some game species irrupted in the absence of hunting pressure.",
                    "Previously rare spider species irrupted in the absence of birds."
                ],
                "mappings": {
                    "FrameNet": "np",
                    "PropBank": "irrupt.01",
                    "VerbNet": "nm",
                    "WordNet 3.0 Sense Numbers": "3"
                }
            }
        ]
    },
    {
        "lemma": "enjoy-v",
        "senses": [
            {
                "definition": "Sense Number 1: relish, savor, delight in",
                "examples": [
                    "The dogs enjoyed running along the beach.",
                    "Who enjoys hanging around airports?",
                    "John enjoys a glass of wine with dinner.",
                    "The country enjoyed watching its athletes win medals.",
                    "We didn't enjoy the movie last night.",
                    "Those engineers enjoy a good challenge."
                ],
                "mappings": {
                    "FrameNet": "Experiencer_subj",
                    "PropBank": "enjoy.01",
                    "VerbNet": "admire-31.2-1",
                    "WordNet 3.0 Sense Numbers": "1, 3, 5"
                }
            },
            {
                "definition": "Sense Number 2: derive benefit from",
                "examples": [
                    "The nation has enjoyed low inflation for many years.",
                    "These industries may no longer enjoy such high profit margins as before.",
                    "Mary will no longer enjoy special privileges at the science museum.",
                    "My manual gear shift did not enjoy my teenaged son's rough handling."
                ],
                "mappings": {
                    "FrameNet": "NM",
                    "PropBank": "enjoy.01",
                    "VerbNet": "want-32.1-1",
                    "WordNet 3.0 Sense Numbers": "2, 4"
                }
            }
        ]
    },
    {
        "lemma": "decay-v",
        "senses": [
            {
                "definition": "Sense Number 1: begin to decompose",
                "examples": [
                    "The unoccupied house started to decay.",
                    "The body started to decay and needed to be cremated.",
                    "Parents are often concerned that orthodontic appliances may cause teeth to decay.",
                    "Can dark energy be decaying?",
                    "She was decaying despite being embalmed and on ice."
                ],
                "mappings": {
                    "FrameNet": "Rotting",
                    "PropBank": "decay.01",
                    "VerbNet": "entity_specific_cos-45.5",
                    "WordNet 3.0 Sense Numbers": "1, 2, 3"
                }
            }
        ]
    },
    {
        "lemma": "bully-v",
        "senses": [
            {
                "definition": "Sense Number 1: Discourage or frighten with threats or a    domineering manner; intimidate; be bossy towards someone.",
                "examples": [
                    "Her big brother always bullied her when she was young.",
                    "Don't bully your classmates!",
                    "It's hard not to bully other students when arguing in class."
                ],
                "mappings": {
                    "FrameNet": "Manipulate_into_doing",
                    "PropBank": "bully.01",
                    "VerbNet": "captain-29.8-1,force-59-1",
                    "WordNet 3.0 Sense Numbers": "1, 2"
                }
            },
            {
                "definition": "Sense Number 2: BULLY OFF: start a game by face-off.",
                "examples": [
                    "The two teams bullied off.",
                    "Bully off with your opponent."
                ],
                "mappings": {
                    "FrameNet": "NM",
                    "PropBank": "NM",
                    "VerbNet": "NM"
                }
            }
        ]
    },
    {
        "lemma": "clasp-v",
        "senses": [
            {
                "definition": "Sense Number 1: Grasp firmly.",
                "examples": [
                    "The child clasped my hands.",
                    "She clasped him firmly by the arm.",
                    "I clasp the key in my palm."
                ],
                "mappings": {
                    "FrameNet": "Manipulation",
                    "PropBank": "clasp.01",
                    "VerbNet": "hold-15.1-1",
                    "WordNet 3.0 Sense Numbers": "1, 4"
                }
            },
            {
                "definition": "Sense Number 2: Fasten together.",
                "examples": [
                    "Wrap the bracelet around your wrist and clasp the ends together."
                ],
                "mappings": {
                    "FrameNet": "NM",
                    "PropBank": "NM",
                    "VerbNet": "tape-22.4-1",
                    "WordNet 3.0 Sense Numbers": "2, 3"
                }
            }
        ]
    },
    {
        "lemma": "resign-v",
        "senses": [
            {
                "definition": "Sense Number 1: leave or give up a position, possession, right, etc",
                "examples": [
                    "He resigned his claim to the throne.",
                    "The chairman resigned when he was found to have misappropriated funds.",
                    "The staff of the New York Press has resigned over the matter.",
                    "The South Korean pioneer in cloning research resigned his official posts Thursday.",
                    "Ilario Pantano has resigned his commission as a Marine officer.",
                    "His heiress, Euphemia, resigned the title in 1390 in favour of her uncle Walter.",
                    "Botica Conroy, Microsoft's public relations firm, has resigned the account.",
                    "K. Karunakaran resigned the membership of Rajya Sabha.",
                    "Dithorba, son of Deman, after having been seven years in the sovereignty of Ireland, resigned the kingdom to Cimbaeth, son of Fintan."
                ],
                "mappings": {
                    "PropBank": "resign.01",
                    "WordNet 3.0 Sense Numbers": "1, 2, 3"
                }
            },
            {
                "definition": "Sense Number 2: accept as inevitable",
                "examples": [
                    "He resigned himself to his fate.",
                    "He is resigned to catching a plane and playing elsewhere.",
                    "Israel resigned to Hamas participation in elections.",
                    "Lynndie England's family resigned to her guilty plea in Abu Ghraib prison abuses.",
                    "Gloria resigned herself to making do, for that was the fate of the Delaney sisters."
                ],
                "mappings": {
                    "PropBank": "resign.02",
                    "WordNet 3.0 Sense Numbers": "4"
                }
            }
        ]
    },
    {
        "lemma": "care-v",
        "senses": [
            {
                "definition": "Sense Number 1: consider as important enough for attention, concern or liking",
                "examples": [
                    "I really care about my work.",
                    "She's never cared very much about her appearance.",
                    "I really don't care whether we go out or not.",
                    "I don't care how much it costs, just buy it.",
                    "Your parents are only doing this because they care about you.",
                    "People who care enough, should do something about it.",
                    "I have the impression that my wife no longer cares for me.",
                    "Go ahead. I couldn't care less.",
                    "I don't care a hang what happens to me."
                ],
                "mappings": {
                    "FrameNet": "NP",
                    "PropBank": "care.01",
                    "VerbNet": "care-88.1-1,marvel-31.3-2,marvel-31.3-3",
                    "WordNet 3.0 Sense Numbers": "1, 5"
                }
            },
            {
                "definition": "Sense Number 2: tend or supervise somebody, provide protection and assistance",
                "examples": [
                    "She cared for her grandmother for nine years and currently cares for her husband.",
                    "The article tells you how to care for various type of pets.",
                    "The nurse was caring for the wounded.",
                    "They cared for the estate for a time but sold it when it became too much for them to handle."
                ],
                "mappings": {
                    "FrameNet": "NP",
                    "PropBank": "NM",
                    "VerbNet": "NM",
                    "WordNet 3.0 Sense Numbers": "2, 4"
                }
            },
            {
                "definition": "Sense Number 3: want, desire or perfer to do something",
                "examples": [
                    "Do you care for a drink?",
                    "Would you care to join us for dinner?",
                    "Care to hand over the salt?"
                ],
                "mappings": {
                    "FrameNet": "NP",
                    "PropBank": "NM",
                    "VerbNet": "NM",
                    "WordNet 3.0 Sense Numbers": "3"
                }
            }
        ]
    },
    {
        "lemma": "droop-v",
        "senses": [
            {
                "definition": "Sense Number 1: Be or become limp.",
                "examples": [
                    "His tounge drooped from his mouth.",
                    "The flowers droop in the hot sun.",
                    "Our anchor rope drooped as we struck bottom.",
                    "The group enthusiasm drooped towards the afternoon."
                ],
                "mappings": {
                    "FrameNet": "NP",
                    "PropBank": "droop.01",
                    "VerbNet": "spatial_configuration-47.6",
                    "WordNet 3.0 Sense Numbers": "1, 2, 3"
                }
            }
        ]
    },
    {
        "lemma": "buckle-v",
        "senses": [
            {
                "definition": "Sense Number 1: fasten with a buckle",
                "examples": [
                    "He buckled his belt a notch tighter before heading out the door.",
                    "Traders are already buckling their seat belts."
                ],
                "mappings": {
                    "FrameNet": "Closure",
                    "PropBank": "buckle.01",
                    "VerbNet": "tape-22.4",
                    "WordNet 3.0 Sense Numbers": "1"
                }
            },
            {
                "definition": "Sense Number 2: fold, bend, or collapse",
                "examples": [
                    "I was hit so hard across the skull, it buckled my legs.",
                    "This free software helps engineers predict when cold-formed steel pieces will buckle.",
                    "BCCI buckled under the weight of some $10 billion in losses.",
                    "ABC has now buckled under pressure to alter their movie."
                ],
                "mappings": {
                    "FrameNet": "NM",
                    "PropBank": "buckle.04",
                    "VerbNet": "NM",
                    "WordNet 3.0 Sense Numbers": "2, 3"
                }
            },
            {
                "definition": "Sense Number 3: BUCKLE DOWN: set to work in a serious manner",
                "examples": [
                    "When he turned 30, John knew it was time to buckle down and finish high school.",
                    "I buckled down and lost 78 lbs."
                ],
                "mappings": {
                    "FrameNet": "NM",
                    "PropBank": "buckle.03",
                    "VerbNet": "NM"
                }
            }
        ]
    },
    {
        "lemma": "sniff-v",
        "senses": [
            {
                "definition": "Sense Number 1: inhale audibly through the nose, esp. for perceiving smells",
                "examples": [
                    "The security dog sniffed his bag.",
                    "She sniffed the basil in her hand as she strolled through the garden.",
                    "That cold made him sniff all through class."
                ],
                "mappings": {
                    "FrameNet": "Perception_active",
                    "PropBank": "sniff.01",
                    "VerbNet": "sight-30.2,peer-30.3",
                    "WordNet 3.0 Sense Numbers": "1, 2"
                }
            },
            {
                "definition": "Sense Number 2: take in drugs through the nose",
                "examples": [
                    "Those boys like to sniff glue behind the school.",
                    "I quit sniffing cocaine years ago."
                ],
                "mappings": {
                    "FrameNet": "Ingest_substance",
                    "PropBank": "NM",
                    "VerbNet": "NM"
                }
            },
            {
                "definition": "Sense Number 3: express disdain verbally or nonverbally, (as if) with a sniff",
                "examples": [
                    "\"Absurd!\" Miss Millbottom sniffed.",
                    "When Henry finished his recommendations, Amanda sniffed contemptuously."
                ],
                "mappings": {
                    "FrameNet": "NM",
                    "PropBank": "sniff.02",
                    "VerbNet": "nonverbal_expression-40.2,transfer_mesg-37.1.1"
                }
            },
            {
                "definition": "Sense Number 4: seek or detect",
                "examples": [
                    "The police were sniffing for evidence in his house.",
                    "He can always sniff out trouble."
                ],
                "mappings": {
                    "FrameNet": "Seeking",
                    "PropBank": "sniff.03",
                    "VerbNet": "NM"
                }
            }
        ]
    },
    {
        "lemma": "fix-v",
        "senses": [
            {
                "definition": "Sense Number 1: repair, mend",
                "examples": [
                    "They charged a lot to fix my car.",
                    "I'm fixing that tear in your jacket."
                ],
                "mappings": {
                    "FrameNet": "Resolve_problem",
                    "PropBank": "fix.02",
                    "VerbNet": "NM",
                    "WordNet 3.0 Sense Numbers": "1"
                }
            },
            {
                "definition": "Sense Number 2: (cause to) fasten, secure",
                "examples": [
                    "The cat got out when the latch to the back door wasn't fixed.",
                    "Let's fix the picture to the frame",
                    "As he was fixing his hand on her shoulder, she turned at him with an icy glare."
                ],
                "mappings": {
                    "FrameNet": "Attaching",
                    "PropBank": "NM",
                    "VerbNet": "shake-22.3-2",
                    "WordNet 3.0 Sense Numbers": "2, 8, 11"
                }
            },
            {
                "definition": "Sense Number 3: specify",
                "examples": [
                    "See what you get when this variable is fixed to a higher value.",
                    "We haven't fixed the date for our wedding yet."
                ],
                "mappings": {
                    "FrameNet": "Bail_setting",
                    "PropBank": "fix.03",
                    "VerbNet": "price-54.4",
                    "WordNet 3.0 Sense Numbers": "3, 6"
                }
            },
            {
                "definition": "Sense Number 4: prepare, make, get ready",
                "examples": [
                    "She was fixing dinner when the phone rang.",
                    "Can you fix these samples and send them over to pathology?",
                    "I was fixing to leave town after I paid the hotel bill."
                ],
                "mappings": {
                    "FrameNet": "Activity_prepare",
                    "PropBank": "fix.01",
                    "VerbNet": "preparing-26.3-1",
                    "WordNet 3.0 Sense Numbers": "4, 7, 12"
                }
            },
            {
                "definition": "Sense Number 5: take revenge on",
                "examples": [
                    "Just wait, I'll fix you!",
                    "That'll fix him!"
                ],
                "mappings": {
                    "FrameNet": "NM",
                    "PropBank": "NM",
                    "VerbNet": "NM",
                    "WordNet 3.0 Sense Numbers": "5"
                }
            },
            {
                "definition": "Sense Number 6: sterilize",
                "examples": [
                    "She's going to get her two cats fixed next week."
                ],
                "mappings": {
                    "FrameNet": "NM",
                    "PropBank": "NM",
                    "VerbNet": "NM",
                    "WordNet 3.0 Sense Numbers": "9"
                }
            },
            {
                "definition": "Sense Number 7: FIX UP:find something/someone or make arrangements for",
                "examples": [
                    "I'll fix you up with a nice girl.",
                    "The car salesman fixed me up with a sweet deal.",
                    "Can you fix up a meeting with the president?"
                ],
                "mappings": {
                    "FrameNet": "NM",
                    "PropBank": "fix.04",
                    "VerbNet": "NM"
                }
            }
        ]
    },
    {
        "lemma": "amble-v",
        "senses": [
            {
                "definition": "Sense Number 1: walk leisurely",
                "examples": [
                    "Some more bad guys turned up and we shot them, then ambled away.",
                    "Marcus ambled down mainstreet.",
                    "The sheriff ambled up to my window and said, 'Do you know how fast you were going?'"
                ],
                "mappings": {
                    "FrameNet": "Self_motion",
                    "PropBank": "amble.01",
                    "VerbNet": "run-51.3.2",
                    "WordNet 3.0 Sense Numbers": "1"
                }
            }
        ]
    },
    {
        "lemma": "void-v",
        "senses": [
            {
                "definition": "Sense Number 1: Declare invalid; take away the legal force    of or render ineffective.",
                "examples": [
                    "She voided the contract with the help of her lawyer.",
                    "They were able to void the plea.",
                    "Many funds allow investors to void orders before the close of trading."
                ],
                "mappings": {
                    "FrameNet": "NM",
                    "PropBank": "NM",
                    "VerbNet": "void-106",
                    "WordNet 3.0 Sense Numbers": "1, 3"
                }
            },
            {
                "definition": "Sense Number 2: Clear a space of either its occupants or a substance.",
                "examples": [
                    "The chemist voided the glass bottle.",
                    "The concert hall was voided of the audience."
                ],
                "mappings": {
                    "FrameNet": "Emptying,Emitting",
                    "PropBank": "NM",
                    "VerbNet": "NM",
                    "WordNet 3.0 Sense Numbers": "2"
                }
            },
            {
                "definition": "Sense Number 3: Excrete or discharge from the body.",
                "examples": [
                    "The patient is able to void her rectum by using the neurostimulator. ure was defined as the ability to void the bladder naturally with less than 50ml residual urine."
                ],
                "mappings": {
                    "FrameNet": "Excreting",
                    "PropBank": "NM",
                    "VerbNet": "NM",
                    "WordNet 3.0 Sense Numbers": "4"
                }
            }
        ]
    },
    {
        "lemma": "change-v",
        "senses": [
            {
                "definition": "Sense Number 1: become different, alter",
                "examples": [
                    "He has changed from the happy boy I used to know.",
                    "Love changes everything.",
                    "Opinions are changing in regards to the issue of gay marriage.",
                    "That restaurant changes its menu daily.",
                    "He stopped singing in the choir when his voice started changing."
                ],
                "mappings": {
                    "FrameNet": "Cause_change,Undergo_change",
                    "PropBank": "change.01",
                    "VerbNet": "other_cos-45.4,turn-26.6.1-1",
                    "WordNet 3.0 Sense Numbers": "2, 1, 3, 9"
                }
            },
            {
                "definition": "Sense Number 2: replace",
                "examples": [
                    "I had to change tires on the side of the freeway.",
                    "She changed doctors last year.",
                    "Do we have time to change before dinner?",
                    "She won't be changing her name when she gets married.",
                    "I don't think the sheets in my hotel room have been changed."
                ],
                "mappings": {
                    "FrameNet": "Exchange_currency,Replacing",
                    "PropBank": "change.02",
                    "VerbNet": "dress-41.1.1,exchange-13.6-1",
                    "WordNet 3.0 Sense Numbers": "4, 5, 6, 10"
                }
            },
            {
                "definition": "Sense Number 3: reciprocate",
                "examples": [
                    "Will you change seats with my daughter so she can see better?",
                    "He was changing dance partners with Tom all evening."
                ],
                "mappings": {
                    "FrameNet": "Exchange",
                    "PropBank": "NM",
                    "VerbNet": "NM",
                    "WordNet 3.0 Sense Numbers": "7"
                }
            },
            {
                "definition": "Sense Number 4: transfer, travel",
                "examples": [
                    "I could change in Chicago but I'd prefer to fly non-stop.",
                    "You will be changing trains in Atlanta."
                ],
                "mappings": {
                    "FrameNet": "Change_tool",
                    "PropBank": "NM",
                    "VerbNet": "NM",
                    "WordNet 3.0 Sense Numbers": "8"
                }
            }
        ]
    },
    {
        "lemma": "ramble-v",
        "senses": [
            {
                "definition": "Sense Number 1: talk aimlessly",
                "examples": [
                    "Crazy addict lady rambles on and on."
                ],
                "mappings": {
                    "FrameNet": "Speak_on_topic",
                    "PropBank": "ramble.02",
                    "VerbNet": "NM",
                    "WordNet 3.0 Sense Numbers": "1"
                }
            },
            {
                "definition": "Sense Number 2: wander aimlessly",
                "examples": [
                    "Thousands rambled across the university's grounds for the final day of the seventh annual Hispanic Engineering, Science and Technology conference."
                ],
                "mappings": {
                    "FrameNet": "NM",
                    "PropBank": "ramble.01",
                    "VerbNet": "run-51.3.2",
                    "WordNet 3.0 Sense Numbers": "2"
                }
            }
        ]
    },
    {
        "lemma": "surge-v",
        "senses": [
            {
                "definition": "Sense Number 1: rush forward quickly and powerfully",
                "examples": [
                    "The army surged forward.",
                    "The fans surged forward to see the movie star.",
                    "A few metres before the end of the race, Jenkins surged into the lead.",
                    "He levelled the score and then surged ahead of his class.",
                    "The boat surged through the water with amazing speed.",
                    "220 V of pure electricity surged right through my pointer finger!",
                    "The city is surging ahead with planning and research into alternative energy sources."
                ],
                "mappings": {
                    "FrameNet": "NP",
                    "PropBank": "NM",
                    "VerbNet": "appear-48.1.1",
                    "WordNet 3.0 Sense Numbers": "1, 3, 5"
                }
            },
            {
                "definition": "Sense Number 2: increase strongly and suddenly",
                "examples": [
                    "As favorable reviews came out, interest in the software surged.",
                    "The company's profits have surged.",
                    "She felt a wave of resentment surging (up) inside her.",
                    "Demand for electricity surged far past supply."
                ],
                "mappings": {
                    "FrameNet": "NP",
                    "PropBank": "surge.01",
                    "VerbNet": "calibratable_cos-45.6-1",
                    "WordNet 3.0 Sense Numbers": "2"
                }
            },
            {
                "definition": "Sense Number 3: rise and fall like waves",
                "examples": [
                    "The boat surged, causing him to lose his grip and fall into the water.",
                    "The line snapped them off our wrists as the boat surged in the waves."
                ],
                "mappings": {
                    "FrameNet": "NP",
                    "PropBank": "NM",
                    "VerbNet": "NM",
                    "WordNet 3.0 Sense Numbers": "4"
                }
            }
        ]
    },
    {
        "lemma": "rationalize-v",
        "senses": [
            {
                "definition": "Sense Number 1: cause to seem reasonable or rational",
                "examples": [
                    "He rationalized involving his brother, son and friend in espionage.",
                    "He rationalized, for his peace of mind, that by shooting the two Viet Cong he had derailed a whole chain of events.",
                    "She rationalizes that because he looks good in a tuxedo, he must be on her side.",
                    "The teacher is creative and adaptive, she shares responsibilities for the environment with students, and she rationalizes rules in group sessions.",
                    "We could try to rationalize these sitings away, but I think there's something to them."
                ],
                "mappings": {
                    "FrameNet": "Justifying",
                    "PropBank": "rationalize.01",
                    "VerbNet": "deduce-97.2,discover-84",
                    "WordNet 3.0 Sense Numbers": "1, 4"
                }
            },
            {
                "definition": "Sense Number 2: optimize results by combining or eliminating processes, products or tasks",
                "examples": [
                    "New competitors have entered our Luxemburg market, requiring us to rationalize our processes even further.",
                    "Companies should rationalize capital structures during down round financings.",
                    "China should rationalize its natural gas consumption as the price of natural gas in the international market has been relatively high.",
                    "Getting the government out of the agricultural subsidy and tariff business is almost certainly the most important step to take to rationalize our food system."
                ],
                "mappings": {
                    "FrameNet": "NM",
                    "PropBank": "NM",
                    "VerbNet": "NM",
                    "WordNet 3.0 Sense Numbers": "2, 3"
                }
            },
            {
                "definition": "Sense Number 3: MATHEMATICS: remove irrational quantities from",
                "examples": [
                    "The function rationalizes the given expression, removing all square roots from the denominator."
                ],
                "mappings": {
                    "FrameNet": "NM",
                    "PropBank": "NM",
                    "VerbNet": "NM",
                    "WordNet 3.0 Sense Numbers": "5"
                }
            }
        ]
    },
    {
        "lemma": "peddle-v",
        "senses": [
            {
                "definition": "Sense Number 1: sell or offer for sale",
                "examples": [
                    "Airbus had a whole slew of amenities when the peddled the A380.",
                    "A concerned citizen dug up the old case and peddled the story to local papers.",
                    "He peddled the dream of billions in compensation to policyholders.",
                    "It's the story of a Chinese warrior dropping out of ninja school to peddle shoes in Paris."
                ],
                "mappings": {
                    "FrameNet": "NP",
                    "PropBank": "peddle.01",
                    "VerbNet": "give-13.1",
                    "WordNet 3.0 Sense Numbers": "1"
                }
            }
        ]
    },
    {
        "lemma": "focus-v",
        "senses": [
            {
                "definition": "Sense Number 1: converge, configure or align (physically or figuratively)",
                "examples": [
                    "Her eyes focused on the painting across the room.",
                    "Their common experience has focused into a sense of shared destiny.",
                    "Suddenly the blurred faces focused into a sharp picture.",
                    "The shoreline focused the wave into a towering wall of water."
                ],
                "mappings": {
                    "FrameNet": "NM",
                    "PropBank": "focus.01",
                    "VerbNet": "NM",
                    "WordNet 3.0 Sense Numbers": "2, 3, 4, 5"
                }
            },
            {
                "definition": "Sense Number 2: concentrate, direct attention towards",
                "examples": [
                    "Her mind focused on the painting across the room.",
                    "A lot of anger and attention were focused on the town's new leash law.",
                    "Stay focused during your performance.",
                    "The museum is focusing on their Pre-Colombian collection."
                ],
                "mappings": {
                    "FrameNet": "Place_weight_on",
                    "PropBank": "focus.01",
                    "VerbNet": "focus-87.1",
                    "WordNet 3.0 Sense Numbers": "1"
                }
            }
        ]
    },
    {
        "lemma": "staff-v",
        "senses": [
            {
                "definition": "Sense Number 1: provide with staff",
                "examples": [
                    "The states have not yet fully staffed the project.",
                    "He staffed the committee with civil rights advocates."
                ],
                "mappings": {
                    "FrameNet": "NP",
                    "PropBank": "staff.01",
                    "VerbNet": "fill-9.8",
                    "WordNet 3.0 Sense Numbers": "1"
                }
            },
            {
                "definition": "Sense Number 2: serve on the staff of",
                "examples": [
                    "They staff the reception desk 24 hours a day each day of the year."
                ],
                "mappings": {
                    "FrameNet": "NP",
                    "PropBank": "NM",
                    "VerbNet": "fill-9.8",
                    "WordNet 3.0 Sense Numbers": "2"
                }
            }
        ]
    },
    {
        "lemma": "transcend-v",
        "senses": [
            {
                "definition": "Sense Number 1: exceed, surpass, overstep",
                "examples": [
                    "Love transcended rank and they married each other.",
                    "Videogaming transcends life.",
                    "Their loyalty transcends their national bonds."
                ],
                "mappings": {
                    "FrameNet": "NP",
                    "PropBank": "transcend.01",
                    "VerbNet": "exceed-90",
                    "WordNet 3.0 Sense Numbers": "1, 2"
                }
            }
        ]
    },
    {
        "lemma": "complicate-v",
        "senses": [
            {
                "definition": "Sense Number 1: make more complex or intricate",
                "examples": [
                    "They then complicated the whole thing by having a last minute equipment change.",
                    "The estate tax complicates the tax code.",
                    "This complicates matters quite a bit.",
                    "She complicates my life way too much with all the drama.",
                    "The latter complicates the pattern layout."
                ],
                "mappings": {
                    "FrameNet": "NP",
                    "PropBank": "complicate.01",
                    "VerbNet": "NP",
                    "WordNet 3.0 Sense Numbers": "1, 2"
                }
            }
        ]
    },
    {
        "lemma": "unlock-v",
        "senses": [
            {
                "definition": "Sense Number 1: open the lock of; return from a locked state",
                "examples": [
                    "She unlocked the window and opened it.",
                    "Unlock the door so Byron can come in.",
                    "If you buy a used cell phone, make sure the seller unlocks it first.",
                    "You need your PIN number to unlock your account."
                ],
                "mappings": {
                    "FrameNet": "NP",
                    "PropBank": "unlock.01",
                    "VerbNet": "disassemble-23.3",
                    "WordNet 3.0 Sense Numbers": "1, 3"
                }
            },
            {
                "definition": "Sense Number 2: set free or release",
                "examples": [
                    "His voice unlocked her hidden feelings.",
                    "A desire was unlocked in her after the encounter."
                ],
                "mappings": {
                    "FrameNet": "NP",
                    "PropBank": "NM",
                    "VerbNet": "NM",
                    "WordNet 3.0 Sense Numbers": "2"
                }
            }
        ]
    },
    {
        "lemma": "bet-v",
        "senses": [
            {
                "definition": "Sense Number 1: stake money or something of value on the outcome of an issue",
                "examples": [
                    "I bet you $10 you can't lift that rock.",
                    "He regularly goes to the races and bets heavily.",
                    "I bet you my blue marble that I'll get there before you.",
                    "I'm betting on the new horse."
                ],
                "mappings": {
                    "FrameNet": "NP",
                    "PropBank": "bet.01",
                    "VerbNet": "bill-54.5,risk-94",
                    "WordNet 3.0 Sense Numbers": "2"
                }
            },
            {
                "definition": "Sense Number 2: express certainty (or take action on the assumption) that something is true",
                "examples": [
                    "I bet she's missed the bus.",
                    "I bet (you) that he won't come.",
                    "I bet he's forgotten to bring the keys.",
                    "You bet!"
                ],
                "mappings": {
                    "FrameNet": "NP",
                    "PropBank": "bet.01",
                    "VerbNet": "rely-70",
                    "WordNet 3.0 Sense Numbers": "1, 3"
                }
            }
        ]
    },
    {
        "lemma": "fold-v",
        "senses": [
            {
                "definition": "Sense Number 1: make or become so that one part covers the other",
                "examples": [
                    "Fold these sheets and put them away.",
                    "He folded up the map with a sense of finality.",
                    "Do you know how to fold a paper airplane?",
                    "This bed folds up."
                ],
                "mappings": {
                    "FrameNet": "Reshaping",
                    "PropBank": "fold.03,fold.05",
                    "VerbNet": "build-26.1,bend-45.2",
                    "WordNet 3.0 Sense Numbers": "1, 5"
                }
            },
            {
                "definition": "Sense Number 2: intertwine corresponding body parts",
                "examples": [
                    "He folded his arms and glared.",
                    "She quietly folded her hands in her lap.",
                    "The priest folded his hands over the large wooden cross."
                ],
                "mappings": {
                    "FrameNet": "NM",
                    "PropBank": "fold.02",
                    "VerbNet": "crane-40.3.2"
                }
            },
            {
                "definition": "Sense Number 3: incorporate or enclose one thing in another",
                "examples": [
                    "Fold the nuts into the batter.",
                    "My dad folded the twenty dollar bill into his wallet.",
                    "The priest folded the wooden cross in his hands."
                ],
                "mappings": {
                    "FrameNet": "Reshaping",
                    "PropBank": "fold.01",
                    "VerbNet": "knead-26.5",
                    "WordNet 3.0 Sense Numbers": "2"
                }
            },
            {
                "definition": "Sense Number 4: cease to operate or participate",
                "examples": [
                    "That shop folded about a month ago.",
                    "Either toss in your bet or fold."
                ],
                "mappings": {
                    "FrameNet": "NM",
                    "PropBank": "fold.04,fold.06",
                    "VerbNet": "NM",
                    "WordNet 3.0 Sense Numbers": "3"
                }
            },
            {
                "definition": "Sense Number 5: enclose domestic animals in a pen",
                "examples": [
                    "He went round to see the cattle folded.",
                    "Jacob counts the sheep as he folds them."
                ],
                "mappings": {
                    "FrameNet": "NM",
                    "PropBank": "NM",
                    "VerbNet": "NM",
                    "WordNet 3.0 Sense Numbers": "4"
                }
            }
        ]
    },
    {
        "lemma": "babble-v",
        "senses": [
            {
                "definition": "Sense Number 1: Utter meaningless sounds, as a baby might;    utter something incomprehensible.",
                "examples": [
                    "That old man babbles all the time.",
                    "The baby babbled at his mother.",
                    "The two women babbled and crooned at the youngster.",
                    "What are you babbling on about?"
                ],
                "mappings": {
                    "FrameNet": "Communication_manner",
                    "PropBank": "NP",
                    "VerbNet": "manner_speaking-37.3",
                    "WordNet 3.0 Sense Numbers": "1, 2"
                }
            },
            {
                "definition": "Sense Number 2: Flow in an irregular current with a          bubbling noise.",
                "examples": [
                    "The creek babbles from one town to the next."
                ],
                "mappings": {
                    "FrameNet": "Make_noise",
                    "PropBank": "NP",
                    "VerbNet": "sound_emission-43.2",
                    "WordNet 3.0 Sense Numbers": "3"
                }
            },
            {
                "definition": "Sense Number 3: Divulge confidential information or secrets.",
                "examples": [
                    "Be careful - his secretary babbles!",
                    "Don't babble a word to anyone!"
                ],
                "mappings": {
                    "FrameNet": "Communication_manner",
                    "PropBank": "NP",
                    "VerbNet": "NM",
                    "WordNet 3.0 Sense Numbers": "4"
                }
            }
        ]
    },
    {
        "lemma": "verify-v",
        "senses": [
            {
                "definition": "Sense Number 1: confirm (formally) the truth or result of",
                "examples": [
                    "Have archeological findings verified the Bible?",
                    "The union verified the workers' complaints and got them higher pay.",
                    "The doctors verified his fears.",
                    "The city auditor says he has verified the signatures on petitions."
                ],
                "mappings": {
                    "FrameNet": "Evidence,Varification",
                    "PropBank": "verify.01",
                    "VerbNet": "NP",
                    "WordNet 3.0 Sense Numbers": "1, 2, 3, 4"
                }
            }
        ]
    },
    {
        "lemma": "originate-v",
        "senses": [
            {
                "definition": "Sense Number 1: come into existence; begin",
                "examples": [
                    "All one need know about this article is that it originated with the Weekly World News.",
                    "Where did the game of chess originate?",
                    "The river originates in Minnesota and eventually joins the Mississippi.",
                    "My flight originates in Cleveland."
                ],
                "mappings": {
                    "FrameNet": "Origin",
                    "PropBank": "originate.01",
                    "VerbNet": "NP",
                    "WordNet 3.0 Sense Numbers": "1, 3"
                }
            },
            {
                "definition": "Sense Number 2: cause to come into existence; create",
                "examples": [
                    "She originated and spearheaded a successful campaign.",
                    "MRP Capital announced that it originated a 2m dollar loan for the acquisition of Crystal River Restaurant.",
                    "She originated the part of Callie in the world premiere of Tracey."
                ],
                "mappings": {
                    "FrameNet": "Achieving_first",
                    "PropBank": "originate.01",
                    "VerbNet": "NP",
                    "WordNet 3.0 Sense Numbers": "2"
                }
            }
        ]
    },
    {
        "lemma": "intervene-v",
        "senses": [
            {
                "definition": "Sense Number 1: get involved so as to alter an action",
                "examples": [
                    "The president intervened in a dispute over the N.S.A's eavesdropping.",
                    "The C.E.O. intervened in Enron's battle against the lawyers."
                ],
                "mappings": {
                    "FrameNet": "NP",
                    "PropBank": "intervene.01",
                    "VerbNet": "NP",
                    "WordNet 3.0 Sense Numbers": "1"
                }
            },
            {
                "definition": "Sense Number 2: be placed or located between things, or events",
                "examples": [
                    "The war intervened between the birth of her two children.",
                    "Eight days intervened between the holidays."
                ],
                "mappings": {
                    "FrameNet": "NP",
                    "PropBank": "NM",
                    "VerbNet": "NP",
                    "WordNet 3.0 Sense Numbers": "2, 3"
                }
            }
        ]
    },
    {
        "lemma": "wear-v",
        "senses": [
            {
                "definition": "Sense Number 1: don, assume, feature",
                "examples": [
                    "She was wearing yellow that day.",
                    "He wore a red rose bud in his lapel.",
                    "She wore her prettiest smile for him.",
                    "He wore a look of disgust through the entire speech.",
                    "I like to wear my hair in a French twist.",
                    "He decided to wear his white silk suit."
                ],
                "mappings": {
                    "FrameNet": "Wearing",
                    "PropBank": "wear.01",
                    "VerbNet": "simple_dressing-41.3.1",
                    "WordNet 3.0 Sense Numbers": "1, 2, 3, 5, 9"
                }
            },
            {
                "definition": "Sense Number 2: deteriorate, tire, break down",
                "examples": [
                    "I wore a hole in my jeans.",
                    "This vacuum cleaner seems to be wearing out.",
                    "It was really wearing to weed the strawberry fields from dawn to dusk."
                ],
                "mappings": {
                    "FrameNet": "NM",
                    "PropBank": "wear.06",
                    "VerbNet": "wipe_manner-10.4.1-1",
                    "WordNet 3.0 Sense Numbers": "4, 7, 8"
                }
            },
            {
                "definition": "Sense Number 3: endure, last, be usable",
                "examples": [
                    "The treads on those tires will wear for years."
                ],
                "mappings": {
                    "FrameNet": "NM",
                    "PropBank": "NM",
                    "VerbNet": "NM",
                    "WordNet 3.0 Sense Numbers": "6"
                }
            }
        ]
    },
    {
        "lemma": "fortify-v",
        "senses": [
            {
                "definition": "Sense Number 1: add strengthening ingredients",
                "examples": [
                    "What herb can be taken to fortify the body against meningitis?",
                    "The Season's Best range has been fortified with vitamin A, C, E and calcium.",
                    "I've had port fortified with brandy and with grain alcohol.",
                    "Why are so many cereals and infant formulas fortified with iron?",
                    "She had felt compelled to fortify him with strong coffee.",
                    "Added vitamins fortify foods."
                ],
                "mappings": {
                    "FrameNet": "NP",
                    "PropBank": "fortify.01",
                    "VerbNet": "NM",
                    "WordNet 3.0 Sense Numbers": "4, 5"
                }
            },
            {
                "definition": "Sense Number 2: turn into a fort",
                "examples": [
                    "The children fortified the couch using the cushions, a mop and some blankets."
                ],
                "mappings": {
                    "FrameNet": "NP",
                    "PropBank": "fortify.02",
                    "VerbNet": "other_cos-45.4",
                    "WordNet 3.0 Sense Numbers": "2"
                }
            },
            {
                "definition": "Sense Number 3: gird against military confrontation",
                "examples": [
                    "As before, they fortified against the attack.",
                    "The Soviets closed and fortified the borders and refugees stopped moving.",
                    "At this Cardinal della Rovere flung away to his Castle of Ostia to fortify.",
                    "He fortified the town with a fence and ditch.",
                    "How will you fortify the camp?"
                ],
                "mappings": {
                    "FrameNet": "NP",
                    "PropBank": "fortify.01",
                    "VerbNet": "equip-13.4.2-1-1",
                    "WordNet 3.0 Sense Numbers": "3"
                }
            },
            {
                "definition": "Sense Number 4: strengthen",
                "examples": [
                    "Potenza fortified relations between senior researchers and regional experts.",
                    "The two countries fortified relations by signing agreements relating to nuclear cooperation.",
                    "No recommendation of mine is necessary to fortify or confirm the attachment.",
                    "A period of enjoyment fortifies the mind.",
                    "An article in the \"Spectator\" fortifies this conclusion by a reference to hypnotism.",
                    "First, the children fortified themselves with cupcakes."
                ],
                "mappings": {
                    "FrameNet": "NP",
                    "PropBank": "fortify.01",
                    "VerbNet": "other_cos-45.4",
                    "WordNet 3.0 Sense Numbers": "1"
                }
            }
        ]
    },
    {
        "lemma": "dwell-v",
        "senses": [
            {
                "definition": "Sense Number 1: brood, dwell on",
                "examples": [
                    "He never dwelled on himself and his many aches and pains.",
                    "He dwelled on the situation in his country.",
                    "She dwelled on the grades and the comments and the looks and the future."
                ],
                "mappings": {
                    "FrameNet": "Cogitation",
                    "PropBank": "NM",
                    "VerbNet": "lecture-37.11-2",
                    "WordNet 3.0 Sense Numbers": "1, 5"
                }
            },
            {
                "definition": "Sense Number 2: inhabit, consist",
                "examples": [
                    "Strange thoughts dwelled in her mind.",
                    "This fish dwells at the bottom of the ocean.",
                    "The people dwelled in woods and lived by agriculture.",
                    "The problems dwell in the social injustices in this country."
                ],
                "mappings": {
                    "FrameNet": "Residence",
                    "PropBank": "dwell.01",
                    "VerbNet": "exist-47.1-1,lodge-46",
                    "WordNet 3.0 Sense Numbers": "2, 3, 4"
                }
            }
        ]
    },
    {
        "lemma": "pluck-v",
        "senses": [
            {
                "definition": "Sense Number 1: pick or pull out sharply to gather or remove",
                "examples": [
                    "She plucked flowers in the garden.",
                    "Please pluck the chickens for dinner tonight.",
                    "The teacher plucked a pen from the case and started writing frantically.",
                    "The hawk plucked the field mouse from the road."
                ],
                "mappings": {
                    "FrameNet": "Removing,Grooming",
                    "PropBank": "pluck.01",
                    "VerbNet": "braid-41.2.2,get-13.5.1,wipe_manner-10.4.1-1",
                    "WordNet 3.0 Sense Numbers": "1, 5, 6"
                }
            },
            {
                "definition": "Sense Number 2: pull lightly as strings on an instrument",
                "examples": [
                    "The musician plucked the strings of his mandolin.",
                    "Arrie plucked at the loose threads on her dress."
                ],
                "mappings": {
                    "FrameNet": "NM",
                    "PropBank": "NM",
                    "VerbNet": "NM",
                    "WordNet 3.0 Sense Numbers": "4"
                }
            },
            {
                "definition": "Sense Number 3: buy or sell in an underhanded manner; overprice; rip off",
                "examples": [
                    "Mark was a salesman who plucked you for all you had.",
                    "The dealer plucked these designer bags off the streets of Prague."
                ],
                "mappings": {
                    "FrameNet": "NM",
                    "PropBank": "NM",
                    "VerbNet": "NM",
                    "WordNet 3.0 Sense Numbers": "2, 3"
                }
            }
        ]
    },
    {
        "lemma": "discriminate-v",
        "senses": [
            {
                "definition": "Sense Number 1: treat differently on the basis of sex or race",
                "examples": [
                    "She was discriminated against when she. was not accommodated for her medical condition and not allowed to work due to her pregnancy."
                ],
                "mappings": {
                    "FrameNet": "NM",
                    "PropBank": "discriminate.02",
                    "VerbNet": "conspire-71",
                    "WordNet 3.0 Sense Numbers": "2"
                }
            },
            {
                "definition": "Sense Number 2: recognize a difference, distinguish",
                "examples": [
                    "I could not discriminate the different tastes in this complicated dish.",
                    "Memory measures discriminated the two surgical groups."
                ],
                "mappings": {
                    "FrameNet": "Differentiation",
                    "PropBank": "discriminate.01",
                    "VerbNet": "NM",
                    "WordNet 3.0 Sense Numbers": "1, 3"
                }
            }
        ]
    },
    {
        "lemma": "ache-v",
        "senses": [
            {
                "definition": "Sense Number 1: hurt, feel physical pain",
                "examples": [
                    "John's broken arm ached dully.",
                    "The child's body was aching after the accident.",
                    "His whole body ached.",
                    "Arthritis caused his knees to ache.",
                    "The bruise ached constantly."
                ],
                "mappings": {
                    "FrameNet": "Perception_body",
                    "PropBank": "ache.01",
                    "VerbNet": "tingle-40.8.2",
                    "WordNet 3.0 Sense Numbers": "1, 3"
                }
            },
            {
                "definition": "Sense Number 2: desire someone or something not present",
                "examples": [
                    "Her heart ached for her boyfriend when they were apart.",
                    "His death made their hearts ache with loneliness.",
                    "After she quit smoking, she ached for a cigarrette when stressed.",
                    "The children ached for their father to return from the war.",
                    "Young idealists ache to do good in the world."
                ],
                "mappings": {
                    "FrameNet": "Desiring",
                    "PropBank": "NP",
                    "VerbNet": "long-32.2-1",
                    "WordNet 3.0 Sense Numbers": "2"
                }
            }
        ]
    },
    {
        "lemma": "produce-v",
        "senses": [
            {
                "definition": "Sense Number 1: yield, create, make",
                "examples": [
                    "This tree has stopped producing oranges.",
                    "We produced more cars last year than we sold.",
                    "The physicists succeeded in producing a chain reaction.",
                    "The body produces extra white cells in response to infection.",
                    "It requires a lot of skill to produce a great wine."
                ],
                "mappings": {
                    "FrameNet": "Cause_to_start,Intentionally_create,Manufacturing,Behind_the_scenes",
                    "PropBank": "produce.01",
                    "VerbNet": "create-26.4,engender-27,performance-26.7-2",
                    "WordNet 3.0 Sense Numbers": "1, 2, 3, 5"
                }
            },
            {
                "definition": "Sense Number 2: exhibit, release",
                "examples": [
                    "She suddenly produced the report we had been looking for.",
                    "They want to produce a film based on his book."
                ],
                "mappings": {
                    "FrameNet": "NM",
                    "PropBank": "NM",
                    "VerbNet": "NM",
                    "WordNet 3.0 Sense Numbers": "4, 6"
                }
            },
            {
                "definition": "Sense Number 3: develop, acquire",
                "examples": [
                    "Using that lotion produced funny spots on my hands.",
                    "Constant scratching produced hot spots on the dog's legs."
                ],
                "mappings": {
                    "FrameNet": "Creating",
                    "PropBank": "produce.01",
                    "VerbNet": "NM",
                    "WordNet 3.0 Sense Numbers": "7"
                }
            }
        ]
    },
    {
        "lemma": "channelize-v",
        "senses": [
            {
                "definition": "Sense Number 1: Direct the course of.",
                "examples": [
                    "Channelize the message to reach the President.",
                    "He channelized the ball to hit her glove perfectly."
                ],
                "mappings": {
                    "FrameNet": "NP",
                    "PropBank": "NP",
                    "VerbNet": "funnel-9.3",
                    "WordNet 3.0 Sense Numbers": "1, 3"
                }
            },
            {
                "definition": "Sense Number 2: Cause to form a channel.",
                "examples": [
                    "We should channelize the country for better transportation.",
                    "The engineers channelized the stream."
                ],
                "mappings": {
                    "FrameNet": "NP",
                    "PropBank": "NP",
                    "VerbNet": "NM",
                    "WordNet 3.0 Sense Numbers": "2, 4"
                }
            }
        ]
    },
    {
        "lemma": "flutter-v",
        "senses": [
            {
                "definition": "Sense Number 1: to flap or palpitate",
                "examples": [
                    "The baby birds wings fluttered.",
                    "Actresses flutter their eye-lashes in the movies."
                ],
                "mappings": {
                    "FrameNet": "Body_movement",
                    "PropBank": "flutter.01",
                    "VerbNet": "NM",
                    "WordNet 3.0 Sense Numbers": "1, 2, 3, 4, 5"
                }
            }
        ]
    },
    {
        "lemma": "worry-v",
        "senses": [
            {
                "definition": "Sense Number 1: (cause to) be anxious or preoccupied",
                "examples": [
                    "Mary has been worrying about her weight.",
                    "There is nothing to worry about.",
                    "John is paid to worry about market share.",
                    "The Fed is worried about inflation. (Note: 'Fed' implies sentient beings who comprise the group)",
                    "The opinion polls don't seem to worry the President.",
                    "His mother's dizzy spells have worried John."
                ],
                "mappings": {
                    "FrameNet": "Emotion_active,Experiencer_obj",
                    "PropBank": "worry.01,worry.02",
                    "VerbNet": "amuse-31.1,care-88.1-1,marvel-31.3-2,marvel-31.3-8",
                    "WordNet 3.0 Sense Numbers": "1, 2, 3, 4"
                }
            },
            {
                "definition": "Sense Number 2: repeatedly handle or manipulate something physically",
                "examples": [
                    "Don't worry that tooth loose.",
                    "The old man worried his beads, while the dog worried his bone."
                ],
                "mappings": {
                    "FrameNet": "NM",
                    "PropBank": "NM",
                    "VerbNet": "NM",
                    "WordNet 3.0 Sense Numbers": "5, 6"
                }
            }
        ]
    },
    {
        "lemma": "disarm-v",
        "senses": [
            {
                "definition": "Sense Number 1: Physically remove weaponry from.",
                "examples": [
                    "The U.S. is trying to get Russia to disarm.",
                    "You must disarm your opponent so that you hold the weapon.",
                    "We cannot simply tell American families to disarm; we must give them a reason to do so."
                ],
                "mappings": {
                    "FrameNet": "Emptying",
                    "PropBank": "disarm.01",
                    "VerbNet": "cheat-10.6",
                    "WordNet 3.0 Sense Numbers": "1, 3"
                }
            },
            {
                "definition": "Sense Number 2: Make less emotionally hostile; win over          mentally or emotionally.",
                "examples": [
                    "Her charm disarmed the prosecution lawyer completely.",
                    "Sometimes it's hard to disarm yourself on a first date."
                ],
                "mappings": {
                    "FrameNet": "NM",
                    "PropBank": "disarm.01",
                    "VerbNet": "amuse-31.1",
                    "WordNet 3.0 Sense Numbers": "2"
                }
            }
        ]
    },
    {
        "lemma": "distance-v",
        "senses": [
            {
                "definition": "Sense Number 1: keep at a distance",
                "examples": [
                    "He has distanced himself from people so much.",
                    "Dumbledore, after championing him at his hearing, seems to have distanced himself from the young wizard."
                ],
                "mappings": {
                    "FrameNet": "NP",
                    "PropBank": "distance.01",
                    "VerbNet": "NP",
                    "WordNet 3.0 Sense Numbers": "1"
                }
            },
            {
                "definition": "Sense Number 2: go far ahead of",
                "examples": [
                    "In the three-and-three-quarters-mile run, J. Costello of the Bronx",
                    "Church House distanced the other runners."
                ],
                "mappings": {
                    "FrameNet": "NP",
                    "PropBank": "NM",
                    "VerbNet": "NP",
                    "WordNet 3.0 Sense Numbers": "2"
                }
            }
        ]
    },
    {
        "lemma": "doom-v",
        "senses": [
            {
                "definition": "Sense Number 1: make certain the failure or destruction of; destine",
                "examples": [
                    "Procrastination will doom the project.",
                    "Ross Perot has doomed the Democrats' presidential bid.",
                    "Extreme shyness doomed him to a life of lonliness."
                ],
                "mappings": {
                    "FrameNet": "NP",
                    "PropBank": "doom.01",
                    "VerbNet": "NP",
                    "WordNet 3.0 Sense Numbers": "1, 3"
                }
            },
            {
                "definition": "Sense Number 2: condemn; make judgment on",
                "examples": [
                    "It was for this that the gods doomed him, and doomed him justly, to meet his death at the hands of women.",
                    "They will never do anything clever enough to save him compared to the way they cleverly doomed him."
                ],
                "mappings": {
                    "FrameNet": "NP",
                    "PropBank": "doom.01",
                    "VerbNet": "NP",
                    "WordNet 3.0 Sense Numbers": "2"
                }
            }
        ]
    },
    {
        "lemma": "wharf-v",
        "senses": [
            {
                "definition": "Sense Number 1: shore up a river bank",
                "examples": [
                    "The city decided to wharf the mouth of the river.",
                    "The narrow channel was wharfed with a wall of a brick to keep the bank from falling in.",
                    "I cannot but remark how we wharfed the banks.",
                    "Of the 7.7 miles of frontage referred to, less than 2 miles is wharfed.",
                    "He sought to improve this by wharfing the river-front."
                ],
                "mappings": {
                    "FrameNet": "NP",
                    "PropBank": "wharf.01",
                    "VerbNet": "butter-9.9",
                    "WordNet 3.0 Sense Numbers": "1"
                }
            },
            {
                "definition": "Sense Number 2: drop off at a wharf",
                "examples": [
                    "The ship departed after wharfing the passengers."
                ],
                "mappings": {
                    "FrameNet": "NP",
                    "PropBank": "wharf.02",
                    "VerbNet": "NM",
                    "WordNet 3.0 Sense Numbers": "3"
                }
            },
            {
                "definition": "Sense Number 3: store at a wharf",
                "examples": [
                    "They wharfed the goods safely."
                ],
                "mappings": {
                    "FrameNet": "NP",
                    "PropBank": "wharf.02",
                    "VerbNet": "pocket-9.10",
                    "WordNet 3.0 Sense Numbers": "2"
                }
            },
            {
                "definition": "Sense Number 4: dock at a wharf",
                "examples": [
                    "One of the ships was wharfed adjacent to the Tais, the flagship.",
                    "The big ship wharfed in the evening.",
                    "More merchant vessels were wharfed there.",
                    "A private houseboat was wharfed at the exclusive Indian Creek Canal.",
                    "They wharfed the patrol boat out front."
                ],
                "mappings": {
                    "FrameNet": "NP",
                    "PropBank": "wharf.03",
                    "VerbNet": "put-9.1",
                    "WordNet 3.0 Sense Numbers": "4, 5"
                }
            }
        ]
    },
    {
        "lemma": "funnel-v",
        "senses": [
            {
                "definition": "Sense Number 1: move or pour through a small opening",
                "examples": [
                    "The narrow alley funneled the sound of their approach.",
                    "What if the structure funneled the winds down into the water?",
                    "Someone funneled the money to her via false bank accounts."
                ],
                "mappings": {
                    "FrameNet": "NP",
                    "PropBank": "funnel.01",
                    "VerbNet": "funnel-9.3-1-1",
                    "WordNet 3.0 Sense Numbers": "1"
                }
            }
        ]
    },
    {
        "lemma": "prop-v",
        "senses": [
            {
                "definition": "Sense Number 1: support by placing on or against something solid",
                "examples": [
                    "We just propped the camera on a box and let it roll for this one.",
                    "We propped the newly cut plywood table on studio wall.",
                    "I sat on Jack's porch while he propped the aluminum door open with his boot.",
                    "I propped the antenna up on the floor next to my laptop."
                ],
                "mappings": {
                    "FrameNet": "NP",
                    "PropBank": "prop.01",
                    "VerbNet": "put_spatial-9.2",
                    "WordNet 3.0 Sense Numbers": "1"
                }
            }
        ]
    },
    {
        "lemma": "canter-v",
        "senses": [
            {
                "definition": "Sense Number 1: Go or ride at a canter.",
                "examples": [
                    "Austin kicked his horse into a canter",
                    "She stretched her weary legs into a canter, then a lope.",
                    "That was as fast as a canter, as smooth as a running walk.",
                    "He put his horse at a sharp canter, and started round the path.",
                    "Sometimes he breaks into a canter."
                ],
                "mappings": {
                    "FrameNet": "self_motion",
                    "PropBank": "canter.01",
                    "VerbNet": "run-51.3.2",
                    "WordNet 3.0 Sense Numbers": "1, 2, 3"
                }
            }
        ]
    },
    {
        "lemma": "pause-v",
        "senses": [
            {
                "definition": "Sense Number 1: temporarily interrupt or suspend an activity",
                "examples": [
                    "He paused a long time and started again slowly.",
                    "She paused to sigh as she watched Richie answer with a reluctant nod.",
                    "We will pause for a brief commercial break.",
                    "Would you pause the movie while I get a snack?"
                ],
                "mappings": {
                    "FrameNet": "NP",
                    "PropBank": "pause.01",
                    "VerbNet": "linger-53.1",
                    "WordNet 3.0 Sense Numbers": "1, 2"
                }
            }
        ]
    },
    {
        "lemma": "dodge-v",
        "senses": [
            {
                "definition": "Sense Number 1: move in such a way as to avoid",
                "examples": [
                    "He dodged bullet after bullet flying in his direction.",
                    "The 68-year-old actor has repeatedly denied that he dodged taxes."
                ],
                "mappings": {
                    "FrameNet": "Avoiding,Dodging",
                    "PropBank": "dodge.01",
                    "VerbNet": "avoid-52",
                    "WordNet 3.0 Sense Numbers": "1, 3"
                }
            },
            {
                "definition": "Sense Number 2: move in an irregular course",
                "examples": [
                    "Eragon dodged through the crowd and happily dashed back to the wagon."
                ],
                "mappings": {
                    "FrameNet": "NM",
                    "PropBank": "NM",
                    "VerbNet": "NM",
                    "WordNet 3.0 Sense Numbers": "2"
                }
            }
        ]
    },
    {
        "lemma": "commission-v",
        "senses": [
            {
                "definition": "Sense Number 1: Put into commission, as in a ship.",
                "examples": [
                    "The Navy commissioned the USS Alabama."
                ],
                "mappings": {
                    "FrameNet": "NM",
                    "PropBank": "NM",
                    "VerbNet": "NM",
                    "WordNet 3.0 Sense Numbers": "1"
                }
            },
            {
                "definition": "Sense Number 2: Place an order for.",
                "examples": [
                    "I commissioned the poem for our anniversary.",
                    "The government commissioned thirty unflown flags for the soldiers."
                ],
                "mappings": {
                    "FrameNet": "NM",
                    "PropBank": "NM",
                    "VerbNet": "NM",
                    "WordNet 3.0 Sense Numbers": "2"
                }
            },
            {
                "definition": "Sense Number 3: Charge with a task.",
                "examples": [
                    "He commissioned Velasquez to paint his portrait.",
                    "I've commissioned Frederick to oversee the funeral arrangements."
                ],
                "mappings": {
                    "FrameNet": "Employing,Hiring",
                    "PropBank": "commission.01",
                    "VerbNet": "force-59",
                    "WordNet 3.0 Sense Numbers": "3"
                }
            }
        ]
    },
    {
        "lemma": "transpire-v",
        "senses": [
            {
                "definition": "Sense Number 1: Give off water or some other material    through a porous membrane.",
                "examples": [
                    "Plants transpire.",
                    "Water transpires through the leaves."
                ],
                "mappings": {
                    "FrameNet": "NM",
                    "PropBank": "NM",
                    "VerbNet": "NM",
                    "WordNet 3.0 Sense Numbers": "1, 2, 5"
                }
            },
            {
                "definition": "Sense Number 2: Occur or come to be known as having occurred.",
                "examples": [
                    "It transpired that she had worked as a spy.",
                    "It transpired that she worked as a spy.",
                    "Several important events transpired last week.",
                    "It will transpire that we all die."
                ],
                "mappings": {
                    "FrameNet": "Event",
                    "PropBank": "transpire.01",
                    "VerbNet": "occurrence-48.3.1",
                    "WordNet 3.0 Sense Numbers": "3, 4"
                }
            }
        ]
    },
    {
        "lemma": "deviate-v",
        "senses": [
            {
                "definition": "Sense Number 1: Diverge from expected course",
                "examples": [
                    "EOC artists should not deviate from the established painting rules.",
                    "Although, such instructions deviate from other studies.",
                    "These behaviors deviate from normative experiences.",
                    "Not once did he deviate from his plan.",
                    "You deviate from those principles at yoru peril.",
                    "You must also know when to deviate from that strategy.",
                    "To deviate from certain rules could be fatal."
                ],
                "mappings": {
                    "FrameNet": "NP",
                    "PropBank": "deviate.01",
                    "VerbNet": "differ-23.4",
                    "WordNet 3.0 Sense Numbers": "1, 2, 3"
                }
            }
        ]
    },
    {
        "lemma": "slake-v",
        "senses": [
            {
                "definition": "Sense Number 1: make less intesnse; satisfy",
                "examples": [
                    "A kiss from a neighbor girl ain't quite enough to slake your thirst.",
                    "Hikers and mountain bikers convene at Benson's to slake their thirst.",
                    "Some drank six or seven bowls, unable to slake their thirst.",
                    "Hundreds of new choices are popping up to slake the growing thirst.",
                    "It can do little to slake the thirst of the principal oil-consuming sector.",
                    "Slake your thirst with an inviting glass of Blackberry Iced Tea."
                ],
                "mappings": {
                    "FrameNet": "NP",
                    "PropBank": "slake.01",
                    "VerbNet": "subjugate-42.3",
                    "WordNet 3.0 Sense Numbers": "1, 2"
                }
            },
            {
                "definition": "Sense Number 2: cause to heat and crumble by treatment with          water.",
                "examples": [
                    "The lime slakes.",
                    "Slake your clay scraps for recycling.",
                    "Once slaked with water it could be spread on fields to reduce acidity.",
                    "Slake the arrowroot in a little water."
                ],
                "mappings": {
                    "FrameNet": "NP",
                    "PropBank": "slake.02",
                    "VerbNet": "NM",
                    "WordNet 3.0 Sense Numbers": "3"
                }
            }
        ]
    },
    {
        "lemma": "enable-v",
        "senses": [
            {
                "definition": "Sense Number 1: make something possible, render capable for some task",
                "examples": [
                    "This skill will enable you to find a job on Wall Street.",
                    "The rope enables you to secure yourself when you climb the mountain.",
                    "Computerization should enable us to cut production costs by half.",
                    "The new technique will enable surgeons to open and repair the heart.",
                    "This law enables the new federal agency.",
                    "Can you help me enable the computer's modem?"
                ],
                "mappings": {
                    "FrameNet": "NP",
                    "PropBank": "enable.01",
                    "VerbNet": "NP",
                    "WordNet 3.0 Sense Numbers": "1"
                }
            }
        ]
    },
    {
        "lemma": "climb-v",
        "senses": [
            {
                "definition": "Sense Number 1: move upward",
                "examples": [
                    "Did you ever climb up the hill behind your house?",
                    "Sales were climbing after prices were lowered.",
                    "This young man knows how to climb the social ladder.",
                    "The value of our house climbed sharply last year.",
                    "The \"Wettest Place on Earth\" - Kawaikini on Kaua'i Island in Hawaii, has been climbed!",
                    "Her new novel climbed up the bestseller list.",
                    "The itsy-bitsy spider climbed up the waterspout.",
                    "As the temperature climbed this past month, so did the interest rates."
                ],
                "mappings": {
                    "FrameNet": "Change_position_on_a_scale,Intentional_traversing,Self_motion",
                    "PropBank": "climb.01,climb.02",
                    "VerbNet": "calibratable_cos-45.6-1,escape-51.1-3,run-51.3.2",
                    "WordNet 3.0 Sense Numbers": "1, 3, 5, 6"
                }
            },
            {
                "definition": "Sense Number 2: slope upward or meander along a stationary path",
                "examples": [
                    "The path climbed all the way to the top of the hill.",
                    "The road climbs to 2820' at mile 14 where a road to the right descends into the Cataloochee valley.",
                    "The road climbs steeply for about 300m, then flattens out and descends.",
                    "The trail gradually climbs through open desert grasslands for one mile before entering the actual canyon."
                ],
                "mappings": {
                    "FrameNet": "NM",
                    "PropBank": "NM",
                    "VerbNet": "meander-47.7",
                    "WordNet 3.0 Sense Numbers": "4"
                }
            },
            {
                "definition": "Sense Number 3: mount or dismount; move with a grasping motion usually in all limbs",
                "examples": [
                    "To board, you need one person to hold the boat while the paddler climbs in.",
                    "I was here when my son climbed all over our furniture.",
                    "He chased the cat toy, purred very loudly as I petted him, and literally climbed all over me.",
                    "She climbed on me, she climbed on her therapists, she walked back and forth between us.",
                    "We also climbed around a little on the mound just north west of the ruins.",
                    "One firefighter climbed down into the well on an aluminum ladder.",
                    "We waited about 30 minutes then climbed down from our stand.",
                    "When he thought he had the horse sufficiently tamed, he climbed on his back.",
                    "The man agreed, climbed on board and they flew into the blue sky.",
                    "Climb on the bandwagon!"
                ],
                "mappings": {
                    "FrameNet": "Self_motion",
                    "PropBank": "climb.01",
                    "VerbNet": "run-51.3.2",
                    "WordNet 3.0 Sense Numbers": "2"
                }
            }
        ]
    },
    {
        "lemma": "troll-v",
        "senses": [
            {
                "definition": "Sense Number 1: (cause to) move around",
                "examples": [
                    "We trolled around the harbor a while with no action.",
                    "He trolled his way back to the boat launch."
                ],
                "mappings": {
                    "FrameNet": "NP",
                    "PropBank": "troll.01",
                    "VerbNet": "NM",
                    "WordNet 3.0 Sense Numbers": "1, 2"
                }
            },
            {
                "definition": "Sense Number 2: sing or speak",
                "examples": [
                    "He trolled with ample lungs; and the sound of his voice took hold upon the hillside.",
                    "He trolled aloud in merry tones."
                ],
                "mappings": {
                    "FrameNet": "NP",
                    "PropBank": "NM",
                    "VerbNet": "NM",
                    "WordNet 3.0 Sense Numbers": "3, 5, 6, 7"
                }
            },
            {
                "definition": "Sense Number 3: angle with a hook and line and draw through          water",
                "examples": [
                    "Most of the boats trolled the fish.",
                    "We trolled the fish on bib less minnows but they would respond to cubing as well."
                ],
                "mappings": {
                    "FrameNet": "NP",
                    "PropBank": "NM",
                    "VerbNet": "search-35.2",
                    "WordNet 3.0 Sense Numbers": "4"
                }
            }
        ]
    },
    {
        "lemma": "kill-v",
        "senses": [
            {
                "definition": "Sense Number 1: cause death, be fatal",
                "examples": [
                    "This man killed several people when he tried to rob a bank.",
                    "She was killed in the collision of three cars.",
                    "Cigarettes kill.",
                    "Drunken driving kills.",
                    "AIDS has killed thousands in Africa.",
                    "We killed off all the coyotes, wolves, cougars, and bears that preyed on white tailed deer.",
                    "Sadly, he killed himself."
                ],
                "mappings": {
                    "FrameNet": "Killing",
                    "PropBank": "kill.01,kill.02",
                    "VerbNet": "murder-42.1-1",
                    "WordNet 3.0 Sense Numbers": "1, 4, 9, 10"
                }
            },
            {
                "definition": "Sense Number 2: cause great pain or anguish",
                "examples": [
                    "These new shoes are killing me!",
                    "The daily stress of her work is killing her.",
                    "I am killing myself for not figuring this out earlier.",
                    "It seemed like I was killing myself for a losing program and I was considering leaving myself.",
                    "I'm killing myself for your love and again all is lost.",
                    "She is still killing herself over the next project, and she still looks great."
                ],
                "mappings": {
                    "FrameNet": "NM",
                    "PropBank": "NM",
                    "VerbNet": "pain-40.8.1",
                    "WordNet 3.0 Sense Numbers": "5, 13"
                }
            },
            {
                "definition": "Sense Number 3: eliminate",
                "examples": [
                    "To kill poverty, the poor countries themselves must get their house in order.",
                    "Kill these lines in the President's speech.",
                    "Eating artichokes kills the taste of all other foods."
                ],
                "mappings": {
                    "FrameNet": "NM",
                    "PropBank": "kill.01",
                    "VerbNet": "remove-10.1",
                    "WordNet 3.0 Sense Numbers": "3, 12, 15"
                }
            },
            {
                "definition": "Sense Number 4: thwart",
                "examples": [
                    "The conference killed the proposal for limited formal discovery in criminal proceedings.",
                    "The City Council has killed an attempt to set a spending limit for local elections.",
                    "City Council members also killed a motion that would have banned unleashed dogs in any public park."
                ],
                "mappings": {
                    "FrameNet": "NM",
                    "PropBank": "kill.01",
                    "VerbNet": "stop-55.4",
                    "WordNet 3.0 Sense Numbers": "2"
                }
            },
            {
                "definition": "Sense Number 5: overwhelm",
                "examples": [
                    "The comedian was so funny, he was killing me!",
                    "It just kills me to watch the emergency vets on animal planet.",
                    "He's killing me softly with his song.",
                    "This movie is killing audiences worldwide!"
                ],
                "mappings": {
                    "FrameNet": "NM",
                    "PropBank": "NM",
                    "VerbNet": "amuse-31.1",
                    "WordNet 3.0 Sense Numbers": "6"
                }
            },
            {
                "definition": "Sense Number 6: cease operation of",
                "examples": [
                    "The the wind came back and we killed the engine.",
                    "They killed the lights and they killed the music.",
                    "They had killed the battery to the point where they had to jump start the car."
                ],
                "mappings": {
                    "FrameNet": "NM",
                    "PropBank": "NM",
                    "VerbNet": "stop-55.4",
                    "WordNet 3.0 Sense Numbers": "14"
                }
            },
            {
                "definition": "Sense Number 7: Do, succeed with great force",
                "examples": [
                    "She killed the ball.",
                    "He killed the ball from the back court causing the side out in our favor.",
                    "You really killed that speech!"
                ],
                "mappings": {
                    "FrameNet": "NM",
                    "PropBank": "NM",
                    "VerbNet": "NM",
                    "WordNet 3.0 Sense Numbers": "7, 8"
                }
            },
            {
                "definition": "Sense Number 8: drink down",
                "examples": [
                    "She killed a bottle of brandy that night.",
                    "I killed a glass of La Trappe Tripel, and then I killed a half-liter of wheat beer goodness."
                ],
                "mappings": {
                    "FrameNet": "NM",
                    "PropBank": "NM",
                    "VerbNet": "consume-66",
                    "WordNet 3.0 Sense Numbers": "11"
                }
            }
        ]
    },
    {
        "lemma": "plan-v",
        "senses": [
            {
                "definition": "Sense Number 1: intend, mean",
                "examples": [
                    "He plans to be in graduate school next year.",
                    "Let's plan to meet at six.",
                    "We never planned for this to happen."
                ],
                "mappings": {
                    "FrameNet": "Purpose",
                    "PropBank": "plan.01",
                    "VerbNet": "wish-62",
                    "WordNet 3.0 Sense Numbers": "1, 2"
                }
            },
            {
                "definition": "Sense Number 2: devise, design",
                "examples": [
                    "Do you think they are planning an attack before the election?",
                    "They have spent weeks planning the new marketing campaign.",
                    "The organizers have planned the parade route to run through the city center.",
                    "He didn't plan wisely for his retirement."
                ],
                "mappings": {
                    "FrameNet": "NM",
                    "PropBank": "plan.01",
                    "VerbNet": "NM",
                    "WordNet 3.0 Sense Numbers": "3, 4"
                }
            }
        ]
    },
    {
        "lemma": "edit-v",
        "senses": [
            {
                "definition": "Sense Number 1: Prepare or supervise the production of;    change or alter the work of.",
                "examples": [
                    "Chairman James Connaughton personally edited the draft legal opinion.",
                    "Terry Ranger has edited the volume with Olufemi Vaughan.",
                    "This family has been editing the New York Times for over 100 years.",
                    "The author refused to be edited by anyone."
                ],
                "mappings": {
                    "FrameNet": "NP",
                    "PropBank": "edit.01",
                    "VerbNet": "NP",
                    "WordNet 3.0 Sense Numbers": "1, 2, 3"
                }
            },
            {
                "definition": "Sense Number 2: Alter specifically by removing (something).",
                "examples": [
                    "She edited out all the sex scenes from her new books.",
                    "Don't you hate it when the radio edits all the good songs?"
                ],
                "mappings": {
                    "FrameNet": "NP",
                    "PropBank": "edit.01",
                    "VerbNet": "NP",
                    "WordNet 3.0 Sense Numbers": "4"
                }
            }
        ]
    },
    {
        "lemma": "injure-v",
        "senses": [
            {
                "definition": "Sense Number 1: hurt or cause harm to",
                "examples": [
                    "She fell and injured her shoulder.",
                    "He claimed that working too hard was injuring his health.",
                    "She injured my feelings when she did not include me among her guests.",
                    "Such violations will seriously injure your reputation and that of your Company."
                ],
                "mappings": {
                    "PropBank": "injure.01",
                    "WordNet 3.0 Sense Numbers": "1, 2, 3"
                }
            }
        ]
    },
    {
        "lemma": "capture-v",
        "senses": [
            {
                "definition": "Sense Number 1: represent, or describe something intangible",
                "examples": [
                    "The painting truly captures the essence of Spring.",
                    "It would be impossible to capture her beauty in painting.",
                    "They hoped to capture his likeness through the statue."
                ],
                "mappings": {
                    "FrameNet": "NP",
                    "PropBank": "capture.01",
                    "VerbNet": "steal-10.5-1",
                    "WordNet 3.0 Sense Numbers": "1"
                }
            },
            {
                "definition": "Sense Number 2: attract and hold",
                "examples": [
                    "My grandfather's tales of adventure captured my imagination.",
                    "The stories about travel captured their interest.",
                    "The American drive to land a man on the Moon captured the attention of the whole world."
                ],
                "mappings": {
                    "FrameNet": "NP",
                    "PropBank": "capture.01",
                    "VerbNet": "NM",
                    "WordNet 3.0 Sense Numbers": "2"
                }
            },
            {
                "definition": "Sense Number 3: seize and take captive; take or gain possession of something",
                "examples": [
                    "Two of the soldiers were killed and the rest were captured.",
                    "They soon after captured the thief, who turned out to be a visitor in the hotel.",
                    "Rebel forces captured the city after a week-long battle.",
                    "I was lucky to capture the black queen so early in the game.",
                    "They had nearly captured the necessary number of votes in the Senate to remove him from office."
                ],
                "mappings": {
                    "FrameNet": "NP",
                    "PropBank": "capture.01",
                    "VerbNet": "NM",
                    "WordNet 3.0 Sense Numbers": "3, 5, 6"
                }
            },
            {
                "definition": "Sense Number 4: record as data (i.e. computer or film)",
                "examples": [
                    "A passer-by captured the whole incident on film.",
                    "We now have captured the image and stored it in the computer's clipboard."
                ],
                "mappings": {
                    "FrameNet": "NP",
                    "PropBank": "capture.01",
                    "VerbNet": "NM"
                }
            },
            {
                "definition": "Sense Number 5: PHYSICS-gain an elementary particle or celestial body, causing a new orbit",
                "examples": [
                    "This nucleus has captured the slow-moving neutrons.",
                    "The star captured a comet."
                ],
                "mappings": {
                    "FrameNet": "NP",
                    "PropBank": "capture.01",
                    "VerbNet": "NM",
                    "WordNet 3.0 Sense Numbers": "4"
                }
            }
        ]
    },
    {
        "lemma": "stew-v",
        "senses": [
            {
                "definition": "Sense Number 1: brood, be sullen, bear a grudge",
                "examples": [
                    "He stewed about his chaotic life all day.",
                    "She stewed over her lost wallet.",
                    "Jen stewed about her recent betrayal."
                ],
                "mappings": {
                    "FrameNet": "Emotion_heat",
                    "PropBank": "stew.02",
                    "VerbNet": "NP"
                }
            },
            {
                "definition": "Sense Number 2: cook slowly for a long time in liquid",
                "examples": [
                    "The cook stewed the tough meat until it was tender.",
                    "The root vegetables stewed for hours.",
                    "Mom will stew the roast for dinner."
                ],
                "mappings": {
                    "FrameNet": "Absorb_heat,Apply_heat",
                    "PropBank": "stew.01",
                    "VerbNet": "cooking-45.3"
                }
            }
        ]
    },
    {
        "lemma": "flee-v",
        "senses": [
            {
                "definition": "Sense Number 1: run away quickly",
                "examples": [
                    "The family fled from the burning house into the night.",
                    "She fled the room in tears.",
                    "In order to escape the capture, he fled to the mountains.",
                    "He throw down his gun and fled.",
                    "The thought fled his mind as quickly as it had entered.",
                    "The guilty goddess flees when no one pursues.",
                    "But the time fled fast, although they took of it ho heed."
                ],
                "mappings": {
                    "FrameNet": "Evading,Fleeing",
                    "PropBank": "flee.01",
                    "VerbNet": "escape-51.1-1",
                    "WordNet 3.0 Sense Numbers": "1"
                }
            }
        ]
    },
    {
        "lemma": "lose-v",
        "senses": [
            {
                "definition": "Sense Number 1: fail to win",
                "examples": [
                    "We lost the battle but won the war.",
                    "The Red Sox have lost the last five games.",
                    "He lost custody of his son."
                ],
                "mappings": {
                    "FrameNet": "Finish_competition",
                    "PropBank": "lose.03",
                    "VerbNet": "succeed-74.3",
                    "WordNet 3.0 Sense Numbers": "2"
                }
            },
            {
                "definition": "Sense Number 2: fail to keep or misplace",
                "examples": [
                    "I've lost my glasses again!",
                    "She lost her purse when she left it unattended on her seat.",
                    "He loses his keys every day.",
                    "I've lost all my possessions. Apparently people have been hiding them.",
                    "The detective lost the man he was shadowing after he had to stop at a red light."
                ],
                "mappings": {
                    "FrameNet": "NM",
                    "PropBank": "lose.02",
                    "VerbNet": "misplace-100.2",
                    "WordNet 3.0 Sense Numbers": "1, 4, 5"
                }
            },
            {
                "definition": "Sense Number 4: suffer or experience the loss of; no longer have possession of",
                "examples": [
                    "She lost her son's respect by lying to him.",
                    "The couple that wanted to adopt the child lost her when the biological parents claimed her.",
                    "I lost my appetite.",
                    "She lost her voice after getting a cold.",
                    "Jack lost weight for the big cruise.",
                    "He lost a finger in the boating accident.",
                    "We lose tradition to marketing.",
                    "The painting loses something in this light.",
                    "Your pestering is making me lose my temper!",
                    "All of the pressure made him lose it the other day.",
                    "She lost sleep over the upcoming test."
                ],
                "mappings": {
                    "FrameNet": "Emotion_active,Losing_it",
                    "PropBank": "lose.02",
                    "VerbNet": "misplace-100.2,marvel-31.3-1,marvel-31.3-2,marvel-31.3-8,remove-10.1",
                    "WordNet 3.0 Sense Numbers": "1, 3, 10"
                }
            },
            {
                "definition": "Sense Number 5: suffer or experience the loss of (through death)",
                "examples": [
                    "She lost her husband in the war.",
                    "On this spot, on this night of 31 October 1981, Lily and James",
                    "Potter lost their lives."
                ],
                "mappings": {
                    "FrameNet": "NM",
                    "PropBank": "lose.03",
                    "VerbNet": "misplace-100.2",
                    "WordNet 3.0 Sense Numbers": "3"
                }
            },
            {
                "definition": "Sense Number 6: fail to get or profit",
                "examples": [
                    "I lost thousands of dollars on that bad investment!",
                    "I lost the opportunity to spend the year abroad.",
                    "She missed her chance and lost out on her dream home."
                ],
                "mappings": {
                    "FrameNet": "NM",
                    "PropBank": "lose.02,lose.06",
                    "VerbNet": "NM",
                    "WordNet 3.0 Sense Numbers": "6, 7"
                }
            },
            {
                "definition": "Sense Number 7: withdraw; give oneself over",
                "examples": [
                    "He lost himself in his music.",
                    "I lost myself in my work."
                ],
                "mappings": {
                    "FrameNet": "NM",
                    "PropBank": "lose.04",
                    "VerbNet": "NM",
                    "WordNet 3.0 Sense Numbers": "9"
                }
            },
            {
                "definition": "Sense Number 8: fail to perceive or catch (communication)",
                "examples": [
                    "We lost part of what he said.",
                    "I am losing you with this bad connection.",
                    "I lost that remark.",
                    "She lost the point.",
                    "They didn't lose touch with the U.S. issuers.",
                    "The concept was lost on him."
                ],
                "mappings": {
                    "FrameNet": "NM",
                    "PropBank": "lose.07",
                    "VerbNet": "NM",
                    "WordNet 3.0 Sense Numbers": "8"
                }
            }
        ]
    },
    {
        "lemma": "sway-v",
        "senses": [
            {
                "definition": "Sense Number 1: (cause to) move gently back and forth",
                "examples": [
                    "Employees watched pictures drop from the walls and then felt the skyscraper sway seven to eight feet.",
                    "She swayed unsteadily on her feet, leaning hard against the door to the subway car.",
                    "He swayed to the music.",
                    "Veronique swayed the fan gently as she spoke."
                ],
                "mappings": {
                    "FrameNet": "NM",
                    "PropBank": "sway.01",
                    "VerbNet": "body_internal_motion-49,force-59,modes_of_being_with_motion-47.3",
                    "WordNet 3.0 Sense Numbers": "1, 2, 3"
                }
            },
            {
                "definition": "Sense Number 2: persuade, influence",
                "examples": [
                    "The real question is whether he has swayed any votes in the House of Representatives.",
                    "I would be shocked if he swayed anyone's opinion."
                ],
                "mappings": {
                    "FrameNet": "Suasion",
                    "PropBank": "sway.02",
                    "VerbNet": "NM",
                    "WordNet 3.0 Sense Numbers": "4"
                }
            }
        ]
    },
    {
        "lemma": "dream-v",
        "senses": [
            {
                "definition": "Sense Number 1: Have a fantasy; think of a situation    outside of reality.",
                "examples": [
                    "I dreamed that she might one day ask me out.",
                    "He dreamed of a different life for his children."
                ],
                "mappings": {
                    "FrameNet": "NP",
                    "PropBank": "dream.01",
                    "VerbNet": "wish-62",
                    "WordNet 3.0 Sense Numbers": "1"
                }
            },
            {
                "definition": "Sense Number 2: Exprience while sleeping.",
                "examples": [
                    "He dreamed last night that he could fly.",
                    "Why did I dream last night that I was Arthur Holmwood and my girlfriend was Lucy?"
                ],
                "mappings": {
                    "FrameNet": "NP",
                    "PropBank": "dream.01",
                    "VerbNet": "NM",
                    "WordNet 3.0 Sense Numbers": "2"
                }
            },
            {
                "definition": "Sense Number 3: Devise or invent.",
                "examples": [
                    "How did he dream up such an idea?",
                    "It's hard to dream up new solutions to old problems."
                ],
                "mappings": {
                    "FrameNet": "NP",
                    "PropBank": "dream.02",
                    "VerbNet": "NM"
                }
            },
            {
                "definition": "Sense Number 4: Continue dreaming.",
                "examples": [
                    "She dreamed on through the night."
                ],
                "mappings": {
                    "FrameNet": "NP",
                    "PropBank": "dream.03",
                    "VerbNet": "NM"
                }
            }
        ]
    },
    {
        "lemma": "endure-v",
        "senses": [
            {
                "definition": "Sense Number 1: continue to exist; persist",
                "examples": [
                    "These superstitions endure in the backwaters of America.",
                    "The bad weather endured for 10 days.",
                    "Veiling his message has helped him endure.",
                    "Golf and life endured the storm."
                ],
                "mappings": {
                    "FrameNet": "NP",
                    "PropBank": "endure.01",
                    "VerbNet": "exist-47.1-1-1",
                    "WordNet 3.0 Sense Numbers": "3, 5, 6, 7"
                }
            },
            {
                "definition": "Sense Number 2: put up with something unpleasant",
                "examples": [
                    "The new secretary had to endure a lot of unprofessional remarks.",
                    "She endured the bitter cold of the journey uncomplaining.",
                    "Moses voluntarily endured the loss of the power, wealth and comfort."
                ],
                "mappings": {
                    "FrameNet": "NP",
                    "PropBank": "endure.01",
                    "VerbNet": "NM",
                    "WordNet 3.0 Sense Numbers": "1, 2, 4"
                }
            }
        ]
    },
    {
        "lemma": "tune-v",
        "senses": [
            {
                "definition": "Sense Number 1: Adjust for better functioning.",
                "examples": [
                    "The mechanic tuned the engine.",
                    "Custom programs tune server performance.",
                    "Getting your car tuned up is an important step in any maintenance program."
                ],
                "mappings": {
                    "FrameNet": "NP",
                    "PropBank": "NM",
                    "VerbNet": "NP",
                    "WordNet 3.0 Sense Numbers": "1"
                }
            },
            {
                "definition": "Sense Number 2: Adjust the pitches of a musical instrument.",
                "examples": [
                    "My piano needs to be tuned up.",
                    "The orchestra members expertly tuned their instruments."
                ],
                "mappings": {
                    "FrameNet": "NP",
                    "PropBank": "tune.01",
                    "VerbNet": "NP",
                    "WordNet 3.0 Sense Numbers": "2"
                }
            },
            {
                "definition": "Sense Number 3: Regulate a device to receive or block a program.",
                "examples": [
                    "Millions of people tune in to the program each week.",
                    "I tuned the television to Channel 5.",
                    "No matter how attentive your kids are, they always tune out at least half of the instructions.",
                    "The CEO needs to tune into reality."
                ],
                "mappings": {
                    "FrameNet": "NP",
                    "PropBank": "tune.02,tune.03",
                    "VerbNet": "NP"
                }
            }
        ]
    },
    {
        "lemma": "conceal-v",
        "senses": [
            {
                "definition": "Sense Number 1: keep from being seen or perceived by others",
                "examples": [
                    "Drug traffickers tried to conceal money in the door of this SUV.",
                    "Arms enthusiasts celebrate their right to conceal handguns.",
                    "For two years they concealed the criminal charges and minted imaginary money.",
                    "Donna had never concealed her interest in dirty books."
                ],
                "mappings": {
                    "FrameNet": "Eclipse",
                    "PropBank": "conceal.01",
                    "VerbNet": "concealment-16",
                    "WordNet 3.0 Sense Numbers": "1, 2"
                }
            }
        ]
    },
    {
        "lemma": "repair-v",
        "senses": [
            {
                "definition": "Sense Number 1: fix or mend something broken, injured, or damaged",
                "examples": [
                    "She repaired her TV set.",
                    "The city repaired the road after a harsh winter.",
                    "We had to repair the roof of our house after a storm.",
                    "The garage said the car was so old it wasn't worth repairing.",
                    "I really must get my bike repaired this weekend.",
                    "This soup will certainly repair this chill.",
                    "That's why she had wanted to repair the broken friendship so badly.",
                    "One can nevery fully repair the suffering and loss."
                ],
                "mappings": {
                    "FrameNet": "NM",
                    "PropBank": "repair.01",
                    "VerbNet": "NM",
                    "WordNet 3.0 Sense Numbers": "1, 2, 4, 5"
                }
            },
            {
                "definition": "Sense Number 2: go to another place (sometimes habitually)",
                "examples": [
                    "After dinner, we repaired to the lounge for coffee.",
                    "The family repaired to their cabin in the woods for the weekend.",
                    "He repairs to the restaurant every week."
                ],
                "mappings": {
                    "FrameNet": "Self_motion",
                    "PropBank": "NM",
                    "VerbNet": "run-51.3.2",
                    "WordNet 3.0 Sense Numbers": "3"
                }
            }
        ]
    },
    {
        "lemma": "descend-v",
        "senses": [
            {
                "definition": "Sense Number 1: move (as if) by lowering",
                "examples": [
                    "The balloon descended rapidly from the sky.",
                    "Night decended on the land.",
                    "The children descended the stairs one by one.",
                    "To the netherworld Pandora descended alone.",
                    "A suicidal moose descends on Alaska."
                ],
                "mappings": {
                    "FrameNet": "Motion_directional,Path_shape,Traversing",
                    "PropBank": "descend.01",
                    "VerbNet": "escape-51.1-3,meander-47.7",
                    "WordNet 3.0 Sense Numbers": "1, 4"
                }
            },
            {
                "definition": "Sense Number 2: come from a lineage",
                "examples": [
                    "She descended from Okttor of Bohemia.",
                    "We descend from a long line of brutal Saxons!"
                ],
                "mappings": {
                    "FrameNet": "NM",
                    "PropBank": "NM",
                    "VerbNet": "NM",
                    "WordNet 3.0 Sense Numbers": "2"
                }
            },
            {
                "definition": "Sense Number 3: do something considered below one's diginty",
                "examples": [
                    "I will not descend to the level of killing children."
                ],
                "mappings": {
                    "FrameNet": "NM",
                    "PropBank": "NM",
                    "VerbNet": "NM",
                    "WordNet 3.0 Sense Numbers": "3"
                }
            },
            {
                "definition": "Sense Number 4: deteriorate in condition",
                "examples": [
                    "The once-famous author descended into obscurity upon her death.",
                    "I'm descending into madness!",
                    "Matthew descended into a depression that could not be relieved."
                ],
                "mappings": {
                    "FrameNet": "NM",
                    "PropBank": "NM",
                    "VerbNet": "NM"
                }
            }
        ]
    },
    {
        "lemma": "recover-v",
        "senses": [
            {
                "definition": "Sense Number 1: regain, get, acquire",
                "examples": [
                    "She managed to recover her voice and continue speaking.",
                    "I recovered my glasses at the restaurant.",
                    "Were their bodies recovered by the rescue divers?",
                    "John said he is recovering most of his financial losses from last year.",
                    "You can easily recover files that were accidently deleted under Windows."
                ],
                "mappings": {
                    "FrameNet": "NM",
                    "PropBank": "recover.02",
                    "VerbNet": "obtain-13.5.2",
                    "WordNet 3.0 Sense Numbers": "1, 4"
                }
            },
            {
                "definition": "Sense Number 2: return to a previous, better state",
                "examples": [
                    "Rarely do these patients fully recover so they can communicate.",
                    "The child is slowly recovering from the accident.",
                    "The town recovered quickly from the hurricane.",
                    "Stocks may not recover this year.",
                    "He still can't recover from the shock of his brother's death."
                ],
                "mappings": {
                    "FrameNet": "Recovery",
                    "PropBank": "recover.01",
                    "VerbNet": "NM",
                    "WordNet 3.0 Sense Numbers": "2, 3"
                }
            },
            {
                "definition": "Sense Number 3: restore, reclaim",
                "examples": [
                    "They are recovering phosphates from that sewage.",
                    "He recovered the original finish on that antique table by stripping it",
                    "The town will begin to recover toxic waste from the old mine."
                ],
                "mappings": {
                    "FrameNet": "NM",
                    "PropBank": "recover.02",
                    "VerbNet": "NM",
                    "WordNet 3.0 Sense Numbers": "5"
                }
            },
            {
                "definition": "Sense Number 4: physically cover",
                "examples": [
                    "She is recovering her dining chairs in green silk.",
                    "I want to recover the porch with a lighter stain."
                ],
                "mappings": {
                    "FrameNet": "NM",
                    "PropBank": "recover.03",
                    "VerbNet": "NM",
                    "WordNet 3.0 Sense Numbers": "6"
                }
            }
        ]
    },
    {
        "lemma": "defer-v",
        "senses": [
            {
                "definition": "Sense Number 1: hold back to a later time",
                "examples": [
                    "She deferred her entrance to the university for a year.",
                    "The company is offering to defer finance charges for the first year."
                ],
                "mappings": {
                    "FrameNet": "Change_event_time",
                    "PropBank": "defer.01",
                    "VerbNet": "NM",
                    "WordNet 3.0 Sense Numbers": "1"
                }
            },
            {
                "definition": "Sense Number 2: yield to another's wish or opinion",
                "examples": [
                    "I defer to your greater wisdom.",
                    "Must health policy for the uninsured defer to current anti-government sentiment?",
                    "Why would the winner of a footbal coin toss defer to the loser?"
                ],
                "mappings": {
                    "FrameNet": "NM",
                    "PropBank": "defer.02",
                    "VerbNet": "acquiesce-95",
                    "WordNet 3.0 Sense Numbers": "2"
                }
            }
        ]
    },
    {
        "lemma": "pound-v",
        "senses": [
            {
                "definition": "Sense Number 1: hit hard, often rhythmically",
                "examples": [
                    "She pounded on the ceiling.",
                    "He pounded Tucker into the ropes, forcing the referee to stop the bout.",
                    "He pounded his fist on his desk so hard his computer monitor shook.",
                    "Indonesia's Sumatra island was pounded by aftershocks on Thursday."
                ],
                "mappings": {
                    "FrameNet": "NP",
                    "PropBank": "pound.02",
                    "VerbNet": "hit-18.1-1",
                    "WordNet 3.0 Sense Numbers": "1, 2"
                }
            },
            {
                "definition": "Sense Number 2: throb, beat hard",
                "examples": [
                    "His heart pounded as he approached the door.",
                    "The blood pounded in my ears.",
                    "Drums pounded in my head to the rhythm of my heartbeat."
                ],
                "mappings": {
                    "FrameNet": "NP",
                    "PropBank": "NM",
                    "VerbNet": "tingle-40.8.2",
                    "WordNet 3.0 Sense Numbers": "4"
                }
            },
            {
                "definition": "Sense Number 3: crush by beating",
                "examples": [
                    "The root was pounded up and applied wet to sores.",
                    "They were pounded up and dried in flat cakes.",
                    "He pounded the chicken flat, filled it with cheese, and then rolled it up."
                ],
                "mappings": {
                    "FrameNet": "NP",
                    "PropBank": "pound.03",
                    "VerbNet": "funnel-9.3-1-1,hit-18.1-1",
                    "WordNet 3.0 Sense Numbers": "8"
                }
            },
            {
                "definition": "Sense Number 4: produce",
                "examples": [
                    "Kodo will pound out rhythms at the Power Center.",
                    "The Tartans pounded out a big win over Colorado College.",
                    "Harry quickly pounded out a mountain of code."
                ],
                "mappings": {
                    "FrameNet": "NP",
                    "PropBank": "pound.01",
                    "VerbNet": "NM"
                }
            },
            {
                "definition": "Sense Number 5: walk or run heavily",
                "examples": [
                    "A mixed squad of Royal Naval Reserves pounded up and down the steps.",
                    "He pounded the pavement looking for work.",
                    "He gave the ball to Jefferson, who pounded it down the field."
                ],
                "mappings": {
                    "FrameNet": "NP",
                    "PropBank": "pound.04",
                    "VerbNet": "NM",
                    "WordNet 3.0 Sense Numbers": "3"
                }
            },
            {
                "definition": "Sense Number 6: consume rapidly",
                "examples": [
                    "Guess he pounded a few brews and hit the freeway in his Ferrari."
                ],
                "mappings": {
                    "FrameNet": "NP",
                    "PropBank": "NM",
                    "VerbNet": "NM"
                }
            },
            {
                "definition": "Sense Number 7: confine in an enclosure",
                "examples": [
                    "After the Ice Age, a lake (shown in blue on the map) pounded up behind this moraine.",
                    "The decision to pound the dogs will help us achieve 100 percent vaccination."
                ],
                "mappings": {
                    "FrameNet": "NP",
                    "PropBank": "NM",
                    "VerbNet": "NM",
                    "WordNet 3.0 Sense Numbers": "5, 6, 7"
                }
            }
        ]
    },
    {
        "lemma": "reinstate-v",
        "senses": [
            {
                "definition": "Sense Number 1: restore to previous rank or position",
                "examples": [
                    "He made his peace with Queen Mary, who reinstated him as a Knight of the Garter.",
                    "Should Pete Rose be reinstated to baseball?",
                    "He has been reinstated to the practice of law in New Jersey."
                ],
                "mappings": {
                    "FrameNet": "NM",
                    "PropBank": "reinstate.01",
                    "VerbNet": "hire-13.5.3",
                    "WordNet 3.0 Sense Numbers": "1"
                }
            },
            {
                "definition": "Sense Number 2: bring back into existence",
                "examples": [
                    "NASA announced that the Dawn mission is being reinstated.",
                    "He had himself elected chairman and reinstated peace ond order.",
                    "Pat-downs have been reinstated at Tampa stadium.",
                    "If the Draft is reinstated, should younger military eligibles be drafted before older men?"
                ],
                "mappings": {
                    "FrameNet": "Cause_to_resume",
                    "PropBank": "NM",
                    "VerbNet": "NM",
                    "WordNet 3.0 Sense Numbers": "2"
                }
            }
        ]
    },
    {
        "lemma": "knock-v",
        "senses": [
            {
                "definition": "Sense Number 1: hit forcefully; deliver a sharp blow or push",
                "examples": [
                    "He accidentally knocked the vase off the table.",
                    "She knocked her head against the wall as she fell.",
                    "Who knocked over that mug of coffee?",
                    "Some thug knocked him unconscious.",
                    "They knocked nails into the wall.",
                    "He knocked me off balance.",
                    "She was knocked down by a bus.",
                    "The winds knocked out the window.",
                    "He used to be a bully in school. He knocked me about all the time.",
                    "He got arrested for knocking around his wife.",
                    "He knocked out his pipe.",
                    "The landlord knocked a hole in the wall at the back of the premises."
                ],
                "mappings": {
                    "FrameNet": "Cause_motion,Cause_harm",
                    "PropBank": "knock.01,knock.02",
                    "VerbNet": "bump-18.4-1,hit-18.1-1,throw-17.1-1",
                    "WordNet 3.0 Sense Numbers": "1, 3"
                }
            },
            {
                "definition": "Sense Number 2: tap, rap or clank repeatedly producing noise",
                "examples": [
                    "She knocked on the window to attract his attention.",
                    "There's someone knocking at the door.",
                    "Please knock before entering.",
                    "The heater in my dormroom has been knocking all afternoon.",
                    "The car engine is knocking again."
                ],
                "mappings": {
                    "FrameNet": "NM",
                    "PropBank": "knock.10",
                    "VerbNet": "sound_emission-43.2",
                    "WordNet 3.0 Sense Numbers": "2, 4, 5"
                }
            },
            {
                "definition": "Sense Number 3: find fault with; express criticism of",
                "examples": [
                    "Don't knock him. He's doing his best.",
                    "She easily knocked down every argument he put up.",
                    "Don't knock the food. It's free."
                ],
                "mappings": {
                    "FrameNet": "NM",
                    "PropBank": "NM",
                    "VerbNet": "NM",
                    "WordNet 3.0 Sense Numbers": "6"
                }
            },
            {
                "definition": "Sense Number 4: wander from place to place; be around",
                "examples": [
                    "I'm sure I've got a copy of 'Time's Arrow' knocking about somewhere.",
                    "He spent years knocking around the Far East before World War One.",
                    "I used to knock around with him at school."
                ],
                "mappings": {
                    "FrameNet": "NM",
                    "PropBank": "NM",
                    "VerbNet": "NM"
                }
            },
            {
                "definition": "Sense Number 5: set someone back physically, emotionally, or financially",
                "examples": [
                    "I bet that computer knocked you back a few thousand.",
                    "Wow, a bout with a bad cold really knocked me back for a couple of weeks."
                ],
                "mappings": {
                    "FrameNet": "NM",
                    "PropBank": "NM",
                    "VerbNet": "NM"
                }
            },
            {
                "definition": "Sense Number 6: eliminate (not kill), render unconcious, overwhelm",
                "examples": [
                    "The Brazilian team was unexpectedly knocked out in the first round.",
                    "The car moving at 35 miles per hour struck him and knocked him out cold.",
                    "All the guys were knocked out by her charm."
                ],
                "mappings": {
                    "FrameNet": "Render_nonfunctional",
                    "PropBank": "knock.03",
                    "VerbNet": "NM"
                }
            },
            {
                "definition": "Sense Number 7: kill",
                "examples": [
                    "He hired a hit-man to knock off a business rival."
                ],
                "mappings": {
                    "FrameNet": "NM",
                    "PropBank": "knock.05",
                    "VerbNet": "NM"
                }
            },
            {
                "definition": "Sense Number 8: reduce or cut quantitatively",
                "examples": [
                    "She wanted to knock down the price to $200.",
                    "The manager knocked off $5 because it was damaged."
                ],
                "mappings": {
                    "FrameNet": "Cause_change_of_position_on_a_scale",
                    "PropBank": "knock.04",
                    "VerbNet": "NM"
                }
            },
            {
                "definition": "Sense Number 9: steal or copy illegally",
                "examples": [
                    "He has a stack of computer equipment he's knocked off from various shops.",
                    "Terrorist groups are knocking over banks to get money.",
                    "He got in trouble for knocking off name brand purses."
                ],
                "mappings": {
                    "FrameNet": "NM",
                    "PropBank": "knock.06",
                    "VerbNet": "steal-10.5"
                }
            },
            {
                "definition": "Sense Number 10: accomplish quickly",
                "examples": [
                    "She knocked the project together in 3 days.",
                    "I can knock that proposal out by tomorrow.",
                    "She knocked off a letter to her brother that afternoon."
                ],
                "mappings": {
                    "FrameNet": "NM",
                    "PropBank": "knock.06",
                    "VerbNet": "NM"
                }
            },
            {
                "definition": "Sense Number 11: stop a particular behavior",
                "examples": [
                    "Knock it off!"
                ],
                "mappings": {
                    "FrameNet": "NM",
                    "PropBank": "NM",
                    "VerbNet": "NM"
                }
            },
            {
                "definition": "Sense Number 12: (cause to) become pregnant",
                "examples": [
                    "You don't want to get knocked up by some guy you hardly know."
                ],
                "mappings": {
                    "FrameNet": "NM",
                    "PropBank": "knock.09",
                    "VerbNet": "NM"
                }
            },
            {
                "definition": "Sense Number 13: Ingest.",
                "examples": [
                    "I love doughnuts. I could knock back five or six.",
                    "I knocked back a few beers before heading home."
                ],
                "mappings": {
                    "FrameNet": "NM",
                    "PropBank": "knock.07",
                    "VerbNet": "NM"
                }
            }
        ]
    },
    {
        "lemma": "except-v",
        "senses": [
            {
                "definition": "Sense Number 1: take exception to, demur",
                "examples": [],
                "mappings": {
                    "FrameNet": "NP",
                    "PropBank": "NM",
                    "VerbNet": "NP",
                    "WordNet 3.0 Sense Numbers": "1"
                }
            },
            {
                "definition": "Sense Number 2: exclude, leave out, omit",
                "examples": [
                    "This office determined that the requested information was excepted from disclosure.",
                    "High calorie food was excepted from the menu since last year."
                ],
                "mappings": {
                    "FrameNet": "NP",
                    "PropBank": "except.01",
                    "VerbNet": "NP",
                    "WordNet 3.0 Sense Numbers": "2"
                }
            }
        ]
    },
    {
        "lemma": "devote-v",
        "senses": [
            {
                "definition": "Sense Number 1: Give oneself entirely to a specific person,    activity, or cause.",
                "examples": [
                    "She devoted herself entirely to the Church.",
                    "He devoted his whole self to the shelter."
                ],
                "mappings": {
                    "FrameNet": "NP",
                    "PropBank": "devote.01",
                    "VerbNet": "dedicate-79",
                    "WordNet 3.0 Sense Numbers": "1"
                }
            },
            {
                "definition": "Sense Number 2: Allocate or dedicate; set aside or apart          for a specific purpose or use.",
                "examples": [
                    "The land was devoted to mining.",
                    "I devote a half hour each day to meditation.",
                    "She devoted much thought to nursing but ended up becoming a teacher instead."
                ],
                "mappings": {
                    "FrameNet": "NP",
                    "PropBank": "devote.01",
                    "VerbNet": "NM",
                    "WordNet 3.0 Sense Numbers": "2, 3"
                }
            }
        ]
    },
    {
        "lemma": "nominate-v",
        "senses": [
            {
                "definition": "Sense Number 1: put for or propose as a candidate",
                "examples": [
                    "Who was the only actor to be nominated twice for an Oscar for the same performance?",
                    "Three students have been nominated for the scholarship.",
                    "But members of the Swiss parliament have nominated him for the peace prize.",
                    "It was a close election, but in the end Jane was nominated president.",
                    "The President must now nominate three Supreme Court judges.",
                    "In 1805 Napoleon nominated him to the See of Acqui, Italy, and in",
                    "1807 to Ghent, Belgium."
                ],
                "mappings": {
                    "FrameNet": "NP",
                    "PropBank": "nominate.01",
                    "VerbNet": "appoint-29.1",
                    "WordNet 3.0 Sense Numbers": "1, 2, 3, 4"
                }
            }
        ]
    },
    {
        "lemma": "undo-v",
        "senses": [
            {
                "definition": "Sense Number 1: cancel, reverse, annul",
                "examples": [
                    "Here is the detox diet that undid the damage that the star of Super Size Me did to his body.",
                    "Subsequent developments in the second millennium completely undid the work of St. Thomas.",
                    "They want to avoid the philosophy that undid the dominance of the theory by dressing it up as science.",
                    "I couldn't connect to my wireless network until I undid the change."
                ],
                "mappings": {
                    "FrameNet": "NP",
                    "PropBank": "undo.01",
                    "VerbNet": "destroy-44",
                    "WordNet 3.0 Sense Numbers": "1, 2"
                }
            },
            {
                "definition": "Sense Number 2: unwrap, loosen, untie",
                "examples": [
                    "She undid the buttons on the back of her blouse.",
                    "Arlene and Gail undid the straps and Velcro connections.",
                    "The procedures eventually undid the ties that bound serfs and noble estate owners.",
                    "Westphalia undid the knot that had joined the empire to the papacy since the coronation of Charlemagne."
                ],
                "mappings": {
                    "FrameNet": "NP",
                    "PropBank": "undo.01",
                    "VerbNet": "NM",
                    "WordNet 3.0 Sense Numbers": "4, 5"
                }
            },
            {
                "definition": "Sense Number 3: bring to ruin",
                "examples": [
                    "He hovered on the edge of a culture that ultimately undid him.",
                    "Ironically, his very decency undid him barely a month into his term.",
                    "It was poor engineering and maintenance decisions that undid the company."
                ],
                "mappings": {
                    "FrameNet": "NP",
                    "PropBank": "undo.01",
                    "VerbNet": "destroy-44",
                    "WordNet 3.0 Sense Numbers": "3"
                }
            }
        ]
    },
    {
        "lemma": "pullulate-v",
        "senses": [
            {
                "definition": "Sense Number 1: Be teeming with something.",
                "examples": [
                    "The garden pullulated with bees.",
                    "People pullulated out of the theater.",
                    "Beggars pullulate in the plaza.",
                    "Streets pullulate with undercover policemen."
                ],
                "mappings": {
                    "FrameNet": "NP",
                    "PropBank": "NP",
                    "VerbNet": "swarm-47.5.1-1",
                    "WordNet 3.0 Sense Numbers": "1, 2"
                }
            },
            {
                "definition": "Sense Number 2: Germinate, as in a plant.",
                "examples": [
                    "The potatoes pullulated.",
                    "Seeds don't take long to pullulate."
                ],
                "mappings": {
                    "FrameNet": "NP",
                    "PropBank": "NP",
                    "VerbNet": "entity_specific_cos-45.5",
                    "WordNet 3.0 Sense Numbers": "3"
                }
            },
            {
                "definition": "Sense Number 3: Become abundant; increase.",
                "examples": [
                    "Rabbits pullulate and must be spayed early.",
                    "Problems pullulated before my eyes."
                ],
                "mappings": {
                    "FrameNet": "NP",
                    "PropBank": "NP",
                    "VerbNet": "NM",
                    "WordNet 3.0 Sense Numbers": "4, 5"
                }
            }
        ]
    },
    {
        "lemma": "solidify-v",
        "senses": [
            {
                "definition": "Sense Number 1: make or become physically harder and stronger",
                "examples": [
                    "These wastes are packed and solidified in radioactive waste containers at nuclear power plants.",
                    "This solidified the photopolymer.",
                    "The molten lead droplets fell against a counter-current of forced air that solidified the molten lead."
                ],
                "mappings": {
                    "FrameNet": "Cause_change_of_phase,Change_of_phase",
                    "PropBank": "solidify.01",
                    "VerbNet": "other_cos-45.4",
                    "WordNet 3.0 Sense Numbers": "1, 2"
                }
            },
            {
                "definition": "Sense Number 2: make or become more unified or certain",
                "examples": [
                    "Before the MS XSLT 2.0 rumors become solidified in concrete by days end read the second sentence.",
                    "The economic stabilization that was begun last year is being solidified.",
                    "The regents solidified the law they made under emergency rules, citing students' safety as a paramount concern.",
                    "This sentiment solidified the party's ranks in the decades following the Civil War."
                ],
                "mappings": {
                    "FrameNet": "NM",
                    "PropBank": "solidify.01",
                    "VerbNet": "other_cos-45.4",
                    "WordNet 3.0 Sense Numbers": "1, 2"
                }
            }
        ]
    },
    {
        "lemma": "spar-v",
        "senses": [
            {
                "definition": "Sense Number 1: Furnish with metal spurs.",
                "examples": [
                    "Spar the roosters before the match.",
                    "Bind the animal's beak before you spar the feet."
                ],
                "mappings": {
                    "FrameNet": "NP",
                    "PropBank": "NM",
                    "VerbNet": "NM",
                    "WordNet 3.0 Sense Numbers": "1"
                }
            },
            {
                "definition": "Sense Number 2: Fight.",
                "examples": [
                    "The gamecocks sparred.",
                    "The couple next door verbally sparred all night.",
                    "Martial artists spar for practice."
                ],
                "mappings": {
                    "FrameNet": "NP",
                    "PropBank": "spar.01",
                    "VerbNet": "battle-36.4-1",
                    "WordNet 3.0 Sense Numbers": "2, 3, 4"
                }
            }
        ]
    },
    {
        "lemma": "detach-v",
        "senses": [
            {
                "definition": "Sense Number 1: (Cause to) become separated from something.",
                "examples": [
                    "Detach the skin from the chicken before you eat it.",
                    "John can detach his nose from his face.",
                    "His retina detached and he had to be rushed into surgery.",
                    "We cannot simply detach ourselves from reality."
                ],
                "mappings": {
                    "FrameNet": "Attaching,Becoming_detached,Detaching",
                    "PropBank": "detach.01",
                    "VerbNet": "disassemble-23.3",
                    "WordNet 3.0 Sense Numbers": "1, 3"
                }
            },
            {
                "definition": "Sense Number 2: Separate a small unit from a larger,          especially for a special assignment.",
                "examples": [
                    "Detach a regiment to the Balkans.",
                    "The army detached two reigments immediately.",
                    "They detached a slew of lawyers to argue their case."
                ],
                "mappings": {
                    "FrameNet": "NM",
                    "PropBank": "NM",
                    "VerbNet": "NM",
                    "WordNet 3.0 Sense Numbers": "2"
                }
            }
        ]
    },
    {
        "lemma": "storm-v",
        "senses": [
            {
                "definition": "Sense Number 1: Rain, hail, or snow hard and be very windy,    often with thunder and lightning; blow hard.",
                "examples": [
                    "If it storms, we'll need shelter.",
                    "It's really storming outside - listen to the wind!"
                ],
                "mappings": {
                    "FrameNet": "Weather",
                    "PropBank": "storm.01",
                    "VerbNet": "weather-57",
                    "WordNet 3.0 Sense Numbers": "3, 4"
                }
            },
            {
                "definition": "Sense Number 2: Take or occupy by force.",
                "examples": [
                    "Police stormed through homes and confiscated valubles.",
                    "Angry men stormed the women's center and broke up the meeting."
                ],
                "mappings": {
                    "FrameNet": "Attack",
                    "PropBank": "storm.02",
                    "VerbNet": "NM",
                    "WordNet 3.0 Sense Numbers": "2, 5"
                }
            },
            {
                "definition": "Sense Number 3: Behave violently, as if in a state of great          anger.",
                "examples": [
                    "The toddler stormed around the house.",
                    "Her husband stormed out the front door and never came back.",
                    "The chairman stormed through the lobby."
                ],
                "mappings": {
                    "FrameNet": "Self_motion",
                    "PropBank": "storm.02",
                    "VerbNet": "NM",
                    "WordNet 3.0 Sense Numbers": "1"
                }
            }
        ]
    },
    {
        "lemma": "flight-v",
        "senses": [
            {
                "definition": "Sense Number 1: shoot a bird in flight",
                "examples": [],
                "mappings": {
                    "FrameNet": "NM",
                    "PropBank": "NM",
                    "VerbNet": "NP",
                    "WordNet 3.0 Sense Numbers": "1"
                }
            },
            {
                "definition": "Sense Number 2: fly in a flock",
                "examples": [
                    "It is quite common to have 100 plus birds flighting into a small pond.",
                    "A maximum count of birds flighting in at dusk was a remarkable 183."
                ],
                "mappings": {
                    "FrameNet": "NM",
                    "PropBank": "flight.01",
                    "VerbNet": "NP",
                    "WordNet 3.0 Sense Numbers": "2"
                }
            },
            {
                "definition": "Sense Number 3: decorate with feathers",
                "examples": [],
                "mappings": {
                    "FrameNet": "NM",
                    "PropBank": "NM",
                    "VerbNet": "NP",
                    "WordNet 3.0 Sense Numbers": "3"
                }
            }
        ]
    },
    {
        "lemma": "supervise-v",
        "senses": [
            {
                "definition": "Sense Number 1: oversee, direct",
                "examples": [
                    "S. Lane Faison supervised the return of WWII stolen art.",
                    "Carlton will supervise all economic analysis within the antitrust division."
                ],
                "mappings": {
                    "FrameNet": "NP",
                    "PropBank": "supervise.01",
                    "VerbNet": "NP",
                    "WordNet 3.0 Sense Numbers": "1, 2"
                }
            }
        ]
    },
    {
        "lemma": "peck-v",
        "senses": [
            {
                "definition": "Sense Number 1: Hit lightly with a picking motion.",
                "examples": [
                    "He pecked the side of the building with a chisel.",
                    "We pecked at the lawnmover engine until it started."
                ],
                "mappings": {
                    "FrameNet": "NP",
                    "PropBank": "NM",
                    "VerbNet": "swat-18.2",
                    "WordNet 3.0 Sense Numbers": "1"
                }
            },
            {
                "definition": "Sense Number 2: Kiss lightly.",
                "examples": [
                    "He pecked her cheek sweetly.",
                    "She pecks him quickly before her father walks in."
                ],
                "mappings": {
                    "FrameNet": "NP",
                    "PropBank": "NM",
                    "VerbNet": "swat-18.2,touch-20",
                    "WordNet 3.0 Sense Numbers": "3"
                }
            },
            {
                "definition": "Sense Number 3: Eat with a pecking motion, perhaps selectively.",
                "examples": [
                    "The anorexic girl just pecks at her food.",
                    "The bird pecked at the worm.",
                    "I pecked at the chicken but didn't eat much."
                ],
                "mappings": {
                    "FrameNet": "NP",
                    "PropBank": "peck.01,peck.02",
                    "VerbNet": "chew-39.2-1",
                    "WordNet 3.0 Sense Numbers": "2, 4"
                }
            },
            {
                "definition": "Sense Number 4: Bother persistently with trivial complaints.",
                "examples": [
                    "He pecks at his wife with constant complaints.",
                    "Stop pecking your boss for a raise.",
                    "She pecks her husband all day long."
                ],
                "mappings": {
                    "FrameNet": "NP",
                    "PropBank": "NM",
                    "VerbNet": "NM",
                    "WordNet 3.0 Sense Numbers": "5"
                }
            }
        ]
    },
    {
        "lemma": "supply-v",
        "senses": [
            {
                "definition": "Sense Number 1: provide",
                "examples": [
                    "Shelly Materials supplied the gravel, while Lang Stone supplied the stones.",
                    "He supplied them with information on left-wing Swedes.",
                    "Kenneth supplied the booze and some food.",
                    "Sylva was busted after a girlfriend whom he supplied turned out to be a confidential informant."
                ],
                "mappings": {
                    "FrameNet": "NM",
                    "PropBank": "supply.01",
                    "VerbNet": "fulfilling-13.4.1-1",
                    "WordNet 3.0 Sense Numbers": "1, 2, 3"
                }
            },
            {
                "definition": "Sense Number 2: state or say",
                "examples": [
                    "\"It doesn't matter,\" he supplied."
                ],
                "mappings": {
                    "FrameNet": "NM",
                    "PropBank": "NM",
                    "VerbNet": "NM",
                    "WordNet 3.0 Sense Numbers": "4"
                }
            }
        ]
    },
    {
        "lemma": "double-v",
        "senses": [
            {
                "definition": "Sense Number 1: increase or cause to increase",
                "examples": [
                    "That stock has doubled in price over the past six months.",
                    "They are doubling the security at the plant after last night's break in.",
                    "We'll have to double our effort to finish this project on time."
                ],
                "mappings": {
                    "FrameNet": "Change_position_on_a_scale",
                    "PropBank": "double.01",
                    "VerbNet": "other_cos-45.4",
                    "WordNet 3.0 Sense Numbers": "1"
                }
            },
            {
                "definition": "Sense Number 2: a two-base hit in baseball",
                "examples": [
                    "Johnny doubled on his first time at bat.",
                    "The runner might have doubled if he hadn't stalled at first base.",
                    "The runner doubled due to an error by the shortstop."
                ],
                "mappings": {
                    "FrameNet": "NM",
                    "PropBank": "NM",
                    "VerbNet": "NM",
                    "WordNet 3.0 Sense Numbers": "2"
                }
            },
            {
                "definition": "Sense Number 3: physically bend over or curl up",
                "examples": [
                    "The boy doubled in pain as the bullet struck him.",
                    "That comedy will have you doubling over with laughter.",
                    "I had to sort of double up to ride in the back of John's small car."
                ],
                "mappings": {
                    "FrameNet": "NM",
                    "PropBank": "NM",
                    "VerbNet": "NM",
                    "WordNet 3.0 Sense Numbers": "3"
                }
            },
            {
                "definition": "Sense Number 4: to function in two different roles or capacities",
                "examples": [
                    "Mary doubles as the secretary and the treasurer of our club.",
                    "This pouch could double as my purse and a small suitcase.",
                    "Mary and I doubled up in one room because the hotel was already full."
                ],
                "mappings": {
                    "FrameNet": "NM",
                    "PropBank": "double.02",
                    "VerbNet": "NM",
                    "WordNet 3.0 Sense Numbers": "4"
                }
            },
            {
                "definition": "Sense Number 5: to make a bid or call in contract bridge",
                "examples": [
                    "Mary said 'I double hearts' to the bridge players at her table."
                ],
                "mappings": {
                    "FrameNet": "NM",
                    "PropBank": "NM",
                    "VerbNet": "NM",
                    "WordNet 3.0 Sense Numbers": "5"
                }
            },
            {
                "definition": "Sense Number 6: to replicate or reproduce something",
                "examples": [
                    "Who could ever double the fantastic season the Red Sox had in 2004?",
                    "I've tried to double my grandmother's homemade biscuits, but they just aren't the same."
                ],
                "mappings": {
                    "FrameNet": "NM",
                    "PropBank": "NM",
                    "VerbNet": "NM",
                    "WordNet 3.0 Sense Numbers": "6"
                }
            }
        ]
    },
    {
        "lemma": "stimulate-v",
        "senses": [
            {
                "definition": "Sense Number 1: excite to growth or (greater) activity, arouse",
                "examples": [
                    "A good teacher will stimulate the students' imaginations.",
                    "Smoke stimulates the germination of many western Australian plants.",
                    "Don't drink coffee after 3:00p.m. It will stimulate you too much.",
                    "Rad54 protein stimulates the postsynaptic phase of Rad51 protein."
                ],
                "mappings": {
                    "FrameNet": "Experiencer_obj",
                    "PropBank": "stimulate.01",
                    "VerbNet": "amuse-31.1,force-59-1",
                    "WordNet 3.0 Sense Numbers": "1, 2, 3, 4, 5, 6, 7"
                }
            }
        ]
    },
    {
        "lemma": "jumble-v",
        "senses": [
            {
                "definition": "Sense Number 1: (Cause to) be mixed (up) together.",
                "examples": [
                    "His words jumbled.",
                    "The marbles jumbled as they settled.",
                    "She jumbles the words when she writes.",
                    "He jumbled the tickets when he dropped the pile."
                ],
                "mappings": {
                    "FrameNet": "Cause_to_amalgamate",
                    "PropBank": "jumble.01",
                    "VerbNet": "shake-22.3-2-1",
                    "WordNet 3.0 Sense Numbers": "1, 2, 3"
                }
            }
        ]
    },
    {
        "lemma": "cooperate-v",
        "senses": [
            {
                "definition": "Sense Number 1: work with willingly, collaborate",
                "examples": [
                    "He cooperated fully with the authorities.",
                    "The two nations have never been able to cooperate on a border policy.",
                    "These departments need to cooperate on the war against terrorism.",
                    "We can't force the parties to cooperate."
                ],
                "mappings": {
                    "FrameNet": "Collaboration",
                    "PropBank": "cooperate.01",
                    "VerbNet": "correspond-36.1,cooperate-73-1",
                    "WordNet 3.0 Sense Numbers": "1"
                }
            }
        ]
    },
    {
        "lemma": "spill-v",
        "senses": [
            {
                "definition": "Sense Number 1: (cause) to fall, flow, or run from a source",
                "examples": [
                    "The guy thinks he spilled Gatorade on his laptop, which can be a very pricey repair.",
                    "Ewwww, who spilled the litter box?",
                    "Whoops, I spilled.",
                    "Anyone who shames his fellow in public, it is as if he spilled blood.",
                    "5500 tonnes (1616000 gallons) of gasoline, crude oil, diesel, and jet fuel were spilled.",
                    "As he entered the pool, he noticed that water spilled over the sides of the pool.",
                    "The mercury spilled onto the table.",
                    "Cheerios spilled out from the tear in the bag.",
                    "The crowd spilled out into the street."
                ],
                "mappings": {
                    "FrameNet": "Fluidic_motion",
                    "PropBank": "spill.01,spill.02,spill.03",
                    "VerbNet": "appear-48.1.1,pour-9.5,substance_emission-43.4",
                    "WordNet 3.0 Sense Numbers": "1, 2, 3, 4"
                }
            },
            {
                "definition": "Sense Number 2: have an abundance or excess of something",
                "examples": [
                    "Such books spilled over with supposed mobster names and sinister-sounding activities.",
                    "The entire ambience spilled over with empathy.",
                    "The article spilled over with errors of fact.",
                    "The policeman's law abiding ways spilled over to his family life."
                ],
                "mappings": {
                    "FrameNet": "NM",
                    "PropBank": "NM",
                    "VerbNet": "NM"
                }
            },
            {
                "definition": "Sense Number 3: reveal a secret",
                "examples": [
                    "He spilled the beans to reporters on his relationship with shortstop Derek Jeter.",
                    "Come on, girlfriend. You have got to spill the juicy gossip!"
                ],
                "mappings": {
                    "FrameNet": "Reveal_secret",
                    "PropBank": "NM",
                    "VerbNet": "NM",
                    "WordNet 3.0 Sense Numbers": "5"
                }
            }
        ]
    },
    {
        "lemma": "dedicate-v",
        "senses": [
            {
                "definition": "Sense Number 1: devote wholly and earnestly to some purpose",
                "examples": [
                    "She dedicated her life to her husband.",
                    "The artist dedicated her life to saving the environment.",
                    "Mr. Smith dedicated his entire fortune to finding his son.",
                    "UNICEF workers dedicate their time to helping underpriviledged children.",
                    "The smallest American republic, Panama, dedicated her navy to service yesterday.",
                    "Fifty percent of his income was dedicated to his children.",
                    "I want to dedicate myself to the Goddess of Learning.",
                    "Rabbis dedicate their lives to serving Adonai."
                ],
                "mappings": {
                    "FrameNet": "NP",
                    "PropBank": "dedicate.01",
                    "VerbNet": "dedicate-79",
                    "WordNet 3.0 Sense Numbers": "1"
                }
            },
            {
                "definition": "Sense Number 2: offer formally to a person or cause",
                "examples": [
                    "Russel dedicated the book to his family, particularly his daughters.",
                    "Is it weird to dedicate a song to your cat?",
                    "The new museum was dedicated to Marc Rothko.",
                    "Mara dedicated her article to her support group."
                ],
                "mappings": {
                    "FrameNet": "NP",
[truncated: 4,866,657 more chars]
