# Supplementary material for: Graph-based event schema induction in open-domain corpus
Source: PeerJ Comput Sci. 2024 Jun 28;10:e2155. doi: 10.7717/peerj-cs.2155 (PMC11639125; doi:10.7717/peerj-cs.2155)
Supplement: Supplemental Information 1 [file peerj-cs-10-2155-s001.zip › GESI/run.py]

import itertools
import os
import pickle as pk
from dataclasses import dataclass

import torch
import latent_space_clustering
import latent_space_clustering_baseline
from evaluate import Evaluator
import args as ARGS
import seaborn as sns
import matplotlib.pyplot as plt

enumArgs = {
    "n_clusters": [10],
    "batch_size": [512],
    # "agg_method": ["concat", "sum", "multi"],
    "agg_method": ["multi"],
    "pretrain_epoch": [1000],
    "sep_decode": [0],
    "lr": [5e-4],
    # "sort_method": ["generative", "discriminative"],
    "sort_method": ["discriminative"],
    # "distribution": ["softmax", "student"],
    "distribution": ["student"],
    # "use_freq": [False, True],
    "use_freq": [True],
    "gamma": [5],  # weight of clustering loss
    "update_interval": [100],
    "tol": [0.001],  # tolerance threshold
    "temperature": [0.1],
}


@dataclass(init=True)
class Arg:
    n_clusters: int
    batch_size: int
    agg_method: str
    pretrain_epoch: str
    sep_decode: int
    lr: float
    sort_method: str
    distribution: str
    use_freq: bool
    gamma: int
    update_interval: int
    tol: float
    temperature: float

    dataset = ARGS.dataset
    input_emb_name = ARGS.save_po_tuple_feature_path
    input_dim1 = 1000
    # input_dim2 = 2834  # MAVEN_ERE
    input_dim2 = 1394  # ACE_2005
    input_dim3 = 256
    hidden_dims = "[1000, 2000, 1200, 100]"
    load_pretrain = False
    suffix = ""
    # model = "Baseline"
    model = "MyModel"


@dataclass(init=True)
class Metrics:
    ari: float = 0
    nmi: float = 0
    acc: float = 0
    bcubed_f1: float = 0

    def isEqual(self, var2):
        if var2.ari != self.ari:
            return False
        if var2.nmi != self.nmi:
            return False
        if var2.acc != self.acc:
            return False
        if var2.bcubed_f1 != self.bcubed_f1:
            return False
        return True


keys = [
    lambda x: x.ari,
    lambda x: x.nmi,
    lambda x: x.acc,
    lambda x: x.bcubed_f1,
]

keysName = ["ari", "nmi", "acc", "f1"]
nonevalue = [None] * len(enumArgs)
best_args = [Arg(*nonevalue) for _ in range(len(keys))]
best_metrics = [Metrics() for _ in range(len(keys))]
all_metrics = []

for enum_args in itertools.product(*enumArgs.values()):
    args = Arg(*enum_args)
    # print(enum_args)

    args.cuda = torch.cuda.is_available()
    print("use cuda: {}".format(args.cuda))
    args.device = torch.device("cuda" if args.cuda else "cpu")
    with open(args.input_emb_name, "rb") as fin:
        emb_dict = pk.load(fin)

    X = None
    if args.model == "Baseline":
        X = latent_space_clustering_baseline.train(args, emb_dict)
    else:
        X = latent_space_clustering.train(args, emb_dict)

    evaluator = Evaluator(args.dataset, "clusters_/cluster.txt", args.n_clusters)
    # evaluator = Evaluator('MAVEN_ERE', 'clusters_/35.txt')
    metrics = Metrics(*evaluator.evaluate(["None", "max"]))
    all_metrics.append(metrics)
    evaluator.cluster_visual("true")
    evaluator.cluster_visual("pred")
    evaluator.export(evaluator.clusters_labels, "clusters_labels.json")
    # print("[Current Arg]: ", enum_args)
    # print("[Current Metrics]: ", metrics)

    for i, met in enumerate(best_metrics):
        best_metrics[i] = max(met, metrics, key=keys[i])
        if best_metrics[i].isEqual(metrics):
            best_args[i] = Arg(*enum_args)

for i in range(len(keys)):
    print(f"[Best Arg of {keysName[i]}]: {best_args[i]}")
    print(f"[Best Metrics of {keysName[i]}]: {best_metrics[i]}")

if len(enumArgs["n_clusters"]) > 1:
    print("Plot the performance of different number of clusters")
    sns.set()
    ari_data = [m.ari for m in all_metrics]
    nmi_data = [m.nmi for m in all_metrics]
    acc_data = [m.acc for m in all_metrics]
    f1_data = [m.bcubed_f1 for m in all_metrics]

    plt.plot(enumArgs["n_clusters"], ari_data, label="ari")
    plt.plot(enumArgs["n_clusters"], nmi_data, label="nmi")
    plt.plot(enumArgs["n_clusters"], acc_data, label="acc")
    plt.plot(enumArgs["n_clusters"], f1_data, label="f1")
    plt.legend()
    plt.xlabel("The nubmer of clusters")
    plt.ylabel("Metrics")
    plt.title(
        "The performance of different number of clusters ({})".format(ARGS.dataset)
    )
    plt.show()
