# Supplementary material for: Graph-based event schema induction in open-domain corpus
Source: PeerJ Comput Sci. 2024 Jun 28;10:e2155. doi: 10.7717/peerj-cs.2155 (PMC11639125; doi:10.7717/peerj-cs.2155)
Supplement: Supplemental Information 1 [file peerj-cs-10-2155-s001.zip › GESI/select_salient_terms.py]

"""
Please run parse_corpus_and_extract_svo.py first to obtain the .pk sentence files before running this code.
"""
import argparse
import json
import pickle as pk
from collections import defaultdict
from tqdm import tqdm
import spacy
from spacy.tokens import Doc
from nltk.corpus import stopwords
import string
import os
import args

### Select Salient Verb Lemmas and Object Heads
# args example:
# python3 select_salient_terms.py \
#     --corpus_w_svo_pickle ./covid19/corpus_parsed_svo.pk \
#     --min_verb_freq 3 \
#     --min_obj_freq 3

stop_words = set(stopwords.words("english"))
# extend stop words with letters, digits and punctuation
for c in string.ascii_letters:
    stop_words.add(c)
for c in string.digits:
    stop_words.add(c)
for c in string.punctuation:
    stop_words.add(c)


class WhitespaceTokenizer(object):
    def __init__(self, vocab):
        self.vocab = vocab

    def __call__(self, text):
        words = text.split(" ")
        # All tokens 'own' a subsequent space character in this tokenizer
        spaces = [True] * len(words)
        return Doc(self.vocab, words=words, spaces=spaces)


def get_salience(item2local_freq, item2global_freq):
    import math

    N_sent_bkg = 100000000
    item2salience = {}
    for item, local_freq in item2local_freq.items():
        if item not in item2global_freq:
            item2salience[item] = -1
        else:
            # salience = (1 + math.log(local_freq, 10) ** 2) * math.log(
            #     N_sent_bkg / item2global_freq[item], 10
            # )
            salience = local_freq * math.log(item2global_freq[item], 10)
            item2salience[item] = salience
    return item2salience


def get_salient_frequent_verb_lemmas(
    verb2local_freq, verb2global_freq, top_ratio=0.8, min_freq=5
):
    verb2salience = get_salience(verb2local_freq, verb2global_freq)
    stopword_verbs = stop_words | {
        "could",
        "can",
        "may",
        "might",
        "will",
        "would",
        "should",
        "shall",
        "be",
        "'d'",
        ",",
        "’",
        "take",
        "use",
        "make",
        "have",
        "go",
        "come",
        "get",
        "do",
        "give",
        "put",
        "set",
        "argue",
        "say",
        "claim",
        "suggest",
        "tell",
    }

    V = int(len(verb2salience) * top_ratio)
    salient_verbs = {}
    for ele in sorted(verb2salience.items(), key=lambda x: -x[1]):
        if ele[0] not in stopword_verbs:
            salient_verbs[ele[0]] = ele[1]
        if len(salient_verbs) == V:
            break

    print(f"select {len(salient_verbs)} salient verbs")

    frequent_salient_verbs = {}
    for verb, saliency in salient_verbs.items():
        if verb2local_freq[verb] >= min_freq:
            frequent_salient_verbs[verb] = saliency

    print(f"select {len(frequent_salient_verbs)} frequent and salient verbs")
    return frequent_salient_verbs


def get_salient_frequent_object_heads(
    oh2local_freq, oh2global_freq, top_ratio=0.8, min_freq=3
):
    oh2salience = get_salience(oh2local_freq, oh2global_freq)

    stopword_nouns = stop_words | {""}
    V = int(len(oh2salience) * top_ratio)
    salient_oh = {}
    for ele in sorted(oh2salience.items(), key=lambda x: -x[1]):
        if ele[0] not in stopword_nouns:
            salient_oh[ele[0]] = ele[1]
        if len(salient_oh) == V:
            break

    print(f"select {len(salient_oh)} salient object heads")

    frequent_salient_ohs = {}
    for verb, saliency in salient_oh.items():
        if oh2local_freq[verb] >= min_freq:
            frequent_salient_ohs[verb] = saliency

    print(f"select {len(frequent_salient_ohs)} frequent and salient object heads")
    return frequent_salient_ohs


def main(
    corpus_w_svo_pickle,
    verb_freq_file,
    all_lemma_freq_file,
    spacy_model,
    min_verb_freq,
    top_verb_ratio,
    min_obj_freq,
    top_obj_ratio,
):

    print("loading Spacy model")
    nlp = spacy.load(spacy_model)
    nlp.tokenizer = WhitespaceTokenizer(nlp.vocab)

    print("loading corpus")
    with open(corpus_w_svo_pickle, "rb") as f:
        corpus = pk.load(f)

    print("loading term frequency files")
    with open(verb_freq_file, "r") as f:
        verb2global_freq = json.load(f)

    with open(all_lemma_freq_file, "rb") as f:
        lemma2global_freq = json.load(f)
    # count freq of verb and object
    verb2local_freq = defaultdict(int)
    obj2local_freq = defaultdict(int)
    for doc in corpus.values():
        for em in doc["svos"]:
            verb = em[1][0]
            if verb.startswith("!"):
                verb = verb[1:]
            verb2local_freq[verb] += 1
            if em[2] is not None:
                obj = em[2][0]
                obj2local_freq[obj] += 1

    verb2local_freq = dict(verb2local_freq)
    obj2local_freq = dict(obj2local_freq)
    # count freq of object heads
    print("obtain object heads")
    obj_head2local_freq = defaultdict(int)
    obj2obj_head_info = {}
    for obj, local_freq in tqdm(obj2local_freq.items()):
        if " ".join(obj.split()) != obj:
            continue
        parsed_obj = nlp(obj)
        for i, tok in enumerate(parsed_obj):
            if tok.dep_ == "ROOT":
                obj_head_lemma = tok.lemma_
                obj_head_relative_index = i
                break
        
        obj2obj_head_info[obj] = {
            "obj_head_lemma": obj_head_lemma,
            "obj_head_relative_index": obj_head_relative_index,
        }
        obj_head2local_freq[obj_head_lemma] += local_freq
    obj_head2local_freq = dict(obj_head2local_freq)
    # compute salient of verb and object heads
    frequent_salient_verbs = get_salient_frequent_verb_lemmas(
        verb2local_freq,
        verb2global_freq,
        top_ratio=top_verb_ratio,
        min_freq=min_verb_freq,
    )

    frequent_salient_object_heads = get_salient_frequent_object_heads(
        obj_head2local_freq,
        lemma2global_freq,
        top_ratio=top_obj_ratio,
        min_freq=min_obj_freq,
    )

    # 避免文件部分覆写
    if os.path.exists(f"{corpus_w_svo_pickle[:-3]}_salient_verbs.pk"):
        os.remove(f"{corpus_w_svo_pickle[:-3]}_salient_verbs.pk")
    if os.path.exists(f"{corpus_w_svo_pickle[:-3]}_salient_obj_heads.pk"):
        os.remove(f"{corpus_w_svo_pickle[:-3]}_salient_obj_heads.pk")
    if os.path.exists(f"{corpus_w_svo_pickle[:-3]}_obj2obj_head_info.pk"):
        os.remove(f"{corpus_w_svo_pickle[:-3]}_obj2obj_head_info.pk")

    print("saving selected salient terms")
    with open(f"{corpus_w_svo_pickle[:-3]}_salient_verbs.pk", "wb") as f:
        pk.dump(frequent_salient_verbs, f)
    with open(f"{corpus_w_svo_pickle[:-3]}_salient_obj_heads.pk", "wb") as f:
        pk.dump(frequent_salient_object_heads, f)
    with open(f"{corpus_w_svo_pickle[:-3]}_obj2obj_head_info.pk", "wb") as f:
        pk.dump(obj2obj_head_info, f)


if __name__ == "__main__":
    # parser = argparse.ArgumentParser()

    # parser.add_argument(
    #     "--corpus_w_svo_pickle", help="input svo triplet extracted corpus file"
    # )
    # parser.add_argument("--verb_freq_file", default="./resources/verb_freq.json")
    # parser.add_argument(
    #     "--all_lemma_freq_file", default="./resources/all_lemma_freq.json"
    # )
    # parser.add_argument(
    #     "--spacy_model", default="en_core_web_lg", help="Spacy model for POS tagging"
    # )
    # parser.add_argument(
    #     "--min_verb_freq", default=5, type=int, help="minimum verb lemma frequency"
    # )
    # parser.add_argument(
    #     "--top_verb_ratio",
    #     default=0.8,
    #     type=float,
    #     help="top percentage of selected salient verb lemma",
    # )
    # parser.add_argument(
    #     "--min_obj_freq", default=5, type=int, help="minimum object head frequency"
    # )
    # parser.add_argument(
    #     "--top_obj_ratio",
    #     default=0.8,
    #     type=float,
    #     help="top percentage of selected salient object head",
    # )
    # args = parser.parse_args()
    # print(vars(args))

    # debug
    # main(
    #     "./EventInduce/covid19/corpus_parsed_svo.pk",
    #     args.verb_freq_file,
    #     args.all_lemma_freq_file,
    #     args.spacy_model,
    #     3,
    #     args.top_verb_ratio,
    #     3,
    #     args.top_obj_ratio,
    # )

    main(
        args.parsed_corpus,
        args.verb_freq_file,
        args.all_lemma_freq_file,
        args.spacy_model,
        args.min_verb_freq,
        args.top_verb_ratio,
        args.min_obj_freq,
        args.top_obj_ratio,
    )
