# Supplementary material for: Graph-based event schema induction in open-domain corpus
Source: PeerJ Comput Sci. 2024 Jun 28;10:e2155. doi: 10.7717/peerj-cs.2155 (PMC11639125; doi:10.7717/peerj-cs.2155)
Supplement: Supplemental Information 1 [file peerj-cs-10-2155-s001.zip › GESI/util/util.py]

import pickle as pk
import os

def savePk(path: str, data: object) -> None:
    if os.path.exists(path):
        os.remove(path)
    with open(path, "wb") as f:
        pk.dump(data, f)
